# Supplementary material for: Identification of 56 Proteins Involved in Embryo–Maternal Interactions in the Bovine Oviduct
Source: Int J Mol Sci. 2020 Jan 11;21(2):466. doi: 10.3390/ijms21020466 (PMC7013689; doi:10.3390/ijms21020466)
Supplement: Supplementary file 1 [file ijms-21-00466-s001.zip]

Archive with 5 entries (4 files):
- Supplementary/
- Supplementary/Supplementary Figure 2.docx
- Supplementary/Supplementary Figure1.docx
- Supplementary/Supplementary Table S1.xlsx
- Supplementary/Supplementary Table S2.xlsx
