# Supplementary material for: Identification of 56 Proteins Involved in Embryo–Maternal Interactions in the Bovine Oviduct
Source: Int J Mol Sci. 2020 Jan 11;21(2):466. doi: 10.3390/ijms21020466 (PMC7013689; doi:10.3390/ijms21020466)
Supplement: Supplementary file 1 [file ijms-21-00466-s001.zip › Supplementary/Supplementary Table S1.xlsx]

## Sheet: Supplementary Table 1
List of proteins identified by nanoLC-MS/MS in the post-ovulatory oviductal fluid (OF) ipsilateral to the ovulation side that was used for embryo incubation.
Protein Name	UniprotKB Accession Number	Gene ID	Molecular Weight (kDa)	Quantitative Value (Normalized Weigthed Spectra)
Serum albumin	A0A140T897	ALB	69	429
Endoplasmin	Q95M18	HSP90B1	92	287.88
Heat shock protein HSP 90-alpha	Q76LV2	HSP90AA1	85	278.35
Cationic trypsin	P00760		26	242
Alpha-enolase	Q9XSJ4	ENO1	47	169.69
Dynein cytoplasmic 1 heavy chain 1	A0A3Q1NEU9	DYNC1H1	534	167
Endoplasmic reticulum chaperone BiP	Q0VCX2	HSPA5	72	155.87
Heat shock 70 kDa protein 1B	Q27965	HSPA1B	70	147.03
Pyruvate kinase	A5D984	PKM	58	134.93
TKT protein	A7Z014	TKT	68	130.62
Complement C3	Q2UVX4	C3	187	113
Heat shock cognate 71 kDa protein	P19120	HSPA8	71	112.95
Heat shock protein HSP 90-beta	Q76LV1	HSP90AB1	83	111.47
Elongation factor 1-alpha 1	P68103	EEF1A1	50	109
Tubulin beta-5 chain	Q2KJD0	TUBB5	50	107.25
Transitional endoplasmic reticulum ATPase	G3X757	VCP	89	103
Cytosolic non-specific dipeptidase	Q3ZC84	CNDP2	53	95
Protein disulfide-isomerase	A5D7E8	PDIA3	57	94
Actin, cytoplasmic 2	P63258	ACTG1	42	89.479
Retinal dehydrogenase 1	P48644	ALDH1A1	55	88.862
Annexin A4	P13214	ANXA4	36	88
Phosphoglucomutase 2	F6QEU6	PGM2	67	88
Protein disulfide isomerase family A member 6	F6QH94	PDIA6	48	87
Bifunctional purine biosynthesis protein PURH	Q0VCK0	ATIC	64	85
Glucose-6-phosphate 1-dehydrogenase	A0A3Q1MM55	G6PD	63	85
Ezrin	P31976	EZR	69	82.36
Talin 1	A0A3Q1MLQ7	TLN1	271	81.943
Myosin heavy chain 9	F1MQ37	MYH9	227	80.739
Purine nucleoside phosphorylase	P55859	PNP	32	80
Elongation factor 2	Q3SYU2	EEF2	95	79.789
Glycogen phosphorylase, liver form	Q0VCM4	PYGL	97	79.653
Epoxide hydrolase 2	F6QS88	EPHX2	63	78
CALR protein	A5D7J6	CALR	48	77
T-complex protein 1 subunit delta	F1N0E5	CCT4	58	76.46
Drebrin-like protein	A6H7G2	DBNL	48	76
ATP-dependent 6-phosphofructokinase, liver type	A1A4J1	PFKL	85	74.179
Rab GDP dissociation inhibitor	A0A3Q1MPF1	GDI2	51	74.069
Fructose-bisphosphate aldolase	A0A3Q1LMG1	ALDOA	40	73.327
Protein disulfide-isomerase A4	F1MEN8	PDIA4	72	73
T-complex protein 1 subunit alpha	G5E531	TCP1	60	72
Ubiquitin-like modifier-activating enzyme 1	A3KMV5	UBA1	118	72
Filamin A	F1N169	FLNA	281	69.816
T-complex protein 1 subunit theta	Q3ZCI9	CCT8	60	68
Clathrin heavy chain 1	P49951	CLTC	192	68
Peptidylprolyl isomerase	F1MU79	FKBP4	52	68
Filamin B	E1BKX7	FLNB	282	66.892
Glyceraldehyde-3-phosphate dehydrogenase	P10096	GAPDH	36	66
Phosphoglucomutase-1	Q08DP0	PGM1	62	66
Annexin A1	P46193	ANXA1	39	65.644
Phosphoglycerate kinase 1	Q3T0P6	PGK1	45	65
T-complex protein 1 subunit beta	Q3ZBH0	CCT2	57	64
Aldehyde dehydrogenase 1 family member A2	G3X6U1	ALDH1A2	57	63.841
Glucose-6-phosphate isomerase	Q3ZBD7	GPI	63	63
Cytosol aminopeptidase	P00727	LAP3	56	63
IQ motif containing GTPase activating protein 1	F1MC48	IQGAP1	183	62
LPS responsive beige-like anchor protein	A0A3Q1M9P3	LRBA	317	61.902
Arginine--tRNA ligase, cytoplasmic	A7YW98	RARS	76	60
Oviduct-specific glycoprotein (Fragment)	Q28042	OVGP1	60	59.835
Triosephosphate isomerase	Q5E956	TPI1	27	59
Stress-induced-phosphoprotein 1	Q3ZBZ8	STIP1	62	58.998
Rab GDP dissociation inhibitor alpha	P21856	GDI1	51	56.931
Tubulin beta-4B chain	Q3MHM5	TUBB4B	50	56.805
Protein disulfide-isomerase	F6Q9Q9	P4HB	63	56
Ribonuclease/angiogenin inhibitor 1	Q3SZN8	RNH1	49	56
T-complex protein 1 subunit eta	Q2NKZ1	CCT7	59	55
CD109 molecule	A0A3Q1LI93	CD109	163	55
Phosphoglycerate mutase 1	Q3SZ62	PGAM1	29	55
Tryptophan--tRNA ligase, cytoplasmic	P17248	WARS	54	55
Tubulin alpha-4A chain	P81948	TUBA4A	50	54.535
Serotransferrin	Q29443	TF	78	54.252
T-complex protein 1 subunit gamma	Q3T0K2	CCT3	61	53
T-complex protein 1 subunit zeta	Q3MHL7	CCT6A	58	52
14-3-3 protein epsilon	P62261	YWHAE	29	51.089
Adenylyl cyclase-associated protein 1	Q3SYV4	CAP1	51	51
Glutamyl-prolyl-tRNA synthetase	A0A3Q1MKR2	EPRS	171	51
Hypoxia up-regulated 1	A0A3Q1MJM1	HYOU1	114	51
Annexin	F6QVC9	ANXA5	36	50.21
Major vault protein	F1MNN6	MVP	99	50
Myosin heavy chain 14	F1MM57	MYH14	231	49.845
Fatty acid synthase	F1N647	FASN	274	49
Threonine--tRNA ligase, cytoplasmic	Q3ZBV8	TARS	83	48.996
Fibrinogen alpha chain	P02672	FGA	67	48
Filamin C	A0A3Q1LV98	FLNC	290	47.292
Cullin-associated NEDD8-dissociated protein 1	A7MBJ5	CAND1	136	47
Adenylyl cyclase-associated protein	A6QLB7	CAP1	51	47
Heat shock protein family A (Hsp70) member 4	E1BBY7	HSPA4	95	47
26S proteasome non-ATPase regulatory subunit 3	Q2KJ46	PSMD3	61	46
Methanethiol oxidase	Q2KJ32	SELENBP1	53	46
Septin 9	A0A3Q1MH57	SEPTIN9	65	46
Alpha isoform of regulatory subunit A, protein phosphatase 2	A5D973	PPP2R1A	65	45.852
Uncharacterized protein	G3X743	RNPEP	72	45
Serine--tRNA ligase, cytoplasmic	Q9GMB8	SARS	59	45
WD repeat-containing protein 1	Q2KJH4	WDR1	66	45
Chloride intracellular channel protein 1	Q5E9B7	CLIC1	27	44.43
Annexin A8	Q95L54	ANXA8	37	44
Leukotriene A-4 hydrolase	Q3SZH7	LTA4H	69	44
Microtubule-associated protein	A0A3Q1LJL4	MAP4	235	44
Tubulin alpha-1D chain	Q2HJ86	TUBA1D	50	43.537
IQ motif containing GTPase activating protein 2	F1MTR1	IQGAP2	182	43
Peroxiredoxin-6	O77834	PRDX6	25	43
Catalase	P00432	CAT	60	42
Dynamin-1-like protein	Q2KIA5	DNM1L	83	42
26S proteasome regulatory subunit 6B	Q3T030	PSMC4	47	42
Tubulin alpha-1C chain	Q3ZCJ7	TUBA1C	50	41.67
Cytoplasmic aconitate hydratase	A0A3Q1MHC4	ACO1	99	41
Dynein cytoplasmic 1 light intermediate chain 1	Q2KII9	DYNC1LI1	56	41
Aminopeptidase	E1BP91	NPEPPS	104	41
Programmed cell death 6 interacting protein	E1BKM4	PDCD6IP	97	41
Na(+)/H(+) exchange regulatory cofactor NHE-RF1	Q3SZK8	SLC9A3R1	40	41
Calpain-1 catalytic subunit	Q27970	CAPN1	82	40
Cytoskeleton associated protein 4	F1ME65	CKAP4	65	40
Pyridoxal kinase	Q0II59	PDXK	35	40
6-phosphogluconate dehydrogenase, decarboxylating	A0A3S5ZPM3	PGD	61	40
Proteasome activator complex subunit 2	Q5E9G3	PSME2	27	40
Septin-7	A0A3Q1M3S4	SEPTIN7	56	40
Triokinase/FMN cyclase	A0A3Q1MGZ4	TKFC	64	40
Chaperonin containing TCP1 subunit 5	F1MWD3	CCT5	60	39.54
GARS protein	A5D7A2	GARS	83	39
RuvB-like helicase	A7MBG8	RUVBL1	50	39
Heterogeneous nuclear ribonucleoprotein K	Q3T0D0	HNRNPK	51	38.659
Heat shock protein 105 kDa	Q0IIM3	HSPH1	97	38.554
Aspartyl aminopeptidase	Q2HJH1	DNPEP	52	38
Aspartate aminotransferase, cytoplasmic	P33097	GOT1	46	38
Isocitrate dehydrogenase [NADP]	A0A140T8A5	IDH1	47	38
Tyrosine--tRNA ligase	F1MHM5	YARS	59	38
Adenosylhomocysteinase	Q3MHL4	AHCY	48	37
Annexin A2	P04272	ANXA2	39	37
40S ribosomal protein S3a	Q56JV9	RPS3A	30	37
Dipeptidyl peptidase 3	F2Z4F5	DPP3	84	36
14-3-3 protein theta	Q3SZI4	YWHAQ	28	35.877
Polypyrimidine tract-binding protein 1	Q8WN55	PTBP1	57	35.768
Uncharacterized protein	A0A3Q1M3L6		40	35.092
Histidine--tRNA ligase, cytoplasmic	Q2KI84	HARS	57	35
UTP--glucose-1-phosphate uridylyltransferase	Q07130	UGP2	57	35
Lymphocyte cytosolic protein 1	F1MYX5	LCP1	71	34.516
Septin-2	Q2NKY7	SEPTIN2	42	34
Tubulin beta-6 chain	Q2HJ81	TUBB6	50	33.613
DPYSL3 protein	A7MBI5	DPYSL3	74	33.227
Alpha-2-macroglobulin	Q7SIH1	A2M	168	33
MTHFD1 protein	A4FUD0	MTHFD1	101	33
Asparagine--tRNA ligase, cytoplasmic	F1MKH6	NARS	64	33
Annexin A5	P81287	ANXA5	36	32.79
SEC14 like lipid binding 3	E1B8H8	SEC14L3	46	32.414
Moesin	Q2HJ49	MSN	68	32.351
N-acetylneuraminate synthase	Q1RMX7	NANS	40	32
Peroxiredoxin-2	Q9BGI3	PRDX2	22	32
Serpin H1	Q2KJH6	SERPINH1	47	32
Tubulin alpha-1B chain	P81947		50	31.108
Serotransferrin	G3X6N3	TF	78	31.004
Eukaryotic translation initiation factor 3 subunit L	Q3ZCK1	EIF3L	67	31
Pyridoxal-dependent decarboxylase domain-containing protein 1	A7MBC2	PDXDC1	87	31
60S ribosomal protein L8	Q3T0S6	RPL8	28	31
Staphylococcal nuclease domain-containing protein 1	Q863B3	SND1	102	31
Fructose-1,6-bisphosphatase 1	Q3SZB7	FBP1	37	30.872
Septin-8	Q0VCP4	SEPTIN8	51	30.404
14-3-3 protein zeta/delta	P63103	YWHAZ	28	30.029
AARS protein	A6QLT9	AARS	107	30
4-trimethylaminobutyraldehyde dehydrogenase	Q2KJH9	ALDH9A1	54	30
Annexin A6	P79134	ANXA6	76	30
Actin-related protein 2/3 complex subunit 2	Q3MHR7	ARPC2	34	30
Phosphatidylethanolamine-binding protein 1	P13696	PEBP1	21	30
Peptidyl-prolyl cis-trans isomerase D	P26882	PPID	41	30
26S proteasome regulatory subunit 7	Q5E9F9	PSMC2	49	30
26S proteasome non-ATPase regulatory subunit 13	Q5E964	PSMD13	43	30
Dolichyl-diphosphooligosaccharide--protein glycosyltransferase subunit 1	A3KN04	RPN1	68	30
Alpha-1,4 glucan phosphorylase	F1MU24	PYGB	96	29.347
Protein	Q29S00	OSCP1	43	29
Dihydropteridine reductase	Q3T0Z7	QDPR	26	29
SEC31 homolog A, COPII coat complex component	E1BMP2	SEC31A	138	29
Protein-glutamine gamma-glutamyltransferase 2	A0A140T892	TGM2	77	29
Ubiquitin protein ligase E3 component n-recognin 4	E1BHT5	UBR4	572	29
cAMP-dependent protein kinase type II-alpha regulatory subunit	P00515	PRKAR2A	45	28.83
V-type proton ATPase catalytic subunit A	P31404	ATP6V1A	68	28
Glucosidase II alpha subunit	F1N6Y1	GANAB	109	28
26S proteasome regulatory subunit 10B	F1MLV1	PSMC6	44	28
26S proteasome non-ATPase regulatory subunit 12	Q2KJ25	PSMD12	53	28
60S ribosomal protein L4	Q58DW0	RPL4	47	28
40S ribosomal protein S3	Q3T169	RPS3	27	28
TRPM8 channel-associated factor 2	F1N3Y1	TCAF2	100	28
UDP-glucose 6-dehydrogenase	P12378	UGDH	55	28
Uncharacterized protein	G3N0V0		36	27.278
Creatine kinase B-type	Q5EA61	CKB	43	27
Methionine--tRNA ligase, cytoplasmic	A0A3Q1LLF2	MARS	102	27
Family with sequence similarity 129 member B	F1MD34	NIBAN2	110	27
NSFL1 cofactor p47	Q3SZC4	NSFL1C	41	27
Uncharacterized protein	G5E513		48	27
Biliverdin reductase A	A5D7K0	BLVRA	34	27
Kinesin-like protein	A0A3Q1MXL6	KIF5B	113	26.981
Heat shock 70kDa protein 1A	A7E3Q2	HSPA2	70	26.54
Nucleosome assembly protein 1-like 4	F1N7X3	NAP1L4	46	26.22
Septin-11	A2VE99	SEPTIN11	49	26.029
ATP-citrate synthase	Q32PF2	ACLY	120	26
3'(2'),5'-bisphosphate nucleotidase 1	Q3ZCK3	BPNT1	33	26
HECT, UBA and WWE domain containing 1, E3 ubiquitin protein ligase	E1BNY9	HUWE1	482	26
Inositol-3-phosphate synthase 1	Q2NL29	ISYNA1	61	26
Nicotinate phosphoribosyltransferase	A5PK51	NAPRT	58	26
Proteasome subunit alpha type-6	Q2YDE4	PSMA6	27	26
26S proteasome non-ATPase regulatory subunit 2	P56701	PSMD2	100	26
Glutamine--tRNA ligase	Q3MHH4	QARS	88	26
Retinoic acid receptor responder (Tazarotene induced) 1	Q0P5D6	RARRES1	33	26
60S ribosomal protein L3	P39872	RPL3	46	26
60S ribosomal protein L7	Q58DT1	RPL7	29	26
Myosin VI	E1BPK6	MYO6	150	26
Aspartate--tRNA ligase, cytoplasmic	Q3SYZ4	DARS	57	25.933
Oviduct-specific glycoprotein	A0A3S5ZPD7	OVGP1	53	25.855
Annexin A11	P27214	ANXA11	54	25
Asparagine synthetase [glutamine-hydrolyzing]	Q1LZA3	ASNS	64	25
Eukaryotic translation initiation factor 3 subunit A	E1B7R4	EIF3A	166	25
ATP-dependent (S)-NAD(P)H-hydrate dehydratase	E1BNQ4	NAXD	35	25
PDCD4 protein	A4IFD1	PDCD4	52	25
Proteasome activator complex subunit 1	Q4U5R3	PSME1	29	25
Vinculin	F1N789	VCL	124	25
Dihydropyrimidinase-related protein 2	O02675	DPYSL2	62	24.773
Actin-related protein 3	P61157	ACTR3	47	24.642
Copine-1	Q08DB4	CPNE1	59	24
Catenin alpha-1	A0A3Q1M9M0	CTNNA1	102	24
Dynactin subunit 2	Q3ZCF0	DCTN2	44	24
Vitamin D-binding protein	A0A3Q1LQ02	GC	54	24
Glutamine--fructose-6-phosphate transaminase 1	F1MZY2	GFPT1	77	24
Uncharacterized protein	A0A3Q1M4K3	LOC101902760	9	24
Peptidyl-prolyl cis-trans isomerase A	P62935	PPIA	18	24
Serine/threonine-protein phosphatase	F1N719	PPP5C	57	24
Receptor of activated protein C kinase 1	P63243	RACK1	35	24
60S ribosomal protein L7a	Q2TBQ5	RPL7A	30	24
40S ribosomal protein S2	O18789	RPS2	31	24
Leukocyte elastase inhibitor	Q1JPB0	SERPINB1	42	24
Antithrombin-III	A0A3Q1NJR8	SERPINC1	60	24
Bridging integrator 1	A0A3Q1M808	BIN1	76	23.999
Keratin 1	G3N0V2	KRT1	63	23.952
Adenylosuccinate synthetase isozyme 2	A7MBG0	ADSS	50	23.536
RuvB-like helicase	F1MSD2	RUVBL2	54	23.5
Tubulin alpha-8 chain	Q2HJB8	TUBA8	50	23.147
Actin-related protein 2	A7MB62	ACTR2	45	23
DNA-(apurinic or apyrimidinic site) lyase	A0A140T846	APEX1	36	23
Elongation factor 1-gamma	Q3SZV3	EEF1G	50	23
Karyopherin subunit beta 1	E1BFV0	KPNB1	97	23
Uncharacterized protein	F1MN04	PAICS	93	23
Peroxiredoxin-5, mitochondrial	Q9BGI1	PRDX5	23	23
Proteasome subunit alpha type-7	Q3ZBG0	PSMA7	28	23
Sorting nexin-2	F1MZN7	SNX2	58	23
Tubulin tyrosine ligase like 12	Q08E58	TTLL12	76	23
Uncharacterized protein	E1BMK2		25	22.782
Tubulin beta-2B chain	Q6B856	TUBB2B	50	22.526
RuvB-like 2	Q2TBU9	RUVBL2	51	22.5
Heat shock protein family A (Hsp70) member 4 like	A0A3Q1M7L5	HSPA4L	114	22.446
Acetyl-CoA acetyltransferase 2	Q17QI3	ACAT2	41	22
F-actin-capping protein subunit beta	P79136	CAPZB	34	22
CPNE3 protein	A5PJY9	CPNE3	60	22
DnaJ homolog subfamily A member 1	Q5E954	DNAJA1	45	22
Eukaryotic translation initiation factor 3 subunit G	F2Z4J5	EIF3G	36	22
Galactokinase	A6H768	GALK1	42	22
Leucine rich repeat containing 47	A0A3S5ZP87	LRRC47	64	22
Spermine synthase	Q3SZA5	SMS	41	22
Uncharacterized protein	A0A3Q1MQM3	ST13	42	22
Syntaxin binding protein 2	F1MHC2	STXBP2	66	22
WD repeat-containing protein 1	F1MTP5	WDR1	66	22
Microtubule-associated protein RP/EB family member 1	Q3ZBD9	MAPRE1	30	21.822
Serpin B6	A0A3Q1MJK1	SERPINB6	43	21.671
ARP1 actin related protein 1 homolog A	F2Z4F0	ACTR1A	43	21.419
Myosin-10	Q27991	MYH10	229	21.413
Radixin	Q32LP2	RDX	69	21.289
L-lactate dehydrogenase A chain	P19858	LDHA	37	21.05
60S acidic ribosomal protein P0	Q95140	RPLP0	34	21.001
Aminoacyl tRNA synthetase complex interacting multifunctional protein 1	F6PWM7	AIMP1	34	21
Argininosuccinate lyase	Q3SZJ0	ASL	53	21
Uncharacterized protein	A0A3Q1LUD9	DIAPH1	141	21
Cytoplasmic dynein 1 intermediate chain 2	Q0III3	DYNC1I2	68	21
Echinoderm microtubule associated protein like 3	F6RJ80	EML3	95	21
GCN1, eIF2 alpha kinase activator homolog	A0A3Q1N191	GCN1	294	21
Kinesin family member 13B	E1BGB0	KIF13B	208	21
Protein NDRG2	Q3ZBA8	NDRG2	39	21
Nuclear migration protein nudC	Q17QG2	NUDC	38	21
Proliferation-associated 2G4, 38kDa	Q3ZBH5	PA2G4	44	21
Proteasome subunit alpha type-1	Q3T0X5	PSMA1	30	21
Serpin family B member 5	A0A3Q1NLS8	SERPINB5	45	21
Sulfotransferase 1A1	P50227	SULT1A1	34	21
General vesicular transport factor p115	P41541	USO1	108	21
Ubiquitin carboxyl-terminal hydrolase 14	Q0IIF7	USP14	56	21
Importin 5	A0A3Q1LV36	IPO5	124	20.998
Uncharacterized protein	M0QVY0	KRT6A	61	20.963
Serpin A3-1	Q9TTE1	SERPINA3-1	46	20.755
Fructose-bisphosphate aldolase	A0A3S5ZPB0	ALDOC	56	20.673
Synaptotagmin binding cytoplasmic RNA interacting protein	F1MCT8	SYNCRIP	71	20.538
14-3-3 protein gamma	A7Z057	YWHAG	28	20.507
Poly(rC)-binding protein 1	Q5E9A3	PCBP1	37	20.229
EH domain-containing protein 1	Q5E9R3	EHD1	61	20.226
AHNAK nucleoprotein	A0A3Q1NE82	AHNAK	615	20
Delta-aminolevulinic acid dehydratase	Q58DK5	ALAD	36	20
Rho GDP-dissociation inhibitor 1	P19803	ARHGDIA	23	20
Cortactin	Q1RMR3	CTTN	60	20
Eukaryotic translation initiation factor 3 subunit C	Q3SYW6	EIF3C	105	20
FARSA protein	A7MBD4	FARSA	57	20
FARSB protein	A8E4P2	FARSB	66	20
Fibrinogen gamma-B chain	F1MGU7	FGG	50	20
Aldose 1-epimerase	Q5EA79	GALM	38	20
Heat shock protein beta-1	Q3T149	HSPB1	22	20
Lysine--tRNA ligase	F1MMK8	KARS	88	20
Leucine zipper transcription factor-like protein 1	Q3ZBL4	LZTFL1	35	20
26S proteasome regulatory subunit 8	P62194	PSMC5	46	20
26S proteasome non-ATPase regulatory subunit 5	Q0P5A6	PSMD5	56	20
26S proteasome non-ATPase regulatory subunit 7	Q3ZBD0	PSMD7	37	20
60S ribosomal protein L6	Q58DQ3	RPL6	33	20
UDP-N-acetylglucosamine pyrophosphorylase 1	F1MJP7	UAP1	59	20
Serine/threonine-protein phosphatase 2A 55 kDa regulatory subunit B	F1MG56	PPP2R2A	53	19.984
Xaa-Pro aminopeptidase 1	A0A3Q1LVC8	XPNPEP1	71	19.836
14-3-3 protein beta/alpha	P68250	YWHAB	28	19.563
40S ribosomal protein S4	P79103	RPS4	30	19.426
V-type proton ATPase subunit B, brain isoform	P31408	ATP6V1B2	57	19.283
Uncharacterized protein	F1MR63	ACY1	47	19
Actin-related protein 2/3 complex subunit 1A	Q1JP79	ARPC1A	42	19
Coatomer subunit gamma	A0A140T886	COPG1	97	19
Coronin	H7BWW0	CORO1B	54	19
Dynactin subunit 1	A0A3Q1M3Y3	DCTN1	140	19
L-xylulose reductase	Q1JP75	DCXR	26	19
DnaJ homolog subfamily C member 3	F1N036	DNAJC3	58	19
Translation initiation factor eIF-2B subunit delta	F1MMQ5	EIF2B4	58	19
Eukaryotic translation initiation factor 3 subunit B	A7MB16	EIF3B	89	19
EPM2A interacting protein 1	F1MVT7	EPM2AIP1	70	19
Four and a half LIM domains 1	A0A3Q1LZP8	FHL1	41	19
Trifunctional purine biosynthetic protein adenosine-3	Q59A32	GART	108	19
G protein pathway suppressor 1	A0A3Q1ME43	GPS1	65	19
Platelet-activating factor acetylhydrolase IB subunit alpha	A5D7P3	PAFAH1B1	47	19
Protein phosphatase 1 regulatory subunit 7	Q3T0W4	PPP1R7	41	19
Prostaglandin reductase 2	Q32L99	PTGR2	38	19
Pyrroline-5-carboxylate reductase 3	Q58D08	PYCR3	32	19
40S ribosomal protein S6	Q5E995	RPS6	29	19
40S ribosomal protein S7	A6H769	RPS7	22	19
Secernin-1	P83939	SCRN1	46	19
TRIM25 protein	A6QLA8	TRIM25	71	19
Transthyretin	O46375	TTR	16	19
Dynamin-2	A0A3Q1MSP7	DNM2	98	18.829
L-lactate dehydrogenase B chain	Q5E9B1	LDHB	37	18.784
Kinesin light chain 4	F1MWR7	KLC4	68	18.715
Tubulin beta chain	E1BJB1	TUBB2A	50	18.526
Phosphoribosyl pyrophosphate synthase-associated protein 1	Q08DW2	PRPSAP1	39	18.262
Cofilin-1	Q5E9F7	CFL1	19	18.182
Non-specific serine/threonine protein kinase	A0A3Q1M0G8	PAK2	58	18.11
Anterior gradient 2, protein disulphide isomerase family member	F1N3J3	AGR2	20	18
Dynein cytoplasmic 1 light intermediate chain 2	F1MBQ0	DYNC1LI2	55	18
Eukaryotic translation initiation factor 3 subunit D	Q3T122	EIF3D	64	18
GDP-mannose pyrophosphorylase A	A0A3Q1LUF4	GMPPA	46	18
Mannose-1-phosphate guanyltransferase beta	Q2YDJ9	GMPPB	40	18
Gelsolin	Q3SX14	GSN	81	18
Obg-like ATPase 1	Q2HJ33	OLA1	45	18
Protein kinase C and casein kinase substrate in neurons 2	Q1RMR9	PACSIN2	56	18
Proteasome 26S subunit, ATPase 1	A0A3Q1LUA4	PSMC1	51	18
Proteasome 26S subunit, ATPase 3	F1MWE0	PSMC3	49	18
26S proteasome non-ATPase regulatory subunit 6	F1MXE4	PSMD6	46	18
Shootin 1	A0A3Q1MCX8	SHTN1	71	18
Transaldolase	G5E5C8	TALDO1	38	18
USP9X	G5E630	USP9X	290	18
Vacuolar protein sorting-associated protein 35	Q2HJG5	VPS35	92	18
Eukaryotic initiation factor 4A-I	Q3SZ54	EIF4A1	46	17.816
Nuclease-sensitive element-binding protein 1	P67808	YBX1	36	17.437
Uncharacterized protein	F1N160		34	17.409
Serpin A3-7	A0A0A0MP92	SERPINA3-7	47	17.365
Uncharacterized protein	A0A3Q1MB39	ADK	40	17
N-acetylglucosamine-6-phosphate deacetylase	A7MBC0	AMDHD2	43	17
ADP-ribosylation factor GTPase-activating protein 3	Q17R07	ARFGAP3	57	17
Cullin 3	E1BIN5	CUL3	89	17
Spliceosome RNA helicase DDX39B	Q3T147	DDX39B	49	17
F-box/WD repeat-containing protein 9	F1MD71	FBXW9	51	17
Fibrinogen beta chain	A0A3Q1MG04	FGB	57	17
Glutathione S-transferase P	A0A3Q1LMV5	GSTP1	27	17
Hemoglobin subunit alpha	P01966	HBA	15	17
Microtubule associated protein 1A	A0A3Q1M9Z4	MAP1A	338	17
S-adenosylmethionine synthase	A0A3Q1MZ37	MAT2A	46	17
S-methyl-5'-thioadenosine phosphorylase	Q3MHF7	MTAP	31	17
NHL repeat-containing protein 2	A4IF69	NHLRC2	79	17
Protein/nucleic acid deglycase DJ-1	Q5E946	PARK7	20	17
Phosphoribosylformylglycinamidine synthase	F1N4K1	PFAS	148	17
40S ribosomal protein S8	Q5E958	RPS8	24	17
Syntaxin-binding protein 1	P61763	STXBP1	68	17
Protein SGT1 homolog	Q2KIK0	SUGT1	38	17
Thioredoxin reductase 1, cytoplasmic	O62768	TXNRD1	55	17
Carbonic anhydrase 2	P00921	CA2	29	16.969
Eukaryotic translation initiation factor 4 gamma 1	F1MX04	EIF4G1	177	16.939
Alpha-actinin-4	A5D7D1	ACTN4	105	16.754
AP-1 complex subunit beta-1	Q08DS7	AP2B1	106	16.693
Uncharacterized protein	F1MZC0	AKR7A2	41	16.437
Uncharacterized protein	F1MVK1	LOC107131209	192	16.027
Adenylosuccinate lyase	F1MHP6	ADSL	55	16
AHA1, activator of heat shock 90kDa protein ATPase homolog 1 (Yeast)	Q3T0G3	AHSA1	38	16
Aminoacyl tRNA synthase complex-interacting multifunctional protein 2	Q0II26	AIMP2	35	16
Calpain-2 catalytic subunit	Q27971	CAPN2	80	16
Eukaryotic translation initiation factor 2-alpha kinase 2	A0JNE6	EIF2AK2	60	16
Eukaryotic translation initiation factor 2 subunit 3	Q2KHU8	EIF2S3	51	16
Exocyst complex component 7	A0A3Q1MNT5	EXOC7	80	16
1,4-alpha-glucan branching enzyme 1	A0A3Q1MPG8	GBE1	81	16
Inosine-5'-monophosphate dehydrogenase 2	Q3SWY3	IMPDH2	56	16
Phosphoacetylglucosamine mutase	A0A3Q1LP83	PGM3	62	16
Phosphomannomutase 2	Q3SZJ9	PMM2	28	16
Prolyl endopeptidase	F6QHN4	PREP	81	16
26S proteasome non-ATPase regulatory subunit 1	A7MBA2	PSMD1	106	16
26S proteasome non-ATPase regulatory subunit 4	Q58DA0	PSMD4	41	16
Signal recognition particle subunit SRP68	F6RAC6	SRP68	71	16
Signal transducer and activator of transcription	A0A3Q1ME65	STAT1	95	16
cAMP-dependent protein kinase catalytic subunit alpha	P00517	PRKACA	41	15.997
Eukaryotic initiation factor 4A-II	Q3SZ65	EIF4A2	46	15.559
Serine/threonine-protein kinase PAK 1	Q08E52	PAK1	61	15.522
Adenosine deaminase	A0A3Q1M5M9	ADA	50	15.333
Alpha-1B-glycoprotein	Q2KJF1	A1BG	54	15
Rho GTPase activating protein 1	F6RWK1	ARHGAP1	50	15
Calcyclin-binding protein	Q3T168	CACYBP	26	15
Uncharacterized protein	F1MVC0	CAD	243	15
Coactivator associated arginine methyltransferase 1	A0A3Q1LQR4	CARM1	69	15
COP9 signalosome complex subunit 4	Q3SZA0	COPS4	46	15
Cysteine-rich protein 2	Q0VFX8	CRIP2	23	15
N(G),N(G)-dimethylarginine dimethylaminohydrolase 2	Q3SX44	DDAH2	30	15
DNA damage-binding protein 1	A1A4K3	DDB1	127	15
EF-hand domain-containing protein D2	A5D7A0	EFHD2	27	15
Gephyrin	A0A3Q1ME13	GPHN	90	15
LanC like 1	F1MVX2	LANCL1	45	15
MARCKS-related protein	Q0VBZ9	MARCKSL1	20	15
Methionine aminopeptidase 2	F1N4Q2	METAP2	53	15
PDZ and LIM domain 5	G3MY19	PDLIM5	67	15
Ribonucleoside-diphosphate reductase	F1MSF1	RRM1	90	15
Ras suppressor protein 1	Q5E9C0	RSU1	32	15
SERPINE1 mRNA binding protein 1	A1L5B7	SERBP1	42	15
Small glutamine-rich tetratricopeptide repeat-containing protein alpha	Q32LM2	SGTA	34	15
Sperm associated antigen 9	A0A3Q1NAH5	SPAG9	146	15
Uncharacterized protein	A0A3Q1LUG9	TXNDC5	48	15
G protein subunit alpha i2	A7MBH9	GNAI2	40	14.905
Junction plakoglobin	Q8SPJ1	JUP	82	14.836
Keratin, type I cytoskeletal 14	F1MC11	KRT14	56	14.572
AP complex subunit beta	A0A3Q1M481	AP1B1	105	14.307
Adenosylhomocysteinase	F1MWH2	AHCYL1	59	14.274
Protein transport protein Sec23B	Q3SZN2	SEC23B	86	14.213
Serine/threonine-protein phosphatase PP1-alpha catalytic subunit	Q3T0E7	PPP1CA	38	14.132
Aspartate--tRNA ligase, cytoplasmic	A0A3Q1LXT8	DARS	59	14.067
Alanyl-tRNA editing protein Aarsd1	Q32LK1	AARSD1	49	14
Alpha-1-acid glycoprotein	Q5GN72	agp	23	14
AP-3 complex subunit delta-1	Q865S1	AP3D1	136	14
Armadillo repeat containing 3	E1BPV0	ARMC3	96	14
Uncharacterized protein	G3MYB8	ASPSCR1	65	14
Calpain small subunit 1	P13135	CAPNS1	28	14
Calcyphosin	Q0VCC0	CAPS	21	14
COP9 signalosome subunit 2	G3X736	COPS2	52	14
Casein kinase II subunit alpha	P68399	CSNK2A1	45	14
DEAD-box helicase 3 X-linked	G5E631	DDX3X	73	14
Echinoderm microtubule associated protein like 2	A0A3Q1LJU5	EML2	98	14
ERO1-like protein alpha	A5PJN2	ERO1A	54	14
GLOD4 protein	A7MBI6	GLOD4	33	14
Hemoglobin subunit beta	P02070	HBB	16	14
Malate dehydrogenase, cytoplasmic	Q3T145	MDH1	36	14
Serine/threonine-protein phosphatase 2B catalytic subunit alpha isoform	P48452	PPP3CA	59	14
26S proteasome non-ATPase regulatory subunit 11	Q2KI42	PSMD11	47	14
Ro60, Y RNA binding protein	F1MIZ7	RO60	94	14
Dolichyl-diphosphooligosaccharide--protein glycosyltransferase subunit 2	A0A3Q1MS82	RPN2	71	14
Sec1 family domain containing 1	E1BG76	SCFD1	79	14
Sorting nexin-5	Q3ZBM5	SNX5	47	14
STOM protein	A8E4P3	STOM	31	14
Testin	Q2YDE9	TES	48	14
Uroporphyrinogen decarboxylase	E1BEX4	UROD	41	14
Uncharacterized protein	A0A0A0MPA0	LOC784932	47	13.502
D-3-phosphoglycerate dehydrogenase	Q5EAD2	PHGDH	56	13.5
Ribosomal protein S6 kinase	A0A3Q1MLN6	RPS6KA1	84	13.5
Tubulin beta-4A chain	Q3ZBU7	TUBB4A	50	13.443
Polyadenylate-binding protein 1	P61286	PABPC1	71	13.356
Alcohol dehydrogenase class-3	Q3ZC42	ADH5	40	13
Aldehyde dehydrogenase family 16 member A1	F1N441	ALDH16A1	85	13
Annexin A7	P20072	ANXA7	50	13
Bleomycin hydrolase	E1BL29	BLMH	53	13
Coiled-coil domain containing 91	F1MW55	CCDC91	50	13
Hsp90 co-chaperone Cdc37	Q5EAC6	CDC37	45	13
Centrosomal protein of 41 kDa	F1MUG2	CEP41	41	13
Coatomer subunit beta'	P35605	COPB2	102	13
Ecm29 proteasome adaptor and scaffold	A0A3Q1LVD0	ECPAS	218	13
EEFSEC protein	A3KN48	EEFSEC	64	13
Eukaryotic translation initiation factor 2A	A0A3Q1LW11	EIF2A	67	13
Eukaryotic translation initiation factor 2 subunit 1	P68102	EIF2S1	36	13
Eukaryotic translation initiation factor 2 subunit 2	A0A3Q1LQI5	EIF2S2	38	13
S-formylglutathione hydrolase	Q08E20	ESD	32	13
GMP reductase	F1MCZ0	GMPR2	38	13
Glucosamine (UDP-N-acetyl)-2-epimerase/N-acetylmannosamine kinase	F1MIL9	GNE	79	13
Glycogen [starch] synthase, muscle	A7MB78	GYS1	84	13
Histone deacetylase 10	Q0VD49	HDAC10	71	13
Haloacid dehalogenase-like hydrolase domain-containing protein 2	Q3ZCH9	HDHD2	29	13
Hemopexin	Q3SZV7	HPX	52	13
Leucyl-tRNA synthetase	A0A3S5ZPT9	LARS	135	13
PLAA protein	A7Z055	PLAA	87	13
Protein arginine methyltransferase 1	A0A3Q1MR38	PRMT1	42	13
Protein arginine N-methyltransferase 5	A7YW45	PRMT5	73	13
Proteasome subunit alpha type-3	Q58DU5	PSMA3	28	13
Proteasome subunit alpha type-4	Q3ZCK9	PSMA4	29	13
Geranylgeranyl transferase type-2 subunit alpha	Q5EA80	RABGGTA	65	13
60S ribosomal protein L5	Q58DW5	RPL5	34	13
40S ribosomal protein S16	Q3T0X6	RPS16	16	13
SEC23 interacting protein	E1BKW5	SEC23IP	112	13
SET domain containing 3, actin histidine methyltransferase	F6R2J7	SETD3	68	13
STE20 like kinase	G3X696	SLK	143	13
Tissue specific transplantation antigen P35B	A0A3Q1M2A1	TSTA3	57	13
Twinfilin-1	Q56JV6	TWF1	40	13
Ubiquitin-like modifier-activating enzyme 5	A7MAZ3	UBA5	45	13
Vesicle amine transport 1	F1MUP9	VAT1	43	13
14-3-3 protein eta	P68509	YWHAH	28	12.935
Uncharacterized protein	A0A3Q1LUM5		45	12.78
5'-nucleotidase	Q05927	NT5E	63	12.661
Purine rich element binding protein A	E1BMW9	PURA	35	12.64
Ig-like domain-containing protein	A0A3Q1LT19		14	12.591
Adenylosuccinate synthetase isozyme 1	A5PJR4	ADSSL1	50	12.464
KRT5 protein	A5D7M6	KRT5	63	12.315
Calpastatin	A0A3Q1MZC5	CAST	85	12.06
Uncharacterized protein	A0A3Q1LUW4	AKAP13	298	12
Alpha-aminoadipic semialdehyde dehydrogenase	A0A3S5ZP98	ALDH7A1	59	12
F-actin-capping protein subunit alpha-1	A4FUA8	CAPZA1	33	12
Cell division control protein 42 homolog	Q2KJ93	CDC42	21	12
Complement factor B	P81187	CFB	85	12
Collagen type XIV alpha 1 chain	E1BA17	COL14A1	194	12
Coatomer subunit alpha	Q27954	COPA	138	12
Coatomer subunit beta	A0JN39	COPB1	107	12
Dynein assembly factor 3, axonemal	F1MLB4	DNAAF3	60	12
Eukaryotic translation initiation factor 4 gamma 2	F2Z4C6	EIF4G2	102	12
Engulfment and cell motility protein 3	A6QR40	ELMO3	74	12
Guanine monophosphate synthase	A0A3Q1LUN6	GMPS	80	12
Glutathione synthetase	A0A140T850	GSS	52	12
Hepatocyte growth factor-regulated tyrosine kinase substrate	Q0V8S0	HGS	86	12
Kinectin 1	A0A3Q1LVS2	KTN1	154	12
Galectin	A6QLZ0	LGALS3	28	12
MAGE family member D2	Q17QL4	MAGED2	63	12
Microtubule-associated protein	F1MEW3	MAP2	217	12
Malic enzyme	F1N3V0	ME1	64	12
Mannose-6-phosphate isomerase	Q3SZI0	MPI	46	12
NPL4 homolog, ubiquitin recognition factor	F1N7U2	NPLOC4	68	12
Nuclear receptor binding protein 1	Q08DY5	NRBP1	60	12
PDZ and LIM domain 1	A6H7E3	PDLIM1	36	12
Phosphopantothenoylcysteine synthetase	A0A3S5ZP75	PPCS	34	12
Serine/threonine-protein phosphatase 2A activator	Q2KJ44	PTPA	37	12
NF-kappaB transcription factor p65 subunit	A1XG22	RELA	60	12
Ribosome binding protein 1	F1MDC1	RRBP1	167	12
tRNA-splicing ligase RtcB homolog	Q5E9T9	RTCB	55	12
Sorting nexin 6	F1MHJ5	SNX6	35	12
Signal recognition particle subunit SRP72	E1BB38	SRP72	75	12
Transgelin-2	Q5E9F5	TAGLN2	22	12
Vasodilator-stimulated phosphoprotein	Q2TA49	VASP	40	12
STK24 protein	A2VE07	STK24	48	11.998
Spectrin beta chain	F1MYC9	SPTBN1	274	11.997
Phosphoribosyl pyrophosphate synthase-associated protein 2	A2VDS0	PRPSAP2	41	11.738
Glutathione S-transferase Mu 1	Q9N0V4	GSTM1	26	11.617
Ribose-phosphate pyrophosphokinase 1	Q2HJ58	PRPS1	35	11.6
Chloride intracellular channel protein 4	Q9XSA7	CLIC4	29	11.569
Uncharacterized protein	F1N6I4	LOC788425	37	11.563
Nucleoside diphosphate kinase B	Q3T0Q4	NME2	17	11.503
D-3-phosphoglycerate dehydrogenase	A0A140T866	PHGDH	56	11.5
Angiotensinogen	A0A3Q1LGY9	AGT	51	11
Annexin	F1MWQ2	ANXA3	36	11
ADP ribosylation factor interacting protein 1	A0A3Q1LN78	ARFIP1	45	11
Beta-arrestin-1	P17870	ARRB1	47	11
V-type proton ATPase subunit H	A0A3Q1M3I3	ATP6V1H	56	11
Complement component C9	Q3MHN2	C9	62	11
COP9 signalosome subunit 7A	F6QE33	COPS7A	30	11
Peroxisomal carnitine O-octanoyltransferase	O19094	CROT	70	11
Zeta-crystallin	O97764	CRYZ	35	11
CTP synthase 2	Q1RMS2	CTPS2	65	11
Dynactin subunit 4	E1BBI8	DCTN4	53	11
Dedicator of cytokinesis 9	F1MQ43	DOCK9	239	11
Developmentally-regulated GTP-binding protein 1	Q3MHP5	DRG1	41	11
Early endosome antigen 1	A0A3Q1M5J6	EEA1	167	11
Elongation factor 1-delta	A5D989	EEF1D	31	11
Eukaryotic translation initiation factor 3 subunit I	Q5E966	EIF3I	36	11
Elongator complex protein 3	Q2KJ61	ELP3	62	11
Ras GTPase-activating protein-binding protein 1	Q32LC7	G3BP1	52	11
HECT and RLD domain containing E3 ubiquitin protein ligase family member 6	F1N7C1	HERC6	114	11
Importin 4	A0A3Q1N3C7	IPO4	121	11
Potassium channel regulatory protein	Q863D4	KCNRG	30	11
MSLN protein	A6QP39	MSLN	44	11
O-GlcNAcase	E1BQ16	OGA	103	11
Ubiquitin thioesterase	Q3T0Y1	OTUB1	31	11
Protein disulfide-isomerase A5	Q2KIL5	PDIA5	60	11
Proteasome subunit beta type-3	P33672	PSMB3	23	11
26S proteasome non-ATPase regulatory subunit 8	F1MYH8	PSMD8	33	11
Phosphotriesterase-related protein	A6QLJ8	PTER	39	11
40S ribosomal protein SA	P26452	RPSA	33	11
Protein SEC13 homolog	Q3ZCC9	SEC13	35	11
Serine-threonine kinase receptor-associated protein	Q5E959	STRAP	38	11
Tubulin-specific chaperone E	Q32KS0	TBCE	59	11
Tubulin polymerization-promoting protein family member 3	Q3ZCC8	TPPP3	19	11
Vacuolar protein sorting 13 homolog C	E1BPX1	VPS13C	421	11
Uncharacterized protein	F1MH40		26	11
EH domain containing 3	A5D7E1	EHD3	61	10.774
Lactotransferrin	P24627	LTF	78	10.744
Aldehyde oxidase 1	P48034	AOX1	148	10.667
40S ribosomal protein S4	A2VE06	RPS4Y1	30	10.574
Septin-10	Q2KJB1	SEPTIN10	53	10.276
Adenylate kinase isoenzyme 1	P00570	AK1	22	10
Aldehyde dehydrogenase 3 family member A2	A0A3Q1LJ52	ALDH3A2	59	10
Aldehyde dehydrogenase family 3 member B1	Q1JPA0	ALDH3B1	52	10
Acylamino-acid-releasing enzyme	P80227	APEH	81	10
Coatomer subunit delta	P53619	ARCN1	57	10
Ubiquitin-like-conjugating enzyme ATG3	Q0VCL3	ATG3	36	10
BCL2 associated athanogene 6	F1MY28	BAG6	119	10
Coiled-coil domain containing 6	F1N091	CCDC6	53	10
CD2 associated protein	A0A3Q1ME19	CD2AP	84	10
Cytoskeleton associated protein 5	E1B7K5	CKAP5	225	10
ATP-dependent RNA helicase DDX1	Q0IIK5	DDX1	82	10
DEAD-box helicase 6	E1BDM8	DDX6	54	10
Developmentally-regulated GTP-binding protein 2	Q58D56	DRG2	41	10
Desmoplakin	E1BKT9	DSP	332	10
Eukaryotic translation initiation factor 3 subunit H	Q56JZ5	EIF3H	40	10
Echinoderm microtubule associated protein like 4	F1N1R8	EML4	112	10
Peptidyl-prolyl cis-trans isomerase FKBP3	P26884	FKBP3	25	10
Glutamate-cysteine ligase catalytic subunit	A0A3Q1MN33	GCLC	73	10
GDP-mannose 4,6-dehydratase	Q3ZBY8	GMDS	42	10
G protein subunit alpha q	E1BA29	GNAQ	42	10
Isoamyl acetate-hydrolyzing esterase 1 homolog	Q3SZ16	IAH1	28	10
Inositol monophosphatase 1	P20456	IMPA1	30	10
MAP2K4 protein	A5PJP8	MAP2K4	46	10
Putative helicase MOV-10	Q0V8H6	MOV10	114	10
Pantothenate kinase 4	F1MLD0	PANK4	86	10
Peptidase D	A0A3Q1NGC5	PEPD	55	10
Phosphatidylinositol binding clathrin assembly protein	A0A3Q1NKA6	PICALM	74	10
Phosphatidylinositol 5-phosphate 4-kinase type-2 gamma	Q0P5F7	PIP4K2C	47	10
Phosphoserine aminotransferase	A0A3S5ZPF7	PSAT1	48	10
Proteasome subunit beta type-5	Q32KL2	PSMB5	29	10
GTP-binding nuclear protein Ran	Q3T054	RAN	24	10
Uncharacterized protein	F6R352	RUFY1	69	10
Ribosome maturation protein SBDS	Q3SWZ6	SBDS	29	10
Signal transducer and activator of transcription	F1MX38	STAT3	88	10
TFG protein	Q3SX36	TFG	43	10
Uncharacterized protein	E1BFH5	TSC22D4	43	10
Tetratricopeptide repeat domain 12	E1BEU1	TTC12	78	10
Tetratricopeptide repeat domain 38	A0A3Q1MH81	TTC38	69	10
Neural Wiskott-Aldrich syndrome protein	Q95107	WASL	55	10
Profilin	E1BHJ0		15	10
Proteasome subunit alpha type	A0A3Q1LX83		26	10
Uncharacterized protein	E1BAY6		145	10
Uncharacterized protein	E1B8K6	NCL	78	9.9521
Chloride intracellular channel protein	E1BAI4	CLIC6	67	9.9334
AP-1 complex subunit mu-2	Q3SYW1	AP1M2	48	9.7921
APPL1 protein	A5PKI0	APPL1	80	9.6503
Polyadenylate-binding protein	A4IFC3	PABPC4	71	9.6444
Dihydropyrimidine dehydrogenase [NADP(+)]	Q28007	DPYD	112	9.5
Dihydropyrimidine dehydrogenase [NADP(+)]	F1N549	DPYD	112	9.5
Uncharacterized protein	F1N0X3	LOC100138271	53	9.3103
Alpha-actinin-1	Q3B7N2	ACTN1	103	9.2464
cAMP-dependent protein kinase type II-beta regulatory subunit	F6Q9S4	PRKAR2B	46	9.1703
Actin, alpha cardiac muscle 1	Q3ZC07	ACTC1	42	9.0355
Carbonic anhydrase 2	F1N0H3	CA2	29	9.0308
AP2-associated protein kinase 1	A0A3Q1MG95	AAK1	139	9
Alpha-2-HS-glycoprotein	P12763	AHSG	38	9
Apolipoprotein A-I	P15497	APOA1	30	9
Uncharacterized protein	E1BN34	BBS1	73	9
CARS protein	A4FUC8	CARS	94	9
Uncharacterized protein	E1BEM3	CDV3	28	9
Chitinase domain-containing protein 1	Q5EAB4	CHID1	45	9
Chimaerin	A7Z037	CHN1	53	9
Conserved oligomeric Golgi complex subunit 6	Q3SZI7	COG6	73	9
Translation initiation factor eIF-2B subunit alpha	Q0IIF2	EIF2B1	34	9
Translation initiation factor eIF-2B subunit gamma	A4FV40	EIF2B3	50	9
Exocyst complex component 2	E1BDW9	EXOC2	103	9
Family with sequence similarity 114 member A2	A0A3Q1N814	FAM114A2	58	9
Protein FAM49B	Q2KJI3	FAM49B	37	9
Protein farnesyltransferase/geranylgeranyltransferase type-1 subunit alpha	F1N081	FNTA	44	9
UDP-glucose 4-epimerase	Q3T105	GALE	38	9
Guanine nucleotide-binding protein G(s) subunit alpha isoforms short	P04896	GNAS	46	9
G protein nucleolar 1 (putative)	A5PJR9	GNL1	69	9
Golgi reassembly stacking protein 2	A0A3Q1MS08	GORASP2	51	9
HSPA (Heat shock 70kDa) binding protein, cytoplasmic cochaperone 1	Q2KJ77	HSPBP1	39	9
IARS protein	A7MBC5	IARS	145	9
ITIH2 protein	A5D7R6	ITIH2	106	9
LIM and SH3 domain protein 1	Q3B7M5	LASP1	30	9
Microtubule associated protein 1B	A0A3Q1MTY6	MAP1B	270	9
MICAL like 2	A0A3Q1LY46	MICALL2	94	9
MMS19 nucleotide excision repair protein homolog	E1BP36	MMS19	113	9
Methylthioribose-1-phosphate isomerase	Q2NL31	MRI1	38	9
Myosin light polypeptide 6	P60661	MYL6	17	9
Nascent polypeptide-associated complex subunit alpha	Q5E9A1	NACA	23	9
NCK associated protein 1	A0A3Q1M7W5	NCKAP1	130	9
Deaminated glutathione amidase	A0A3Q1NJ32	NIT1	41	9
Nucleoporin 214	F1MH31	NUP214	213	9
Platelet-activating factor acetylhydrolase IB subunit beta	P68401	PAFAH1B2	26	9
Proteasome subunit beta type-10	Q3T0T1	PSMB10	29	9
Rab GTPase-binding effector protein 2	A4FUG8	RABEP2	66	9
Radial spoke head component 4A	E1BGG1	RSPH4A	82	9
SEC24 homolog C, COPII coat complex component	E1BIU0	SEC24C	121	9
Alpha-1-antiproteinase	P34955	SERPINA1	46	9
Uncharacterized protein	A0A3S5ZPP1	SHPK	51	9
Lupus La protein homolog	P10881	SSB	47	9
Tubulin-specific chaperone D	Q28205	TBCD	133	9
Tankyrase 1 binding protein 1	A0A3Q1N4H7	TNKS1BP1	183	9
Thiopurine S-methyltransferase	Q17QQ2	TPMT	28	9
Tripeptidyl-peptidase 2	A0A3Q1M996	TPP2	140	9
UPF1, RNA helicase and ATPase	E1BEK9	UPF1	124	9
Ubiquitin carboxyl-terminal hydrolase	F1N3P2	USP5	96	9
Valyl-tRNA synthetase	E1BLV6	VARS	140	9
WD repeat domain 54	A0A3Q1MC03	WDR54	36	9
WD repeat-containing protein 91	Q2HJE1	WDR91	83	9
WD repeat-containing protein 92	Q29RZ9	WDR92	40	9
Zinc finger MYND domain-containing protein 10	E1BD65	ZMYND10	50	9
AP-2 complex subunit alpha-2	Q0VCK5	AP2A2	104	8.7879
RNA binding motif protein 47	F6RYN2	RBM47	64	8.7793
Glucosamine-6-phosphate isomerase 2	Q17QL1	GNPDA2	31	8.6664
40S ribosomal protein S17	A0A140T832	RPS17	23	8.6453
Aldo-keto reductase family 1 member A1	Q3ZCJ2	AKR1A1	37	8.6418
Y-box binding protein 3	A0A3Q1LIJ0	YBX3	50	8.5626
Uncharacterized protein	A0A3Q1MCZ1	PURB	33	8.3599
Calcium-transporting ATPase	F1MN60	ATP2B2	132	8.3302
Serpin B6	O02739	SERPINB6	43	8.3292
Peroxiredoxin-1	Q5E947	PRDX1	22	8.1429
Calcium-binding protein 39	Q29RI6	CAB39	40	8.1238
Cullin 4B	A0A3Q1LKZ4	CUL4B	105	8.121
Thimet oligopeptidase	Q1JPJ8	THOP1	78	8.0003
ATP binding cassette subfamily F member 1	A0A3Q1NB13	ABCF1	96	8
Adducin 1	E1BHK2	ADD1	84	8
Adenylate kinase 7	E1B7Q2	AK7	83	8
AP-2 complex subunit mu	Q3ZC13	AP2M1	50	8
Rho guanine nucleotide exchange factor 16	A0A3Q1MA97	ARHGEF16	80	8
Sodium/potassium-transporting ATPase subunit alpha-1	Q08DA1	ATP1A1	113	8
Brain acid soluble protein 1	P80724	BASP1	23	8
Calcium/calmodulin-dependent protein kinase type II subunit delta	Q2HJF7	CAMK2D	55	8
Calpain 5	F1MQD1	CAPN5	73	8
Coiled-coil domain-containing protein 22	Q1RMI8	CCDC22	67	8
Craniofacial development protein 2	O02751	CFDP2	66	8
Cysteine and histidine-rich domain-containing protein 1	Q29RL2	CHORDC1	37	8
Clusterin	P17697	CLU	51	8
Coatomer subunit epsilon	Q28104	COPE	34	8
COP9 signalosome complex subunit 3	A6H7B5	COPS3	48	8
Coronin-1A	Q92176	CORO1A	51	8
Coronin	A2VDN8	CORO1C	53	8
Cysteine-rich with EGF-like domain protein 2	Q2KIT5	CRELD2	38	8
Cysteine sulfinic acid decarboxylase	E1BP41	CSAD	55	8
Eukaryotic translation initiation factor 3 subunit F	E1BLZ8	EIF3F	41	8
Eukaryotic translation initiation factor 3 subunit M	Q3T148	EIF3M	42	8
Endoplasmic reticulum resident protein 44	Q3T0L2	ERP44	47	8
EXOC4 protein	A6QLD1	EXOC4	110	8
Constitutive coactivator of PPAR-gamma-like protein 1	A6H7H1	FAM120A	122	8
Farnesyl pyrophosphate synthase	Q8WMY2	FDPS	41	8
Fumarate hydratase	Q148D3	FH	55	8
Formin binding protein 1 like	F1MSM9	FNBP1L	65	8
PDZ domain-containing protein GIPC2	Q1JQD4	GIPC2	35	8
Porphobilinogen deaminase	Q2KIN5	HMBS	40	8
Importin 7	E1BGE5	IPO7	120	8
Leucine-rich repeat-containing protein 23	F1N124	LRRC23	40	8
LRR binding FLII interacting protein 1	A0A3Q1MQF7	LRRFIP1	120	8
Sulfurtransferase	A0A3Q1M9D2	MPST	63	8
Myotubularin	A6QLT4	MTM1	70	8
Omega-amidase NIT2	F1MJ59	NIT2	31	8
NmrA-like family domain-containing protein 1	Q0VCN1	NMRAL1	33	8
NAD(P)H quinone dehydrogenase 1	A0A3Q1MK02	NQO1	31	8
PGM2L1 protein	A5PKH8	PGM2L1	70	8
Protein phosphatase 1 regulatory subunit 21	A0A3Q1LG54	PPP1R21	89	8
Protein kinase C delta type	A0A3Q1MRR6	PRKCD	78	8
Tyrosine-protein phosphatase non-receptor type	A0A3Q1M739	PTPN6	68	8
Ran-specific GTPase-activating protein	Q3T0M7	RANBP1	24	8
RCC2 protein	A6QL85	RCC2	56	8
60S ribosomal protein L10a	Q5E9E6	RPL10A	25	8
60S ribosomal protein L30	Q3T0D5	RPL30	13	8
Selenocysteine lyase	A2VDS1	SCLY	47	8
Pigment epithelium-derived factor	Q95121	SERPINF1	46	8
Endophilin-B2	Q08DK5	SH3GLB2	44	8
Sorbitol dehydrogenase	Q58D31	SORD	38	8
Sepiapterin reductase	A0A3Q1N453	SPR	32	8
SRP receptor subunit beta	F1MLG1	SRPRB	32	8
StAR related lipid transfer domain containing 10	A0A3Q1MRL1	STARD10	40	8
HSPC321 protein	A6H709	SWAP70	69	8
TBC1 domain family member 15	A0A3Q1MTW0	TBC1D15	79	8
THUMP domain-containing protein 3	F1N027	THUMPD3	57	8
Thioredoxin	O97680	TXN	12	8
UDP-N-acetylglucosamine pyrophosphorylase 1 like 1	G3N337	UAP1L1	56	8
Ubiquitin like modifier activating enzyme 6	F1ME38	UBA6	119	8
UBX domain-containing protein 6	F1MES6	UBXN6	50	8
Vacuolar protein-sorting-associated protein 36	F1MT69	VPS36	44	8
Vacuolar protein sorting-associated protein 51 homolog	F1MJ84	VPS51	86	8
WD repeat domain 37	E1B9V7	WDR37	54	8
Ribosomal_S10 domain-containing protein	A0A3Q1MN57		13	8
Thimet oligopeptidase	A0A3Q1M0V8	THOP1	82	7.9997
Cytoplasmic FMR1-interacting protein	E1BN47	CYFIP1	145	7.9991
Guanine nucleotide-binding protein subunit alpha-11	P38409	GNA11	42	7.9913
Dynein axonemal heavy chain 5	E1BMG2	DNAH5	528	7.9398
Protein transport protein SEC23	F1MVW5	SEC23A	86	7.7871
Protein transport protein Sec24A	A6QNT8	SEC24A	120	7.6901
Tubulin beta-3 chain	Q2T9S0	TUBB3	50	7.6881
Mitogen-activated protein kinase kinase 2	A0A3S5ZPX3	MAP2K2	49	7.6667
Sulfotransferase	A0A3Q1M941	LOC100300896	35	7.6529
Uridine 5'-monophosphate synthase	A0A140T887	UMPS	52	7.507
Serine/threonine-protein kinase 4	Q5E9L6	STK4	56	7.497
Uncharacterized protein	A0A3Q1LFQ2		29	7.4502
Glutathione S-transferase Mu 1	A1A4L7	GSTM4	26	7.383
5'-nucleotidase	A0A3Q1MCG3	NT5E	63	7.339
Mitogen-activated protein kinase 1	P46196	MAPK1	41	7.3186
Heterogeneous nuclear ribonucleoprotein F	Q5E9J1	HNRNPF	46	7.1428
Keratin 10 (Epidermolytic hyperkeratosis; keratosis palmaris et plantaris)	A6QNZ7	KRT10	55	7.0984
Abl interactor 1	A0A3Q1MQK6	ABI1	52	7.018
cAMP-dependent protein kinase catalytic subunit beta	P05131	PRKACB	41	7.0027
Adenine phosphoribosyltransferase	Q56JW4	APRT	20	7
Ubiquitin-like modifier-activating enzyme ATG7	A0A3Q1LXA9	ATG7	79	7
V-type proton ATPase subunit E 1	P11019	ATP6V1E1	26	7
Zinc-alpha-2-glycoprotein	Q3ZCH5	AZGP1	34	7
Basal cell adhesion molecule	Q9MZ08	BCAM	68	7
Capping protein regulator and myosin 1 linker 1	A0A3Q1NEH7	CARMIL1	157	7
Caspase 8	Q2LGB8	CASP8	57	7
Cystathionine beta-synthase	F1MEW4	CBS	63	7
CHMP7 protein	A6H704	CHMP7	51	7
Cytosolic iron-sulfur assembly component 3	A4FV58	CIAO3	53	7
CCR4-NOT transcription complex subunit 1	F1MHU9	CNOT1	267	7
Component of oligomeric golgi complex 2	F1MQ89	COG2	83	7
Conserved oligomeric Golgi complex subunit 8	F1N5R4	COG8	70	7
COP9 signalosome subunit 8	A4FV74	COPS8	23	7
m7GpppX diphosphatase	G5E535	DCPS	38	7
N(G),N(G)-dimethylarginine dimethylaminohydrolase 1	P56965	DDAH1	31	7
Dynein axonemal light intermediate chain 1	E1BN01	DNALI1	30	7
Eukaryotic translation initiation factor 3 subunit E	Q3T102	EIF3E	52	7
Eukaryotic translation initiation factor 4E	A0A3Q1NEI6	EIF4E	25	7
Prothrombin	P00735	F2	71	7
Protein FAM114A2	A0A3Q1NHI6	FAM114A1	55	7
Galactokinase 2	A0A3Q1M891	GALK2	50	7
GIT ArfGAP 1	A0A3Q1M7Q3	GIT1	85	7
Glutaredoxin-3	F1ML12	GLRX3	37	7
Uncharacterized protein	A0A3Q1MH45	GSPT2	70	7
Glutathione S-transferase theta-1	Q2NL00	GSTT1	27	7
Hepatoma-derived growth factor	Q9XSK7	HDGF	27	7
Heterogeneous nuclear ribonucleoprotein D	A0A3Q1M8I4	HNRNPD	43	7
IGBP1 protein	A7YY24	IGBP1	39	7
Importin 9	G5E567	IPO9	115	7
KIF1-binding protein	Q3SYS9	KBP	72	7
Potassium channel tetramerization domain containing 12	G3N3D4	KCTD12	36	7
Kinesin light chain 3	A0A3Q1MR65	KLC3	58	7
Ladinin 1	A0A3S5ZP82	LAD1	71	7
Uncharacterized protein	E1BAL7	LOC783604	71	7
Mitogen-activated protein kinase 13	Q3T0N5	MAPK13	42	7
N(alpha)-acetyltransferase 15, NatA auxiliary subunit	F1N4V5	NAA15	101	7
Glutamine-dependent NAD(+) synthetase	Q3ZBF0	NADSYN1	79	7
NIF3-like protein 1	Q05B89	NIF3L1	42	7
NME/NM23 family member 9	Q148E9	NME9	38	7
Aminopeptidase-like 1	Q3SWX3	NPEPL1	56	7
Nucleobindin 2	F6Q8A8	NUCB2	51	7
P2X purinoceptor	E1BIH1	P2RX2	46	7
Platelet-activating factor acetylhydrolase IB subunit gamma	Q29460	PAFAH1B3	26	7
Perilipin	Q3SX32	PLIN3	48	7
Proteasome assembly chaperone 1	Q0P5F2	PSMG1	33	7
Prostaglandin E synthase 3	Q3ZBF7	PTGES3	19	7
Prostaglandin reductase 1	F1N2W0	PTGR1	36	7
Protein tyrosine phosphatase, non-receptor type 23	E1BIU7	PTPN23	176	7
Uncharacterized protein	F1MFD1	PXN	64	7
Reticulocalbin 1	G3N2L2	RCN1	39	7
RNA polymerase II associated protein 3	F1MFU5	RPAP3	79	7
60S ribosomal protein L13	F1MK30	RPL13	34	7
Secernin-3	F1MFJ9	SCRN3	57	7
SEC24 homolog D, COPII coat complex component	F1MV07	SEC24D	112	7
Solute carrier family 29 member 1	F6PZI3	SLC29A1	58	7
Syntaxin-7	Q3ZBT5	STX7	30	7
Uncharacterized protein	E1BE76	TPD52	27	7
TPD52 like 1	A0A3Q1LYV4	TPD52L1	29	7
TPD52 like 2	A0A3Q1MQD7	TPD52L2	26	7
TRIO and F-actin binding protein	Q2KHZ0	TRIOBP	67	7
Tubulin gamma-1 chain	Q0VCD2	TUBG1	51	7
von Willebrand factor A domain containing 5A	F1N0E6	VWA5A	86	7
Exportin 1	E1BE98	XPO1	123	7
Exportin 7	G3N1J2	XPO7	124	7
Ester hydrolase C11orf54 homolog	Q2HJH3		35	7
Phosphoinositide-3-kinase adaptor protein 1	F1N3M4	PIK3AP1	90	7
AP-3 complex subunit beta-1	Q32PG1	AP3B1	120	6.9978
Lethal(2) giant larvae protein homolog 1	E1BMF9	LLGL1	124	6.9876
FMR1 autosomal homolog 2	A0A3Q1MDB8	FXR2	74	6.9821
ATP-dependent 6-phosphofructokinase	E1BCW3	PFKP	103	6.8206
Mitogen-activated protein kinase-activated protein kinase 2	A0A3Q1M614	MAPKAPK2	46	6.6786
Adenosine deaminase	P56658	ADA	41	6.6667
Kininogen-2	P01045	KNG2	69	6.6588
Uncharacterized protein	A0A3Q1LPG0		36	6.6303
Serine/threonine kinase 3	A0JN96	STK3	56	6.503
Uridine 5'-monophosphate synthase	P31754	UMPS	52	6.493
Ribosomal protein S6 kinase	A5PJL4	RPS6KA3	84	6.4909
Phosphatidylinositol-5-phosphate 4-kinase type 2 alpha	F1MHR4	PIP4K2A	46	6.4535
Adaptor protein, phosphotyrosine interacting with PH domain and leucine zipper 2	Q1RMW4	APPL2	74	6.3497
Keratin, type II cytoskeletal 75	Q08D91	KRT75	59	6.2381
Xaa-Pro aminopeptidase 1	Q1JPJ2	XPNPEP1	70	6.1642
Ig-like domain-containing protein	A0A3Q1M667		25	6.1364
Keratin, type II cytoskeletal 8	F1MU12	KRT8	54	6.067
ABCE1 protein	A4IFE6	ABCE1	67	6
Proteasomal ubiquitin receptor ADRM1	A1L5A6	ADRM1	42	6
A-kinase anchoring protein 9	A0A3Q1LPA7	AKAP9	429	6
Brefeldin A-inhibited guanine nucleotide-exchange protein 1	O46382	ARFGEF1	209	6
Damage-control phosphatase ARMT1	A3KMX8	ARMT1	51	6
BCL2 associated athanogene 3	F1MIU2	BAG3	62	6
Breast carcinoma amplified sequence 1	A0A3Q1LQB6	BCAS1	64	6
Basic leucine zipper and W2 domains 1	F1MZK4	BZW1	48	6
Hsp90 co-chaperone Cdc37-like 1	A6H754	CDC37L1	39	6
Cilia- and flagella-associated protein 300	Q2HJH8	CFAP300	31	6
Cytoplasmic linker associated protein 2	E1BQ15	CLASP2	166	6
Clathrin interactor 1	A7Z035	CLINT1	71	6
COP9 signalosome complex subunit 7b	Q2KI56	COPS7B	30	6
Ceruloplasmin	F1N076	CP	122	6
Serine/threonine-protein phosphatase CPPED1	Q58DC0	CPPED1	35	6
DDX17 protein	A7E307	DDX17	72	6
DnaJ homolog subfamily A member 2	Q2HJ94	DNAJA2	46	6
DnaJ homolog subfamily B member 1	Q3MI00	DNAJB1	38	6
DnaJ heat shock protein family (Hsp40) member C7	F1N7H0	DNAJC7	56	6
Enhancer of mRNA decapping 4	A0A3Q1M752	EDC4	155	6
Elongation factor like GTPase 1	E1BH79	EFL1	126	6
Uncharacterized protein	A0A3Q1M2B6	EGLN1	46	6
Eukaryotic translation initiation factor 4B	F1MYS7	EIF4B	69	6
Eukaryotic translation initiation factor 6	Q9TU47	EIF6	27	6
Elongator complex protein 1	E1BBQ3	ELP1	158	6
Uncharacterized protein	F1N214	ENAH	86	6
Ectonucleotide pyrophosphatase/phosphodiesterase family member 3	P15396	ENPP3	100	6
Erythrocyte membrane protein band 4.1 like 3	E1B7S3	EPB41L3	121	6
Epithelial cell adhesion molecule	Q3T0L5	EPCAM	35	6
Aminopeptidase	F1MU34	ERAP1	107	6
Fumarylacetoacetase	A0A3Q1MPJ4	FAH	51	6
F-box only protein 7	F1MDA7	FBXO7	58	6
Fucokinase	A0A3Q1M4E5	FCSK	117	6
FGFR1 oncogene partner	Q2YDD1	FGFR1OP	43	6
Peptidylprolyl isomerase	G3MXV0	FKBP5	51	6
FLII, actin remodeling protein	F1N365	FLII	144	6
Fucose-1-phosphate guanylyltransferase	E1B9U5	FPGT	67	6
Glomulin, FKBP associated protein	E1BA27	GLMN	68	6
Glutamine synthetase	P15103	GLUL	42	6
G-protein-coupled receptor family C group 5 member C	A0A3Q1M3Z4	GPRC5C	48	6
Uncharacterized protein	A0A3Q1LJI4	GSK3A	52	6
Hexosaminidase D	F1MED7	HEXD	54	6
Huntingtin	E1B8E7	HTT	339	6
Insulin-degrading enzyme	Q24K02	IDE	118	6
Inter-alpha-trypsin inhibitor heavy chain H4	A0A3Q1MGQ6	ITIH4	103	6
Kinesin-like protein	F1N020	KIF3B	85	6
Phospholysine phosphohistidine inorganic pyrophosphate phosphatase	Q0VD18	LHPP	29	6
LLGL2, scribble cell polarity complex component	A0A3Q1MJ68	LLGL2	115	6
Uncharacterized protein	E1BJ08	LOC785216	38	6
Methionine aminopeptidase 1	A6QLA4	METAP1	43	6
Nuclear factor kappa B subunit 1	F1MKW9	NFKB1	105	6
Peroxisomal NADH pyrophosphatase NUDT12	Q29RH3	NUDT12	50	6
Nucleoredoxin	A6QLU8	NXN	48	6
Pyridoxal phosphate phosphatase	F1MW60	PDXP	32	6
Profilin-2	Q09430	PFN2	15	6
Inorganic pyrophosphatase	P37980	PPA1	33	6
Rap1 GTPase-GDP dissociation stimulator 1	A0A3Q1M477	RAP1GDS1	66	6
Ras association domain family member 4	A0A3Q1LR92	RASSF4	37	6
60S ribosomal protein L14	G8JKV5	RPL14	23	6
60S ribosomal protein L31	Q56JX3	RPL31	14	6
Uncharacterized protein	A0A3Q1MWP9	RPS14	18	6
RNA 3'-terminal phosphate cyclase	Q2HJ88	RTCA	39	6
Secretory carrier-associated membrane protein	E1BHS9	SCAMP3	38	6
Protein transport protein sec16	F1N6K7	SEC16A	246	6
Vacuolar-sorting protein SNF8	A0A3Q1MMK5	SNF8	31	6
Sorting nexin-1	F1N399	SNX1	59	6
TBC1 domain family member 5	F1N3C5	TBC1D5	90	6
Translin	Q08DM8	TSN	26	6
Thioredoxin like 1	A0A3Q1ME81	TXNL1	33	6
Ubiquitin like modifier activating enzyme 3	A0A3Q1MJI4	UBA3	56	6
UBAP2L protein	A6QLT5	UBAP2L	104	6
Ubiquitin conjugating enzyme E2 O	F1N3I3	UBE2O	140	6
Unc-45 myosin chaperone A	F6PRQ6	UNC45A	103	6
Ubiquitin specific peptidase 24	E1BND0	USP24	294	6
Vesicle amine transport 1 like	Q29RL6	VAT1L	46	6
Vacuolar protein sorting-associated protein 26A	Q0VD53	VPS26A	38	6
Zinc finger CCCH-type containing, antiviral 1	E1BCF8	ZC3HAV1	101	6
Superoxide dismutase [Cu-Zn]	F1MNQ4		16	6
Ribosomal_L23eN domain-containing protein	E1BII3		18	6
Uncharacterized protein	A0A3Q1ND33		22	6
UPF0160 protein MYG1, mitochondrial	Q58DG1		43	6
60S acidic ribosomal protein P0	F1MDN4	RPLP0	34	5.9987
Ig-like domain-containing protein	A0A3Q1LSF0		15	5.9925
Uncharacterized protein	E1BH06	C4A	193	5.9735
Cullin 4A	A0A3Q1MNL1	CUL4A	94	5.879
Heterogeneous nuclear ribonucleoprotein H1	A0A3Q1MIM4	HNRNPH1	51	5.8572
WNK lysine deficient protein kinase 1	A0A3Q1MBK9	WNK1	296	5.8147
Uncharacterized protein	A0A3Q1MIC9	DNM3	98	5.807
G protein subunit alpha i3	Q3ZCA7	GNAI3	41	5.8015
Non-specific serine/threonine protein kinase	F1MBG5	PRKAA1	64	5.8009
Poly(rC) binding protein 2	A0A3Q1LX34	PCBP2	45	5.7713
ArfGAP with FG repeats 2	A0A3Q1M883	AGFG2	49	5.75
Mitogen-activated protein kinase	E1B8P9	MAPK3	53	5.6814
SEC14 like lipid binding 4	A0A3Q1LYF4	SEC14L4	47	5.586
KH-type splicing regulatory protein	A0A3Q1N6L6	KHSRP	77	5.419
Phosphoribosyl pyrophosphate synthetase 2	F6RJ91	PRPS2	37	5.4003
Serpin A3-3	G3N1U4	SERPINA3-3	46	5.3557
Far upstream element binding protein 1	A0A3Q1LM31	FUBP1	70	5.3339
Septin-6	Q3SZN0	SEPTIN6	49	5.2918
Uncharacterized protein	A0A3Q1LL35		13	5.248
Plastin-3	A7E3Q8	PLS3	71	5.2388
Polypyrimidine tract binding protein 3	A0A3Q1LLD4	PTBP3	60	5.2324
Acidic leucine-rich nuclear phosphoprotein 32 family member A	P51122	ANP32A	29	5.2024
Serine/threonine-protein kinase 33	A0A3Q1LNT5	STK33	54	5.1171
Glutathione S-transferase A1	Q28035	GSTA1	25	5.043
Acyl-CoA thioesterase 11	E1BMF5	ACOT11	68	5
Acyl-CoA synthetase short chain family member 2	A0A3Q1MB37	ACSS2	80	5
Actin-related protein 10	Q3ZBD2	ACTR10	46	5
Amylo-alpha-1, 6-glucosidase, 4-alpha-glucanotransferase	F1MHT1	AGL	174	5
Non-specific serine/threonine protein kinase	A0A3Q1NH21	AKT2	56	5
Ankyrin repeat and FYVE domain containing 1	A0A3Q1MD15	ANKFY1	131	5
Apolipoprotein A-IV	F1N3Q7	APOA4	52	5
ADP-ribosylation factor 1	P84080	ARF1	21	5
Acetylserotonin O-methyltransferase like	G3MY50	ASMTL	66	5
ATPase ASNA1	A5PJI5	ASNA1	39	5
Brain-specific angiogenesis inhibitor 1-associated protein 2	Q5EAD0	BAIAP2	58	5
Phosphoglycerate mutase	F1MX69	BPGM	30	5
BRO1 domain and CAAX motif containing	F1MU85	BROX	46	5
Chromosome 3 C1orf87 homolog	E1BCG0	C3H1orf87	61	5
Queuosine salvage protein	F1MEP1	C8H9orf64	39	5
Non-muscle caldesmon	A0A3Q1LTX4	CALD1	65	5
Cilia and flagella associated protein 52	E1BKF9	CFAP52	69	5
Anamorsin	Q5EAC7	CIAPIN1	33	5
Coenzyme A synthase	A0A3Q1MSN7	COASY	66	5
Component of oligomeric golgi complex 1	E1BK29	COG1	109	5
Component of oligomeric golgi complex 3	E1BGA6	COG3	94	5
Conserved oligomeric Golgi complex subunit 5	G3N173	COG5	76	5
Conserved oligomeric Golgi complex subunit 7	A2VDR8	COG7	87	5
Coatomer subunit gamma-2	A2VE21	COPG2	98	5
Cellular retinoic acid-binding protein 1	P62964	CRABP1	16	5
CRK like proto-oncogene, adaptor protein	G3N016	CRKL	33	5
Cysteine and glycine-rich protein 1	Q3MHY1	CSRP1	21	5
Cullin 1	F1MYD0	CUL1	90	5
Dolichyl-diphosphooligosaccharide--protein glycosyltransferase 48 kDa subunit	F1N632	DDOST	60	5
Density-regulated protein	Q2HJ47	DENR	22	5
Dynein light chain 1, cytoplasmic	P61285	DYNLL1	10	5
Eukaryotic elongation factor 2 kinase	E1BEM1	EEF2K	82	5
Exocyst complex component 3	Q0V8C2	EXOC3	86	5
FERMT2 protein	A7MB21	FERMT2	78	5
Protein farnesyltransferase subunit beta	P49355	FNTB	49	5
Cyclin G associated kinase	F1MIB2	GAK	138	5
Galactose-1-phosphate uridylyltransferase	Q58CX1	GALT	41	5
Guanidinoacetate N-methyltransferase	Q2TBQ3	GAMT	27	5
Golgin A3	E1B970	GOLGA3	167	5
Glycerol-3-phosphate dehydrogenase [NAD(+)]	A6QQR7	GPD1L	38	5
Glycogenin 1	A0A3Q1NLJ5	GYG1	38	5
High density lipoprotein binding protein	A0A3Q1MUD4	HDLBP	142	5
60 kDa heat shock protein, mitochondrial	P31081	HSPD1	61	5
Uncharacterized protein	A0A3Q1MAH9	IRGQ	64	5
IST1 homolog	F1MXJ5	IST1	40	5
Kinesin family member 21A	F1MJ53	KIF21A	185	5
Uncharacterized protein	A0A3Q1MK31	LOC521224	88	5
Uncharacterized protein	A0A3Q1MQB1	LOC782688	27	5
Uncharacterized protein	A0A3Q1LTA9	LOC788414	73	5
Leucine rich repeat containing 40	A0A3Q1MRT9	LRRC40	68	5
Microtubule associated protein 7	A0A3Q1NCT6	MAP7	90	5
Protein MEMO1	Q2HJH7	MEMO1	33	5
Macrophage migration inhibitory factor	P80177	MIF	12	5
Myotubularin related protein 6	A0A3Q1LYK5	MTMR6	72	5
NEDD8-activating enzyme E1 regulatory subunit	E1B8X4	NAE1	60	5
Neurobeachin like 1	G3N3Y1	NBEAL1	305	5
Neurochondrin	Q2KJ97	NCDN	79	5
Protein NDRG3	A7MB28	NDRG3	41	5
Cytosolic Fe-S cluster assembly factor NUBP2	Q3MHY6	NUBP2	29	5
Nuclear ubiquitous casein and cyclin-dependent kinase substrate 1	Q29S11	NUCKS1	27	5
3'-phosphoadenosine 5'-phosphosulfate synthase 1	F6R031	PAPSS1	76	5
Parvin alpha	A0A3Q1LMM6	PARVA	51	5
6-phosphogluconolactonase	Q2TBQ8	PGLS	28	5
Plakophilin-3	Q08DQ0	PKP3	87	5
Protein phosphatase 1B	O62830	PPM1B	53	5
Protein phosphatase methylesterase 1	Q58DN4	PPME1	42	5
Protein phosphatase inhibitor 2	F1MTZ0	PPP1R2	23	5
Proline rich coiled-coil 1	E1BLF0	PRRC1	46	5
Proteasome subunit alpha type-5	Q5E987	PSMA5	26	5
Proteasome subunit beta	G5E589	PSMB1	26	5
26S proteasome non-ATPase regulatory subunit 9	Q3SZ19	PSMD9	24	5
Tyrosine-protein phosphatase non-receptor type	F1N339	PTPN11	68	5
Protein tyrosine phosphatase, receptor type K	F1MME1	PTPRK	163	5
Partner of Y14 and mago	A6QPH1	PYM1	23	5
Histone-binding protein RBBP7	Q3SWX8	RBBP7	48	5
Rho-associated protein kinase	F1MF50	ROCK1	159	5
Rho-associated protein kinase 2	Q28021	ROCK2	161	5
Uncharacterized protein	A0A3Q1LR67	RPL22	15	5
40S ribosomal protein S13	Q56JX8	RPS13	17	5
40S ribosomal protein S5	Q5E988	RPS5	23	5
SUMO-activating enzyme subunit 1	A2VE14	SAE1	38	5
Adseverin	A2VE17	SCIN	81	5
SH3 domain binding protein 1	E1BL56	SH3BP1	75	5
Endophilin-B1	Q32LM0	SH3GLB1	41	5
Synaptosomal-associated protein	Q2T9M8	SNAP23	23	5
Sorting nexin-4	A1A4L0	SNX4	52	5
Mitochondria-eating protein	E1BLK7	SPATA18	61	5
Signal recognition particle 54 kDa protein	Q2T9U1	SRP54	56	5
Non-specific serine/threonine protein kinase	A7MB32	STK38L	54	5
Serine/threonine kinase 39	A0A3Q1N7V3	STK39	59	5
TAR DNA binding protein	G3MX91	TARDBP	45	5
Uncharacterized protein	A0A3Q1LTQ6	TWF2	51	5
Ubiquitin-conjugating enzyme E2 N	Q0P5K3	UBE2N	17	5
UBE3A protein	A4IFN7	UBE3A	100	5
Ubiquitination factor E4B	A0A3Q1LPU1	UBE4B	152	5
Uridine-cytidine kinase	A0A3Q1MGP5	UCKL1	66	5
Ubiquitin specific peptidase 47	A0A3Q1NK97	USP47	158	5
Spermatogenesis-defective protein 39 homolog	A5D796	VIPAS39	56	5
Vitronectin	Q3ZBS7	VTN	54	5
Wiskott-Aldrich syndrome protein family member 2	A2VDK6	WASF2	54	5
Zinc finger CCCH domain-containing protein 15	Q1RMM1	ZC3H15	49	5
Ferritin	A0A3Q1MNC0		27	5
Uncharacterized protein	A0A3Q1LND7		36	5
Uncharacterized protein	A0A3Q1LPR0		37	5
Primary amine oxidase, liver isozyme	Q29437		85	5
Hexokinase-1	A0A3Q1M0F0	HK1	111	4.9965
Transcription elongation factor A protein 1	Q29RL9	TCEA1	34	4.9902
Uncharacterized protein	E1B7Z4	LOC511531	71	4.9545
Serine/threonine-protein phosphatase PP1-beta catalytic subunit	Q3SWW9	PPP1CB	37	4.8676
Destrin	Q5E9D5	DSTN	19	4.8179
Transforming protein RhoA	P61585	RHOA	22	4.8151
Non-specific serine/threonine protein kinase	A6QNL2	MARK2	78	4.7897
Ig-like domain-containing protein	A0A3Q1LUE9		17	4.6862
RAB14 protein	Q3ZBG1	RAB14	24	4.6462
Septin-5	A0A3Q1LNL9	SEPTIN5	45	4.6019
Kinesin light chain 2	Q08DH4	KLC2	69	4.4741
Glucosamine-6-phosphate isomerase 1	A4FV08	GNPDA1	33	4.3336
Uncharacterized protein	F1N4I2	STAM2	58	4.318
Heat shock protein family A (Hsp70) member 6	F1MWU9	HSPA6	71	4.313
SEC24 homolog B, COPII coat complex component	E1BPR4	SEC24B	157	4.3099
Keratin 2	G3MZ71	KRT2	64	4.2293
AP-2 complex subunit alpha	A0A3Q1LVF9	AP2A1	108	4.2121
Tropomyosin 4	A0A3Q1MLV0	TPM4	33	4.1928
Catenin beta-1	Q0VCX4	CTNNB1	86	4.1637
Ubiquilin 1	F1N1A3	UBQLN1	62	4.1129
Serpin A3-5	A2I7N1	SERPINA3-5	46	4.0987
Epsin 1	F1N579	EPN1	60	4.0121
BRISC complex subunit Abraxas 2	A6QLR3	ABRAXAS2	46	4
Adducin 3	A0A3Q1NDE1	ADD3	79	4
ADP-ribose glycohydrolase ARH3	Q3SYV9	ADPRHL2	39	4
Peptidylprolyl isomerase	A0A3S5ZP93	AIP	43	4
AP-1 complex subunit gamma	A0A3Q1M952	AP1G1	92	4
Apoptosis inhibitor 5	E1BEI0	API5	57	4
ADP-ribosylation factor GTPase-activating protein 2	A0A3Q1LWK0	ARFGAP2	58	4
Uncharacterized protein	F1MYQ4	ARHGAP8	54	4
Rho guanine nucleotide exchange factor 37	F1MJ96	ARHGEF37	76	4
Actin-related protein 2/3 complex subunit 4	Q148J6	ARPC4	20	4
Uncharacterized protein	A0A3Q1N140	AS3MT	42	4
ATP synthase subunit beta, mitochondrial	P00829	ATP5F1B	56	4
Ataxin-10	Q2TBW0	ATXN10	53	4
BAI1 associated protein 2 like 1	F1MXR0	BAIAP2L1	57	4
Uncharacterized protein	E1BHJ5	BBS9	99	4
Apoptosis facilitator Bcl-2-like protein 14	A6H7F3	BCL2L14	41	4
3-hydroxybutyrate dehydrogenase type 2	Q3T046	BDH2	27	4
Baculoviral IAP repeat containing 6	E1BE13	BIRC6	534	4
Chromosome 13 C20orf194 homolog	E1BK28	C13H20orf194	133	4
Coiled-coil domain containing 186	F1MFA7	CCDC186	103	4
Coiled-coil domain containing 50	A0A3Q1MBX8	CCDC50	56	4
Uncharacterized protein	A0A3Q1MPX4	CDC42EP4	34	4
Complement factor I	A0A3Q1MF14	CFI	69	4
UMP-CMP kinase	Q2KIW9	CMPK1	22	4
2',3'-cyclic-nucleotide 3'-phosphodiesterase	P06623	CNP	45	4
Collagen type IV alpha-3-binding protein	Q9GKI7	COL4A3BP	71	4
Quinone oxidoreductase-like protein 1	Q59A28	CRYZL1	39	4
Tyrosine-protein kinase CSK	Q0VBZ0	CSK	51	4
Casein kinase II subunit alpha'	P20427	CSNK2A2	41	4
CSTB protein	A6QPZ0	CSTB	12	4
CTH protein	B0JYP8	CTH	46	4
CUL2 protein	Q08DE9	CUL2	87	4
CXXC motif-containing zinc-binding protein	A0A3Q1LX93	CZIB	18	4
Deoxyribose-phosphate aldolase	Q3T0V9	DERA	35	4
Diacylglycerol kinase	E1B7U7	DGKB	91	4
ATP-dependent DNA/RNA helicase DHX36	Q05B79	DHX36	115	4
Uncharacterized protein	A0A3Q1MRR8	DIAPH2	90	4
Dynein assembly factor 1, axonemal	Q3SYS4	DNAAF1	72	4
Dynein axonemal assembly factor 5	G3N314	DNAAF5	94	4
Dynein axonemal intermediate chain 2	E1BPM9	DNAI2	70	4
DnaJ heat shock protein family (Hsp40) member A4	F1N6Q0	DNAJA4	61	4
DnaJ homolog subfamily B member 11	Q3ZBA6	DNAJB11	41	4
Desmoglein-1	Q03763	DSG1	112	4
Eukaryotic translation initiation factor 4E family member 3	A0A3Q1MFK0	EIF4E3	24	4
Eukaryotic translation initiation factor 5	F1N0F7	EIF5	49	4
Eukaryotic translation initiation factor 5B	F1N6Y7	EIF5B	138	4
Epoxide hydrolase	Q3ZCJ6	EPHX1	52	4
Exocyst complex component 8	A4IF89	EXOC8	82	4
Family with sequence similarity 98 member C	A0A3Q1MTJ2	FAM98C	42	4
FERM, ARH/RhoGEF and pleckstrin domain protein 1	F1MFC6	FARP1	118	4
F-box protein 22	A5PJX0	FBXO22	45	4
Fibronectin type III and SPRY domain containing 1 like	A0A3Q1M2R5	FSD1L	57	4
Fucose mutarotase	F1N1P7	FUOM	17	4
Uncharacterized protein	F1MIC3	GSK3B	55	4
Hydroxyacylglutathione hydrolase, mitochondrial	Q3B7M2	HAGH	34	4
HECT and RLD domain containing E3 ubiquitin protein ligase 4	E1BAV2	HERC4	119	4
Hypoxia inducible factor 1 subunit alpha inhibitor	F1MG82	HIF1AN	40	4
3-hydroxy-3-methylglutaryl coenzyme A synthase	F6RJG0	HMGCS1	64	4
Heterogeneous nuclear ribonucleoproteins A2/B1	Q2HJ60	HNRNPA2B1	36	4
Uncharacterized protein	A0A3Q1LSP6	HS1BP3	43	4
Inosine-5'-monophosphate dehydrogenase 1	A0JNA3	IMPDH1	55	4
Isochorismatase domain-containing protein 1	A6QLY4	ISOC1	32	4
Integrin beta-1	P53712	ITGB1	88	4
Inter-alpha-trypsin inhibitor heavy chain H1	Q0VCM5	ITIH1	101	4
Keratin 18	F6S1Q0	KRT18	48	4
LANCL2 protein	A6QPG6	LANCL2	49	4
Uncharacterized protein	F1MD44	LOC537017	44	4
Uncharacterized protein	A0A3Q1LZY6	LOC615989	64	4
Uncharacterized protein	A0A3Q1MAF9	LOC768255	36	4
Family with sequence similarity 84 member B	F6R1D7	LRATD2	35	4
Leucine rich repeat containing 46	Q2KIR9	LRRC46	36	4
Leucine rich repeat containing 71	E1BDU2	LRRC71	70	4
Mannosidase alpha class 2C member 1	F1MWT0	MAN2C1	116	4
Mesencephalic astrocyte-derived neurotrophic factor	P80513	MANF	20	4
Myristoylated alanine-rich C-kinase substrate	P12624	MARCKS	32	4
Methionine adenosyltransferase 2 subunit beta	Q29RI9	MAT2B	38	4
Membrane metalloendopeptidase	E1BPL8	MME	86	4
MON2 homolog, regulator of endosome-to-Golgi trafficking	E1BPI7	MON2	191	4
55 kDa erythrocyte membrane protein	Q17QN6	MPP1	52	4
Mitochondrial peptide methionine sulfoxide reductase	P54149	MSRA	26	4
Methylenetetrahydrofolate reductase	A0A3Q1NGK6	MTHFR	79	4
Diphosphomevalonate decarboxylase	Q0P570	MVD	44	4
Mevalonate kinase	Q5E9T8	MVK	42	4
N(alpha)-acetyltransferase 25, NatB auxiliary subunit	E1BDV7	NAA25	112	4
N-glycanase 1	E1BKB2	NGLY1	75	4
Sterol-4-alpha-carboxylate 3-dehydrogenase, decarboxylating	Q3ZBE9	NSDHL	40	4
N-ethylmaleimide sensitive factor, vesicle fusing ATPase	A0A3Q1LSE5	NSF	86	4
Cytosolic purine 5'-nucleotidase	O46411	NT5C2	65	4
5'-nucleotidase domain-containing protein 1	Q2TBU5	NT5DC1	51	4
Oxysterol-binding protein	E1BPW1	OSBP	89	4
Oxysterol-binding protein	E1BLV1	OSBPL1A	108	4
3'-phosphoadenosine 5'-phosphosulfate synthase 2	Q0VC88	PAPSS2	70	4
Polysaccharide biosynthesis domain containing 1	F1MV85	PBDC1	25	4
Uncharacterized protein	F1MQJ7	PDPK1	63	4
14 kDa phosphohistidine phosphatase	Q32PA4	PHPT1	14	4
Phosphatidylinositol 3-kinase regulatory subunit alpha	P23727	PIK3R1	84	4
Pyridoxine-5'-phosphate oxidase	Q5E9K3	PNPO	30	4
DNA-directed RNA polymerases I and III subunit RPAC1	Q32L22	POLR1C	39	4
Protein phosphatase 1A	O62829	PPM1A	43	4
Serine/threonine-protein phosphatase	Q2KIC7	PPP6C	35	4
Glucosidase 2 subunit beta	Q28034	PRKCSH	60	4
Exopolyphosphatase PRUNE1	Q5E9Y6	PRUNE1	50	4
Proteasome subunit beta type-4	Q3T108	PSMB4	29	4
Proteasome (Prosome, macropain) 26S subunit, non-ATPase, 14	Q17QP9	PSMD14	35	4
Proteasome inhibitor PI31 subunit	Q3SX30	PSMF1	30	4
Protein tyrosine kinase 2	A0A3Q1N508	PTK2	125	4
Sulfhydryl oxidase	A0A3Q1N9Y5	QSOX1	86	4
Queuine tRNA-ribosyltransferase catalytic subunit 1	A0A3Q1LLF4	QTRT1	46	4
Rabaptin, RAB GTPase binding effector protein 1	F1MQH8	RABEP1	100	4
Rab9 effector protein with kelch motifs	Q5EA50	RABEPK	40	4
Ras-related C3 botulinum toxin substrate 1	P62998	RAC1	21	4
Ras-related protein Rap-1A	P62833	RAP1A	21	4
Ribokinase	E1BJH7	RBKS	40	4
Reticulocalbin 2	Q0VCQ9	RCN2	37	4
Replication protein A subunit	Q0VCV0	RPA1	68	4
60S ribosomal protein L19	Q3T0W9	RPL19	23	4
Similar to ribosomal protein L21 (Fragment)	Q861S4	RPL21	19	4
60S ribosomal protein L23	Q3T057	RPL23	15	4
60S ribosomal protein L26	P61257	RPL26	17	4
60S ribosomal protein L27a	Q56K03	RPL27A	17	4
40S ribosomal protein S10	Q3T0F4	RPS10	19	4
40S ribosomal protein S11	Q3T0V4	RPS11	18	4
40S ribosomal protein S12	Q76I81	RPS12	15	4
40S ribosomal protein S15a	Q76I82	RPS15A	15	4
40S ribosomal protein S19	Q32PD5	RPS19	16	4
40S ribosomal protein S26	Q56JV1	RPS26	13	4
40S ribosomal protein S9	A6QLG5	RPS9	23	4
Serum amyloid A like 1	E1BD67	SAAL1	53	4
Splicing factor proline and glutamine rich	E1BQ37	SFPQ	76	4
Leucine-rich repeat protein SHOC-2	A6QLV3	SHOC2	65	4
Salt-inducible kinase 2	F1MKW8	SIK2	101	4
Choline transporter-like protein 4	A3KMY4	SLC44A4	79	4
Sorting nexin-27	A5PKA5	SNX27	61	4
Sorting nexin	F1N6W6	SNX9	69	4
Uncharacterized protein	F1MK70	SPATS2	59	4
Spectrin alpha, non-erythrocytic 1	A0A3Q1LNC8	SPTAN1	287	4
Signal transducing adaptor family member 2	F6QAM6	STAP2	46	4
Uncharacterized protein	E1B7G3	STUB1	65	4
Uncharacterized protein	A0A3Q1LT51	TAB1	60	4
Putative deoxyribonuclease TATDN1	Q148G4	TATDN1	34	4
Tubulin folding cofactor E like	F1MCE2	TBCEL	48	4
TOR signaling pathway regulator	A0A3Q1MI24	TIPRL	31	4
Uncharacterized protein	A0A3Q1M1M5	TMEM43	46	4
Thyroid hormone receptor interactor 10	A2VDU0	TRIP10	69	4
Uncharacterized protein	G3MY03	TSNAX	33	4
Tetratricopeptide repeat protein 1	Q3ZBR5	TTC1	34	4
Tetratricopeptide repeat domain 37	E1B885	TTC37	174	4
UBA domain containing 1	A0A3Q1MMU6	UBAC1	49	4
Ubiquitin-fold modifier 1	Q2KJG2	UFM1	9	4
Utrophin	F1MRT9	UTRN	394	4
Vesicle-associated membrane protein-associated protein A	Q0VCY1	VAPA	28	4
Vacuolar protein sorting-associated protein 33B	Q2HJ18	VPS33B	71	4
WD repeat domain 34	F1MTS5	WDR34	58	4
HIT domain-containing protein	A0A3Q1MQJ9		14	4
Ribosomal protein L15	A0A3Q1LST0		24	4
Uncharacterized protein	A0A3Q1MM09		42	4
Protein CutA	P69678	CUTA	19	3.9952
Abl interactor 2	A0A3Q1MP86	ABI2	60	3.982
DnaJ homolog subfamily C member 10	F1N151	DNAJC10	91	3.9689
Diacylglycerol kinase	G5E5G8	DGKZ	126	3.885
Serine/threonine-protein kinase 33	Q0VD22	STK33	55	3.8829
Calcium binding protein 39 like	F1MMV6	CAB39L	39	3.8762
Peroxiredoxin-4	Q9BGI2	PRDX4	31	3.8571
RAB1A, member RAS oncogene family	A0A3Q1N147	RAB1A	25	3.8546
ARAF protein	Q2KJA0	ARAF	68	3.7748
Hypoxanthine-guanine phosphoribosyltransferase	Q3SZ18	HPRT1	24	3.7399
Adenosylhomocysteinase 3	A6QLP2	AHCYL2	67	3.7263
RAB10 protein	A6QLS9	RAB10	23	3.6638
Uncharacterized protein	G3X842	LOC507055	70	3.6562
Calcium-transporting ATPase	A0A3Q1ND98	ATP2B1	138	3.6522
Eukaryotic initiation factor 4A-III	Q2NL22	EIF4A3	47	3.6251
Ubiquilin 2	G5E628	UBQLN2	61	3.6002
Phosphatidylinositol-5-phosphate 4-kinase type 2 beta	F1MHT2	PIP4K2B	47	3.5465
Nucleoside diphosphate kinase A 1	P52174	NME1-1	17	3.4974
Discs large MAGUK scaffold protein 3	A0A3Q1MBH0	DLG3	94	3.3806
Aldo_ket_red domain-containing protein	A0A3Q1M9Q1		29	3.3582
Sulfotransferase	A0A3Q1MP36	SULT1C4	36	3.3471
Aldehyde oxidase 1	A0A3Q1LJG6	AOX1	147	3.3332
FUBP3 protein	A6QP83	FUBP3	61	3.2471
Protein phosphatase 2 scaffold subunit Abeta	F1MQN0	PPP2R1B	73	3.1482
Aldehyde dehydrogenase, mitochondrial	P20000	ALDH2	57	3.1111
Guanine nucleotide-binding protein G(I)/G(S)/G(T) subunit beta-1	P62871	GNB1	37	3.1093
BOLA class I histocompatibility antigen, alpha chain BL3-7	P13753		42	3.0046
Uncharacterized protein	A0A3Q1LV73	AHNAK2	593	3
AKT1 substrate 1	F1N197	AKT1S1	27	3
AP-3 complex subunit mu-1	F2Z4I2	AP3M1	47	3
Methylthioribulose-1-phosphate dehydratase	Q0VCJ2	APIP	27	3
Adipocyte plasma membrane-associated protein	Q3T0E5	APMAP	46	3
Arfaptin-2	Q3ZCL5	ARFIP2	38	3
Rho GTPase activating protein 18	F1MJH8	ARHGAP18	73	3
Rho guanine nucleotide exchange factor 7	F1MBM9	ARHGEF7	97	3
E3 ubiquitin-protein ligase ARIH1	A2VEA3	ARIH1	64	3
RBR-type E3 ubiquitin transferase	E1B8R6	ARIH2	58	3
Actin-related protein 2/3 complex subunit 1B	Q58CQ2	ARPC1B	41	3
Isoaspartyl peptidase/L-asparaginase	Q32LE5	ASRGL1	32	3
Autophagy protein 5	Q3MQ24	ATG5	32	3
ATP synthase subunit alpha, mitochondrial	P19483	ATP5F1A	60	3
Ataxin 2	E1BE88	ATXN2	140	3
Bardet-Biedl syndrome 2 protein homolog	F1MU26	BBS2	80	3
Mitotic checkpoint protein BUB3	Q1JQB2	BUB3	37	3
Complement C8 beta chain	F1N102	C8B	67	3
CA8 protein	A4IFV2	CA8	33	3
Calumenin	Q3T0K1	CALU	37	3
Calcium/calmodulin dependent protein kinase kinase 1	E1BIP3	CAMKK1	56	3
Macrophage-capping protein	Q865V6	CAPG	39	3
Caprin-1	Q1LZB6	CAPRIN1	78	3
Caspase-6	Q3T0P5	CASP6	33	3
Caspase 7	F1MD58	CASP7	36	3
Core-binding factor subunit beta	E1B9S8	CBFB	22	3
Uncharacterized protein	E1BFK3	CBWD2	45	3
Coiled-coil domain-containing protein 47	Q3ZC50	CCDC47	56	3
Monocyte differentiation antigen CD14	A6QNL0	CD14	40	3
CD9 antigen	P30932	CD9	25	3
CDC42 binding protein kinase beta	E1BP72	CDC42BPB	189	3
Cyclin-dependent kinase 1	P48734	CDK1	34	3
Uncharacterized protein	A0A3Q1MPV1	CHKB	51	3
Charged multivesicular body protein 2b	Q3SX42	CHMP2B	24	3
Calponin-2	Q3SYU6	CNN2	33	3
Exportin-2	F1MWN1	CSE1L	110	3
NADH-cytochrome b5 reductase 3	P07514	CYB5R3	34	3
Death associated protein kinase 2	F1MHX3	DAPK2	57	3
DDB1- and CUL4-associated factor 11	Q5E9I8	DCAF11	62	3
DCN1-like protein	A0A3Q1MTL8	DCUN1D1	32	3
DDRGK domain-containing protein 1	Q1LZB0	DDRGK1	36	3
DNAation factor, 45kDa, alpha polypeptide	Q0VC37	DFFA	36	3
Trans-1,2-dihydrobenzene-1,2-diol dehydrogenase	Q148L6	DHDH	37	3
Dehydrogenase/reductase SDR family member 7B	Q3T0R4	DHRS7B	35	3
Dynein heavy chain 12, axonemal	A0A3Q1M7D1	DNAH12	454	3
DnaJ heat shock protein family (Hsp40) member C13	F1MDR7	DNAJC13	254	3
DnaJ homolog subfamily C member 2	Q1RMH9	DNAJC2	72	3
Dedicator of cytokinesis 1	F1MIX6	DOCK1	216	3
Dihydropyrimidinase	E1BFN6	DPYS	56	3
Pikachurin	A3KN33	EGFLAM	111	3
EH domain containing 4	E1BJV0	EHD4	61	3
Eukaryotic translation initiation factor 2B subunit epsilon	E1BPB3	EIF2B5	81	3
EARP complex and GARP complex interacting protein 1	G3N094	EIPR1	43	3
Elongator complex protein 4	Q2TBH6	ELP4	46	3
Elongator acetyltransferase complex subunit 6	E1BNP5	ELP6	30	3
Echinoderm microtubule associated protein like 1	A0A3Q1MU61	EML1	92	3
Endoplasmic reticulum resident protein 29	P81623	ERP29	29	3
Eukaryotic peptide chain release factor subunit 1	Q0VCX5	ETF1	49	3
Family with sequence similarity 98 member A	F1N0S9	FAM98A	55	3
F-box only protein 2	Q17QK6	FBXO2	34	3
FCH domain only 2	A0A3Q1NNG9	FCHO2	37	3
Fermitin family member 1	A0A3Q1M848	FERMT1	77	3
FAD synthase	A0A3Q1MPJ2	FLAD1	56	3
Ferritin light chain	O46415	FTL	20	3
G3BP stress granule assembly factor 2	A0A3Q1MHI5	G3BP2	54	3
GTPase-activating protein and VPS9 domain-containing protein 1	A5D794	GAPVD1	157	3
Golgi brefeldin A resistant guanine nucleotide exchange factor 1	E1BMC4	GBF1	207	3
Glutamate--cysteine ligase regulatory subunit	Q2T9Y6	GCLM	31	3
Golgi associated, gamma adaptin ear containing, ARF binding protein 1	F1MEP7	GGA1	75	3
Glycosyltransferase 8 domain-containing protein 1	Q5E9E7	GLT8D1	42	3
GMP reductase	F6R1R5	GMPR	37	3
G protein subunit alpha 13	G5E6P3	GNA13	44	3
Golgin A4	A0A3Q1MPM7	GOLGA4	267	3
Glutathione peroxidase 1	P00435	GPX1	23	3
Glutathione S-transferase	A0A3Q1LSN6	GSTM3	28	3
GTP-binding protein 1	Q58DC5	GTPBP1	73	3
Guanylate cyclase soluble subunit alpha-1	P19687	GUCY1A1	78	3
Guanylate cyclase soluble subunit beta-1	P16068	GUCY1B1	71	3
HBS1-like protein	A0A3Q1M492	HBS1L	77	3
HEAT repeat containing 5B	E1BB26	HEATR5B	224	3
Uncharacterized protein	A0A3Q1MH11	HECTD4	486	3
Heterogeneous nuclear ribonucleoprotein A/B	A0A3Q1LZD9	HNRNPAB	36	3
Heterogeneous nuclear ribonucleoprotein U	A2VDN7	HNRNPU	90	3
Hook microtubule tethering protein 1	E1BAT1	HOOK1	85	3
Protein Hook homolog 3	A0A3Q1LTM2	HOOK3	88	3
Histidine-rich glycoprotein	F1MKS5	HRG	61	3
Interferon-induced protein with tetratricopeptide repeats 5	Q17QZ9	IFIT5	56	3
Intraflagellar transport 52	Q32KR5	IFT52	50	3
Intraflagellar transport 74	F1N626	IFT74	69	3
IQ motif containing E	F1N1D1	IQCE	80	3
KIAA1522	A0A3Q1MXQ4	KIAA1522	111	3
Kinesin family member 1A	A0A3Q1NDJ2	KIF1A	203	3
La ribonucleoprotein domain family member 1	F1MZU1	LARP1	123	3
5'-nucleotidase	A0A3Q1MUV7	LOC534181	41	3
Latexin	F1N120	LXN	26	3
Lactadherin	F1MXX6	MFGE8	48	3
Multiple inositol-polyphosphate phosphatase 1	F1N1D8	MINPP1	55	3
Adenylyltransferase and sulfurtransferase MOCS3	A1A4L8	MOCS3	49	3
Uncharacterized protein	E1B7U1	MOGS	92	3
Myotubularin related protein 14	A0A3Q1LZ59	MTMR14	72	3
Myoferlin	F1N3I4	MYOF	233	3
Nicotinamide phosphoribosyltransferase	A0A3Q1M241	NAMPT	55	3
NAD(P)H-hydrate epimerase	A0A3Q1MF13	NAXE	38	3
Adaptin ear-binding coat-associated protein 1	Q3T093	NECAP1	30	3
Nectin cell adhesion molecule 2	A0A3Q1MRJ9	NECTIN2	58	3
Nucleoside diphosphate kinase	A5PK70	NME3	19	3
Opioid growth factor receptor	F6RA54	OGFR	75	3
Optineurin	Q3ZC32	OPTN	65	3
Osteoclast-stimulating factor 1	Q8MJ50	OSTF1	24	3
Protein kinase C and casein kinase substrate in neurons protein 1	A7MBI0	PACSIN1	51	3
Non-specific serine/threonine protein kinase	Q17QZ0	PAK4	64	3
Palladin, cytoskeletal associated protein	A0A3Q1MYK9	PALLD	140	3
Uncharacterized protein	F1MMF4	PAWR	37	3
Protein-L-isoaspartate(D-aspartate) O-methyltransferase	P15246	PCMT1	25	3
6-phosphofructo-2-kinase/fructose-2,6-bisphosphatase 2	P26285	PFKFB2	61	3
ATP-dependent 6-phosphofructokinase, muscle type	Q0IIG5	PFKM	85	3
Phosphatase and actin regulator 4	F1MCY2	PHACTR4	79	3
Phytanoyl-CoA dioxygenase domain-containing protein 1	F1MSW9	PHYHD1	33	3
PRKCA-binding protein	F1N6J2	PICK1	47	3
Uncharacterized protein	A0A3Q1MGJ7	PKHD1L1	464	3
Serine/threonine-protein kinase N1	A1A4I4	PKN1	104	3
Pleckstrin homology and coiled-coil domain containing D1	F1MZF1	PLEKHD1	59	3
Pyridoxal phosphate homeostasis protein	Q3T0G5	PLPBP	30	3
Plexin B2	A0A3Q1MUJ8	PLXNB2	228	3
Inositol hexakisphosphate and diphosphoinositol-pentakisphosphate kinase	A0A3Q1M2A3	PPIP5K2	143	3
Protein phosphatase 1 regulatory subunit 13 like	A0A3Q1M2S9	PPP1R13L	99	3
Serine/threonine-protein phosphatase 2A catalytic subunit alpha isoform	P67774	PPP2CA	36	3
Protein phosphatase 6 regulatory subunit 3	A7Z051	PPP6R3	98	3
Protein kinase C	F1MQ96	PRKCI	68	3
Prostamide/prostaglandin F synthase	A0A140T841	PRXL2B	21	3
Proteasome subunit beta type-2	Q5E9K0	PSMB2	23	3
Protein tyrosine phosphatase, non-receptor type 12	A0A3Q1M0B4	PTPN12	88	3
Pumilio RNA binding family member 1	E1BE82	PUM1	126	3
RABGEF1 protein	Q2TBX8	RABGEF1	57	3
Rhophilin-2	A4FUC9	RHPN2	77	3
60S ribosomal protein L18	Q5E973	RPL18	22	3
60S ribosomal protein L28	Q3T0L7	RPL28	16	3
60S acidic ribosomal protein P1	Q56K14	RPLP1	12	3
SCY1 like pseudokinase 2	A6QLN8	SCYL2	103	3
Syndecan binding protein	F6QH17	SDCBP	39	3
Syndecan binding protein 2	A0A3Q1MMT4	SDCBP2	30	3
Selenide, water dikinase 1	Q0VC82	SEPHS1	43	3
Serpin B8	Q5BIR5	SERPINB8	42	3
Alpha-2-antiplasmin	P28800	SERPINF2	55	3
SLAIN motif-containing protein 2	Q3MHV6	SLAIN2	63	3
Sperm associated antigen 1	E1BFI8	SPAG1	47	3
Spartin	A0JNJ3	SPART	73	3
Sequestosome 1	A0A3Q1LVE4	SQSTM1	56	3
Slingshot protein phosphatase 3	F1MI92	SSH3	71	3
Serine/threonine-protein kinase 38	A2VDV2	STK38	54	3
STE20-related kinase adapter protein alpha	Q5E9J9	STRADA	42	3
Tyrosine-protein kinase	A0A3Q1MHG9	SYK	72	3
TBC1 domain family member 17	F1N196	TBC1D17	73	3
TBC1 domain family member 24	A0A3Q1MU35	TBC1D24	63	3
Tubulin-folding cofactor B	Q5E951	TBCB	28	3
Tubulin-specific chaperone C	Q3SZE9	TBCC	39	3
Elongin B	Q3SZ32	TCEB2	13	3
Transforming growth factor-beta-induced protein ig-h3	P55906	TGFBI	74	3
Toll-interacting protein	Q2LGB5	TOLLIP	30	3
Translocase of outer mitochondrial membrane 34	E1BGD1	TOMM34	35	3
TP53 regulating kinase	A5PK80	TP53RK	28	3
E3 ubiquitin-protein ligase TRIM21	Q7YRV4	TRIM21	54	3
tRNA nucleotidyl transferase 1	Q1RML6	TRNT1	50	3
Tetratricopeptide repeat domain 26	F1MF33	TTC26	64	3
Tetratricopeptide repeat protein 30A	A2VE45	TTC30A	76	3
Tetratricopeptide repeat domain 8	F1N4X0	TTC8	57	3
SUMO-activating enzyme subunit 2	A4FV12	UBA2	71	3
Upstream binding protein 1	E1BG95	UBP1	60	3
Ubiquitin recognition factor in ER associated degradation 1	A0A3Q1N3E8	UFD1	34	3
Ubiquitin carboxyl-terminal hydrolase 15	Q2HJE4	USP15	109	3
Ubiquitin specific peptidase 8	Q0IIM6	USP8	124	3
Vesicle-associated membrane protein-associated protein B	A2VDZ9	VAPB	27	3
Valosin containing protein interacting protein 1	E1BCH9	VCPIP1	134	3
Vacuolar protein-sorting-associated protein 25	Q5E9A6	VPS25	21	3
Vacuolar protein sorting-associated protein 4B	Q0VD48	VPS4B	49	3
VPS52, GARP complex subunit	E1BDC9	VPS52	82	3
von Willebrand factor A domain-containing protein 7	Q0V8J4	VWA7	96	3
WD repeat domain 13	Q08D81	WDR13	54	3
WD repeat-containing protein 61	Q32LN7	WDR61	34	3
Wolframin ER transmembrane glycoprotein	G3N348	WFS1	100	3
X-ray repair cross complementing 6	F1MMD5	XRCC6	70	3
Xylulose kinase	Q3SYZ6	XYLB	53	3
Uncharacterized protein	A0A3Q1M115		16	3
Uncharacterized protein	A0A3Q1LLH1		19	3
Uncharacterized protein	A0A3Q1LRW4		47	3
Uncharacterized protein	G3MYP7		58	3
ANK_REP_REGION domain-containing protein	A0A3Q1MMT8		60	3
Uncharacterized protein	G3MZF7	UBFD1	33	3
Epsin 3	A0A3Q1M4S2	EPN3	69	2.9759
Uncharacterized protein	E1B898	KRT86	53	2.963
Acidic leucine-rich nuclear phosphoprotein 32 family member B	Q3SZC6	ANP32B	30	2.7976
Synembryn-A	Q5E9J8	RIC8A	60	2.7456
2-iminobutanoate/2-iminopropanoate deaminase	Q3T114	RIDA	14	2.6726
Keratin, type II cytoskeletal 7	Q29S21	KRT7	52	2.5984
Ig-like domain-containing protein	A0A3Q1MI29		23	2.5662
Heterogeneous nuclear ribonucleoprotein R	A0A3Q1NB36	HNRNPR	72	2.4617
Septin 4	A0A3Q1MXU1	SEPTIN4	55	2.3981
Keratin, type II cytoskeletal 71	Q148H5	KRT71	57	2.3624
MAP2K1 protein	Q0VD16	MAP2K1	43	2.3333
MAP kinase-activated protein kinase 3	Q3SYZ2	MAPKAPK3	43	2.3214
Uncharacterized protein	A0A3Q1LS38	DLG2	100	2.3187
Heat shock 70 kDa protein 1-like	P0CB32	HSPA1L	70	2.3001
Hypoxanthine phosphoribosyltransferase	G3N0T0	LOC510369	25	2.2601
Arf-GAP domain and FG repeat-containing protein 1	A0A3Q1NF13	AGFG1	76	2.25
Plastin-1	A6H742	PLS1	71	2.2452
Microtubule associated protein RP/EB family member 3	Q0VC55	MAPRE3	30	2.1777
Keratin 77	A0A3Q1MDN1	KRT77	63	2.1394
Fructose-1,6-bisphosphatase isozyme 2	Q2KJJ9	FBP2	37	2.1283
Epsin 2	A0A3Q1MSK9	EPN2	67	2.012
Acetyl-CoA carboxylase 1	A0A3Q1MUW1	ACACA	270	2
Acetyl-CoA acetyltransferase, mitochondrial	Q29RZ0	ACAT1	45	2
Adenylate kinase 9	F1MUF5	AK9	78	2
RAC-alpha serine/threonine-protein kinase	Q01314	AKT1	56	2
Alkaline phosphatase, tissue-nonspecific isozyme	P09487	ALPL	57	2
AMP deaminase	A0A3Q1M723	AMPD2	95	2
Serum amyloid P-component	Q3T004	APCS	25	2
ARFGEF family member 3	A0A3Q1MQX5	ARFGEF3	242	2
Rho guanine nucleotide exchange factor 1	A0A3Q1LFQ5	ARHGEF1	111	2
ADP-ribosylation factor-like protein 3	Q2TBW6	ARL3	21	2
Armadillo repeat-containing protein 1	Q3ZBE1	ARMC1	31	2
Sodium/potassium-transporting ATPase subunit beta	G3MWR4	ATP1B1	35	2
Calcium/calmodulin dependent serine protein kinase	A0A3Q1LPV4	CASK	106	2
Coiled-coil domain containing 9	F6QX85	CCDC9	65	2
Uncharacterized protein	A0A3Q1LQX2	CD55	59	2
Cilia- and flagella-associated protein 20	Q6B857	CFAP20	23	2
Carboxymethylenebutenolidase homolog	A0A3Q1LGS8	CMBL	28	2
Cellular nucleic acid-binding protein	Q3T0Q6	CNBP	19	2
COG5 protein	A6QPR0	COG5	22	2
Cold shock domain containing E1	A0A3Q1ML77	CSDE1	94	2
Alpha-S1-casein	P02662	CSN1S1	25	2
Catenin delta 1	E1BQ11	CTNND1	107	2
Cullin 5	A0A3Q1MXH0	CUL5	94	2
DAZ associated protein 1	A0A3Q1M8V6	DAZAP1	43	2
Uncharacterized protein	F1N3H0	DCAF8	66	2
Doublecortin domain containing 2	F1MS44	DCDC2	53	2
DEAD-box helicase 5	F1MBQ8	DDX5	82	2
DENN domain containing 4C	A0A3Q1NBE4	DENND4C	217	2
Dehydrogenase/reductase (SDR family) member 1	Q2KIS4	DHRS1	34	2
DEAH-box helicase 15	A5D7D9	DHX15	91	2
Protein kintoun	Q0VC73	DNAAF2	91	2
Dynein axonemal heavy chain 1	G3N1C8	DNAH1	366	2
DnaJ heat shock protein family (Hsp40) member C8	E1BCE0	DNAJC8	27	2
Dedicator of cytokinesis 7	F1N3L7	DOCK7	239	2
Protein DPCD	Q24K21	DPCD	23	2
2-(3-amino-3-carboxypropyl)histidine synthase subunit 2	A0A140T8A2	DPH2	52	2
Dipeptidyl peptidase 9	E1BI31	DPP9	103	2
EF-hand calcium binding domain 7	E1BMZ0	EFCAB7	72	2
Elongator acetyltransferase complex subunit 2	E1BEP7	ELP2	92	2
Enolase-phosphatase E1	Q0VD27	ENOPH1	29	2
Mitochondrial enolase superfamily member 1	Q2KIA9	ENOSF1	50	2
Band 4.1-like protein 5	Q58CU2	EPB41L5	57	2
EPS8 like 1	A0A3Q1LWG4	EPS8L1	84	2
Endoplasmic reticulum aminopeptidase 2	A6QPT7	ERAP2	110	2
Endoplasmic reticulum lectin 1	F1MGK3	ERLEC1	49	2
EWS RNA binding protein 1	A0A3Q1MK72	EWSR1	79	2
Exocyst complex component 1	A0A3Q1NJP2	EXOC1	105	2
Exocyst complex component 5	F1MC71	EXOC5	82	2
Uncharacterized protein	F1MLX0	FAHD2A	35	2
Uncharacterized protein	G3X6I0	FCGBP	319	2
FGF1 intracellular binding protein	Q2YDE0	FIBP	41	2
Fibronectin	P07589	FN1	272	2
FTO, alpha-ketoglutarate dependent dioxygenase	A0A3Q1N5P9	FTO	60	2
Guanine deaminase	F1MLX9	GDA	51	2
Golgi associated, gamma adaptin ear containing, ARF binding protein 2	F1MKY0	GGA2	67	2
Geranylgeranyl pyrophosphate synthase	P56966	GGPS1	35	2
GRIP1 associated protein 1	A0A3Q1N3E6	GRIPAP1	101	2
Glutamate-rich WD repeat-containing protein 1	Q1JQD2	GRWD1	49	2
Glutathione reductase	E1BKZ1	GSR	56	2
Histone deacetylase 6	F1MQP3	HDAC6	124	2
Histone deacetylase	A0A3Q1MDJ2	HDAC8	51	2
HECT domain E3 ubiquitin protein ligase 1	E1BLD1	HECTD1	289	2
HECT domain E3 ubiquitin protein ligase 3	F1MJS5	HECTD3	97	2
LOC789567 protein	A6H7H3	HSD17B12	35	2
Intraflagellar transport 122	F1MG59	IFT122	135	2
Inhibitor of nuclear factor kappa-B kinase subunit beta	Q95KV0	IKBKB	87	2
NF-kappa-B essential modulator	Q95KU9	IKBKG	49	2
Interleukin enhancer binding factor 3	F1MMA0	ILF3	96	2
Interferon regulatory factor 6	Q08DD6	IRF6	53	2
Integrin alpha-2	F1MBA3	ITGA2	130	2
Integrin alpha-3	F1MMS9	ITGA3	116	2
E3 ubiquitin-protein ligase KCMF1	F1MWM6	KCMF1	42	2
Uncharacterized protein	F1MDD6	KCTD14	27	2
Keratin 24	F1MFW9	KRT24	55	2
Uncharacterized protein	F6Q816	KYAT1	48	2
LIM and cysteine-rich domains protein 1	Q17QE2	LMCD1	41	2
Uncharacterized protein	F1MJK3	LOC506828	163	2
Uncharacterized protein	G3MYQ6	LOC515551	110	2
Uncharacterized protein	A0A3Q1MHR7	LOC787904	59	2
Uncharacterized protein	E1BMD6	LPP	66	2
Leucine-rich repeat-containing protein 59	Q5E9X4	LRRC59	35	2
Protein LSM14 homolog A	Q3MHF8	LSM14A	51	2
Lumican	Q05443	LUM	39	2
Cation-dependent mannose-6-phosphate receptor	P11456	M6PR	31	2
Microtubule-associated protein 1S	F1N1H2	MAP1S	112	2
Mitogen-activated protein kinase kinase kinase 7	A2VDU3	MAP3K7	64	2
Muscleblind like splicing regulator 1	A0A3Q1MEJ9	MBNL1	47	2
MOB kinase activator 1B	A0A3Q1MBK1	MOB1B	25	2
Protein misato homolog 1	A5D9D4	MSTO1	62	2
Serine/threonine-protein kinase mTOR	E1BFB4	MTOR	289	2
Mucin-1	Q8WML4	MUC1	58	2
Mucin 4, cell surface associated	A0A3Q1LPY0	MUC4	284	2
Uncharacterized protein	A0A3Q1N6C1	NAALADL2	91	2
N-acetyl-D-glucosamine kinase	Q3SZM9	NAGK	37	2
Protein NEDD1	Q3B7M6	NEDD1	71	2
NIMA related kinase 9	F1MM88	NEK9	107	2
Glycylpeptide N-tetradecanoyltransferase	F1MZK0	NMT1	57	2
N-ribosyldihydronicotinamide:quinone reductase 2	Q3SZT2	NQO2	26	2
Nucleobindin-1	Q0P569	NUCB1	55	2
NUDT9 protein	A7MBI8	NUDT9	39	2
Oxysterol-binding protein	F1MFD9	OSBPL10	84	2
Oxysterol-binding protein	Q0P5N3	OSBPL9	84	2
Oxidative stress responsive kinase 1	F1MYV9	OXSR1	58	2
Phosphofurin acidic cluster sorting protein 1	E1BG62	PACS1	98	2
Pre-B-cell leukemia transcription factor-interacting protein 1	A0A3Q1M273	PBXIP1	90	2
Prenylcysteine oxidase 1	F1N2K1	PCYOX1	57	2
Ethanolamine-phosphate cytidylyltransferase	A0A3Q1MLB5	PCYT2	46	2
PDGFA associated protein 1	F1MNS8	PDAP1	21	2
Phosducin-like protein	Q2HJA9	PDCL	34	2
PDZ and LIM domain protein 4	Q3T005	PDLIM4	35	2
Uncharacterized protein	F1N712	PGR	97	2
1-phosphatidylinositol 4,5-bisphosphate phosphodiesterase	F1MSD7	PLCB4	136	2
Phospholipid transfer protein	Q58DL9	PLTP	56	2
Protein phosphatase, Mg2+/Mn2+ dependent 1F	A0A3Q1M2E9	PPM1F	60	2
Serine/threonine-protein phosphatase 2A 56 kDa regulatory subunit	A0A3Q1MM63	PPP2R5C	67	2
Serine/threonine-protein phosphatase 2A 56 kDa regulatory subunit epsilon isoform	A4FV68	PPP2R5E	55	2
Protein phosphatase 4 regulatory subunit 1	F1MRS1	PPP4R1	100	2
cAMP-dependent protein kinase type I-alpha regulatory subunit	P00514	PRKAR1A	43	2
PRMT3 protein	A6QL80	PRMT3	59	2
MGC151858 protein	A5PJT3	PRMT9	95	2
Pre-mRNA processing factor 31	E1BM48	PRPF31	55	2
Proteasome subunit beta	F1MBI1	PSMB7	30	2
Receptor-type tyrosine-protein phosphatase F	A7MBJ4	PTPRF	211	2
Nicotinate-nucleotide pyrophosphorylase [carboxylating]	A0A3Q1M3Z8	QPRT	32	2
Ras-related protein Rab-11B	Q3MHP2	RAB11B	24	2
Ras-related protein Rab-7a	A0A3Q1LUM6	RAB7A	31	2
Rab-like protein 6	Q08DA0	RABL6	77	2
UV excision repair protein RAD23 homolog A	A3KMV2	RAD23A	40	2
Ral GTPase activating protein non-catalytic beta subunit	F1MCG4	RALGAPB	168	2
RNA-binding protein 4	Q3MHX3	RBM4	40	2
RAB11 binding and LisH domain, coiled-coil and HEAT repeat containing	A0A3Q1M766	RELCH	135	2
RALBP1 associated Eps domain containing 1	F6Q4T4	REPS1	87	2
E3 ubiquitin-protein ligase RNF114	Q4U5R4	RNF114	26	2
Ropporin-1-like protein	Q3T024	ROPN1L	24	2
Ribose-5-phosphate isomerase	G5E534	RPIA	33	2
60S ribosomal protein L11	Q3T087	RPL11	20	2
60S ribosomal protein L24	Q862I1	RPL24	18	2
60S ribosomal protein L27	P61356	RPL27	16	2
Ribosomal protein L34	F1ML72	RPL34	13	2
60S ribosomal protein L37a	Q3MIC0	RPL37A	10	2
40S ribosomal protein S18	Q3T0R1	RPS18	18	2
Radial spoke head 1 homolog	A0A3Q1M905	RSPH1	39	2
Chromosome 14 open reading frame 166 ortholog	Q3T0S7	RTRAF	28	2
Sterile alpha motif domain containing 4B	E1B893	SAMD4B	76	2
Secretory carrier-associated membrane protein	A0A3Q1NFI0	SCAMP2	38	2
Secernin 2	F1N3R0	SCRN2	47	2
SEC62 homolog, preprotein translocation factor	F1MUP3	SEC62	46	2
O-phosphoseryl-tRNA(Sec) selenium transferase	E1BPY3	SEPSECS	65	2
Serpin family D member 1	F6R4P6	SERPIND1	63	2
NAD-dependent protein deacetylase	F6QK60	SIRT2	47	2
NAD-dependent protein deacylase sirtuin-5, mitochondrial	Q3ZBQ0	SIRT5	34	2
Uncharacterized protein	E1BMS0	SKIV2L	138	2
Solute carrier family 44 member 1	E1BIP2	SLC44A1	73	2
Single-strand selective monofunctional uracil DNA glycosylase	Q59I47	SMUG1	30	2
Sperm surface protein Sp17	F1MI43	SPA17	17	2
Tyrosine-protein kinase	E1BIM8	SRC	75	2
Spermidine synthase	E1BM12	SRM	34	2
Signal transducer and activator of transcription	F1MGJ4	STAT6	94	2
Synaptophysin like 1	A0A3S5ZPC1	SYPL1	28	2
Tumor associated calcium signal transducer 2	F1MSN2	TACSTD2	35	2
TBC1 domain family member 10A	F1MB46	TBC1D10A	60	2
TBC1 domain family member 22A	A0A3Q1M7I1	TBC1D22A	64	2
Probable tRNA(His) guanylyltransferase	Q05B50	THG1L	35	2
TIA1 cytotoxic granule associated RNA binding protein like 1	A0A3Q1LS19	TIAL1	45	2
Transmembrane and coiled-coil domains 4	E1BE21	TMCO4	68	2
Transmembrane emp24 domain-containing protein 10	Q5E971	TMED10	25	2
Tumor protein p63-regulated gene 1-like protein	Q32LJ4	TPRG1L	30	2
Uncharacterized protein	A0A3Q1LVT3	TRIM4	54	2
TSC complex subunit 1	F1MM99	TSC1	129	2
Ubiquitin like modifier activating enzyme 7	F6Q4D3	UBA7	115	2
Ubiquitin protein ligase E3C	F1N703	UBE3C	123	2
UBX domain-containing protein 7	F1MUA8	UBXN7	55	2
Ubiquitin carboxyl-terminal hydrolase isozyme L3	Q2TBG8	UCHL3	26	2
Ubiquitin-fold modifier-conjugating enzyme 1	Q5E953	UFC1	19	2
Unconventional prefoldin RPB5 interactor	F1MTD6	URI1	59	2
Ubiquitin specific peptidase 19	F1MUD4	USP19	146	2
Ubiquitin carboxyl-terminal hydrolase 4	A6QR55	USP4	109	2
Ubiquitin specific peptidase 7	F1N556	USP7	129	2
Vesicle-associated membrane protein 2	P63026	VAMP2	13	2
Exportin for tRNA	E1B8Q8	XPOT	113	2
Small ubiquitin-related modifier	A0A3Q1M927	SUMO	11	2
40S ribosomal protein S25	A0A0A0MPA4		13	2
Histone domain-containing protein	A0A3Q1M588		15	2
Uncharacterized protein	G5E6G2		21	2
Uncharacterized protein	A0A3Q1ME53		22	2
SEA domain-containing protein	A0A3Q1LQ52		26	2
Calponin	A0A3Q1LNX9		36	2
Arginyl-tRNA--protein transferase 1	E1BI60	ATE1	59	2
Bridging integrator 3	Q08DY1	BIN3	30	2
Uncharacterized protein	F1MGC3	LOC512672	41	1.9954
Taxilin alpha	E1BGS4	TXLNA	63	1.9929
Glutathione S-transferase A2	O18879	GSTA2	26	1.957
Guanine nucleotide-binding protein G(I)/G(S)/G(T) subunit beta-2	P11017	GNB2	37	1.8907
KLC1 protein	A6H7H2	KLC1	70	1.8114
Serpin A3-3	Q3ZEJ6	SERPINA3-3	46	1.7906
V-type proton ATPase subunit B, kidney isoform	P31407	ATP6V1B1	57	1.7173
Signal transducing adaptor molecule	F6RS49	STAM	58	1.682
Keratin 42	A0A3Q1LSG0	KRT42	50	1.6672
Uncharacterized protein	A0A3Q1LJB2	KRT13	47	1.6319
SRSF protein kinase 2	A0A3Q1MH41	SRPK2	86	1.5721
Erlin-2	Q1RMU4	ERLIN2	38	1.5226
Ras-related protein Rab-1B	A0A3Q1MWA3	RAB1B	32	1.4217
SRSF protein kinase 1	E1BNV4	SRPK1	73	1.4108
Discs large MAGUK scaffold protein 1	A0A3Q1MFJ1	DLG1	101	1.3007
Guanine nucleotide-binding protein G(i) subunit alpha-1	P63097	GNAI1	40	1.293
RIC8 guanine nucleotide exchange factor B	A0A3Q1M9J6	RIC8B	63	1.2544
Ras-related protein Rab-8B	F1N2J9	RAB8B	24	1.2213
AP-1 complex subunit mu-1	Q2KJ81	AP1M1	49	1.2079
Non-specific serine/threonine protein kinase	F1MQV7	PRKAA2	62	1.1991
Uncharacterized protein	F1MHR3	ALDH1A3	56	1.1858
Non-specific serine/threonine protein kinase	G5E5D4	MARK1	89	1.1746
Serpin A3-8	A0A0A0MP89	SERPINA3-8	48	1.1326
Eukaryotic translation initiation factor 4 gamma 3	A0A3Q1M8U3	EIF4G3	186	1.0613
Talin 2	F1MQI1	TLN2	271	1.0566
Uncharacterized protein	A0A3Q1NEH2		41	0.34062
