# Supplementary material for: Identification of 56 Proteins Involved in Embryo–Maternal Interactions in the Bovine Oviduct
Source: Int J Mol Sci. 2020 Jan 11;21(2):466. doi: 10.3390/ijms21020466 (PMC7013689; doi:10.3390/ijms21020466)
Supplement: Supplementary file 1 [file ijms-21-00466-s001.zip › Supplementary/Supplementary Table S2.xlsx]

## Sheet: Treated vs Control 4-6 cells
Lists of proteins identified by nanoLC-MS/MS in OF- treated embryos and controls
Differential analysis in 4-6 cells
Protein Name	Accession Number (UniprotKB)	Gene Name	Molecular Weight (kDa)	P-value (T-test)	OF-treated embryos : Control embryos ratio	Mean OF-treated embryos	SEM OF-treated embryos	Mean Control embryos	SEM Control embryos
14-3-3 protein epsilon	P62261	YWHAE	29	0.085	0.7	15.6285	2.14137	22.848	2.76565
14-3-3 protein eta	P68509	YWHAH	28	0.48	0.7	2.22027	0.635943	3.15745	1.07219
14-3-3 protein gamma	P68252	YWHAG	28	0.64	0.9	7.443	1.28526	8.52995	1.78489
14-3-3 protein sigma	Q0VC36	SFN	28	0.26	3.9	5.48067	3.08084	1.40938	1.00963
14-3-3 protein theta	Q3SZI4	YWHAQ	28	0.37	1.4	9.3033	1.48598	6.73163	2.1846
14-3-3 protein zeta/delta	P63103	YWHAZ	28	0.027	0.7	15.9522	1.07133	22.2802	1.90466
3-hydroxyisobutyrate dehydrogenase, mitochondrial	Q2HJD7	HIBADH	35	0.01	0.5	10.718	1.10861	22.2485	2.90675
Alpha-1-antiproteinase	P34955	SERPINA1	46	0.3	0.03	0.136625	0.136625	4.33137	3.69355
Alpha-2-macroglobulin	Q7SIH1	A2M	168		Only detected in Treated	0.27325	0.27325	0	0
Neutral amino acid transporter B(0)	Q95JC7	SLC1A5	56	0.22	5.8	1.22202	0.715296	0.212308	0.212308
Aspartate aminotransferase, cytoplasmic	P33097	GOT1	46	0.7	1.4	4.16297	1.67577	2.97332	2.43912
Aspartate aminotransferase, mitochondrial	P12344	GOT2	48	0.12	0.8	24.331	2.7357	31.3812	2.73205
Lysophosphatidylserine lipase ABHD12	Q08DW9	ABHD12	45	0.33	1.3	6.14715	0.971396	4.9051	0.64451
Mycophenolic acid acyl-glucuronide esterase, mitochondrial	Q5E9H9	ABHD10	34	0.054	0.3	1.24703	0.276003	4.73872	1.43507
Protein ABHD11	Q3SZ73	ABHD11	34	0.37	0.7	5.26587	0.976158	7.80665	2.41731
Protein ABHD14B	A7YY28	ABHD14B	22		Only detected in Treated	1.95077	1.12671	0	0
Medium-chain specific acyl-CoA dehydrogenase, mitochondrial	Q3SZB4	ACADM	47	0.18	0.5	1.3382	0.665727	2.53625	0.407202
Short-chain specific acyl-CoA dehydrogenase, mitochondrial	Q3ZBF6	ACADS	45	0.026	0.4	3.6423	0.337461	8.2427	1.532
Very long-chain specific acyl-CoA dehydrogenase, mitochondrial	P48818	ACADVL	71	0.63	0.9	5.0702	0.896727	5.66348	0.755614
Short/branched chain specific acyl-CoA dehydrogenase, mitochondrial	Q5EAD4	ACADSB	47	0.27	0.7	4.54502	1.01881	6.11965	0.794387
ATP-citrate synthase	Q32PF2	ACLY	120		Only detected in Treated	0.81975	0.81975	0	0
Cytoplasmic aconitate hydratase	Q0VCU1	ACO1	98	0.58	2.1	0.882003	0.644701	0.424625	0.424625
Aconitate hydratase, mitochondrial	P20004	ACO2	85	0.0054	0.4	11.9146	1.63542	30.8175	4.13678
Acyl-coenzyme A thioesterase 9, mitochondrial	Q3SWX2	ACOT9	50	0.79	0.9	2.79242	0.500533	3.21715	1.47871
Acylamino-acid-releasing enzyme	P80227	APEH	81	0.26	2	6.61642	1.93914	3.24005	1.88337
Actin, alpha cardiac muscle 1	Q3ZC07	ACTC1	42	0.47	0.8	8.17488	1.09328	9.96467	2.05553
Actin, cytoplasmic 2	P63258	ACTG1	42	0.26	0.9	66.5648	3.80061	76.6877	7.24538
Alpha-actinin-1	Q3B7N2	ACTN1	103	0.72	1.1	8.70405	1.15445	7.9299	1.73928
Alpha-actinin-4	A5D7D1	ACTN4	105	0.34	0.9	15.9982	2.03054	18.5335	1.33155
Alcohol dehydrogenase class-3	Q3ZC42	ADH5	40	0.73	1.4	0.952575	0.645408	0.675175	0.414916
Proteasomal ubiquitin receptor ADRM1	A1L5A6	ADRM1	42	0.28	2.6	2.7749	0.957884	1.06155	1.06155
NADPH:adrenodoxin oxidoreductase, mitochondrial	P08165	FDXR	54	0.97	1	1.7814	0.494191	1.81418	0.662314
ADP/ATP translocase 1	P02722	SLC25A4	33	0.33	0.8	6.72457	0.998282	8.84122	1.74556
ADP/ATP translocase 2	Q8SQH5	SLC25A5	33	0.79	0.9	9.42515	1.82694	10.2134	2.1416
ADP/ATP translocase 3	P32007	SLC25A6	33	0.19	0.7	9.79198	1.06712	13.4591	2.21827
ADP/ATP translocase 4	Q2YDD9	SLC25A31	36	0.39	0.7	3.34493	0.973655	4.55037	0.874129
AFG3-like protein 2	Q2KJI7	AFG3L2	89	0.32	0.8	14.0531	2.08491	17.8903	2.84911
Aminoacyl tRNA synthase complex-interacting multifunctional protein 2	Q0II26	AIMP2	35	0.26	5.7	1.2175	0.782831	0.212308	0.212308
Aldo-keto reductase family 1 member A1	Q3ZCJ2	AKR1A1	37	0.73	0.9	14.7428	2.49289	15.9948	2.30793
Retinal dehydrogenase 1	P48644	ALDH1A1	55	0.036	2.9	19.851	2.5935	6.8115	4.08476
Delta-1-pyrroline-5-carboxylate dehydrogenase, mitochondrial	A7YWE4	ALDH4A1	61	0.45	0.8	5.41835	1.74694	7.1363	1.21482
Alpha-aminoadipic semialdehyde dehydrogenase	Q2KJC9	ALDH7A1	59	0.039	0.5	3.78602	0.474499	7.7673	1.43793
4-trimethylaminobutyraldehyde dehydrogenase	Q2KJH9	ALDH9A1	54	0.013	4.2	4.60625	0.92132	1.10075	0.402133
Serum albumin	P02769	ALB	69	0.29	0.6	25.382	2.72412	42.3785	14.2786
Aldehyde dehydrogenase, mitochondrial	P20000	ALDH2	57	0.051	0.7	11.0767	0.79008	15.2203	1.50355
Aldo-keto reductase family 1 member B1	P16116	AKR1B1	36	0.76	1.1	33.4402	4.12871	30.7033	7.69659
Cytosol aminopeptidase	P00727	LAP3	56	0.17	7.8	1.94227	1.05698	0.25055	0.25055
Acidic leucine-rich nuclear phosphoprotein 32 family member B	Q3SZC6	ANP32B	30	0.47	0.2	0.27325	0.27325	1.27673	1.27673
Protein arginine N-methyltransferase 5	A7YW45	PRMT5	73	0.35	0.8	3.20613	0.746404	4.2739	0.742735
Annexin A11	P27214	ANXA11	54	0.15	1.7	11.0996	2.39415	6.65798	1.15378
Annexin A1	P46193	ANXA1	39	0.0021	37	25.3498	4.76468	0.676125	0.415697
Annexin A2	P04272	ANXA2	39	0.034	3.6	26.6438	3.54835	7.47661	6.02379
Annexin A4	P13214	ANXA4	36	0.046	5.4	23.379	7.46358	4.2978	1.45144
Annexin A5	P81287	ANXA5	36	0.014	2.3	10.2567	1.52611	4.38058	0.793638
Annexin A6	P79134	ANXA6	76	0.41	1.5	10.4295	3.84126	6.85607	1.37393
Annexin A7	P20072	ANXA7	50	0.34	2.8	1.8717	1.07836	0.676125	0.415697
Annexin A8	Q95L54	ANXA8	37		Only detected in Treated	6.97903	1.85908	0	0
AP-1 complex subunit beta-1	Q08DS7	AP2B1	106	0.87	0.9	1.59633	0.533852	1.7424	0.710535
AP-1 complex subunit mu-2	Q3SYW1	AP1M2	48	0.4	0.6	1.20237	0.458586	2.05627	0.83051
AP-2 complex subunit alpha-2	Q0VCK5	AP2A2	104	0.73	0.9	5.32535	1.0356	5.98532	1.50585
AP-2 complex subunit mu	Q3ZC13	AP2M1	50	0.75	0.8	1.92635	0.146062	2.35355	1.2841
AP-3 complex subunit beta-1	Q32PG1	AP3B1	120	0.6	0.6	0.671	0.400517	1.13135	0.720352
AP-3 complex subunit mu-1	Q24K11	AP3M1	47	0.94	1.1	0.94425	0.558528	0.8808	0.518108
DNA-(apurinic or apyrimidinic site) lyase	P23196	APEX1	36		Only detected in Treated	0.869875	0.567399	0	0
Adipocyte plasma membrane-associated protein	Q3T0E5	APMAP	46	1	1	13.1122	1.9529	13.1256	1.98837
Apolipoprotein A-I	P15497	APOA1	30	0.49	0.6	1.58632	0.543989	2.58883	1.23514
Apolipoprotein A-IV	Q32PJ2	APOA4	43	0.36	Only detected in Control	0	0	0.424625	0.424625
Adenine phosphoribosyltransferase	Q56JW4	APRT	20		Only detected in Treated	0.869875	0.567399	0	0
Actin-related protein 2/3 complex subunit 1A	Q1JP79	ARPC1A	42	0.79	1.2	2.81685	1.4306	2.27607	1.33268
Actin-related protein 2/3 complex subunit 1B	Q58CQ2	ARPC1B	41	0.83	1.1	5.7463	0.915556	5.28575	1.8836
ADP-ribosylation factor 3	Q5E9I6	ARF3	21	0.72	0.9	6.45093	0.868027	6.84795	0.580357
Arginase-1	Q2KJ64	ARG1	35	0.38	2.1	1.82685	0.585188	0.85115	0.85115
E3 ubiquitin-protein ligase ARIH1	A2VEA3	ARIH1	64	0.69	1.6	0.671	0.400517	0.424625	0.424625
ADP-ribosylation factor-like protein 2	Q2TA37	ARL2	21	0.02	11	2.42797	0.673257	0.212308	0.212308
Actin-related protein 2	A7MB62	ACTR2	45	0.52	1.3	10.6545	3.70962	7.92525	1.54146
Actin-related protein 3	P61157	ACTR3	47	0.37	0.9	8.94407	0.206656	10.2721	1.35852
Actin-related protein 2/3 complex subunit 5-like protein	Q5E963	ARPC5L	17	0.019	0.4	1.41257	0.551827	3.62932	0.430446
Actin-related protein 2/3 complex subunit 2	Q3MHR7	ARPC2	34	0.76	1.1	6.86433	0.702943	6.15503	2.09827
Actin-related protein 2/3 complex subunit 3	Q3T035	ARPC3	21	0.88	1.1	1.8809	0.67077	1.73002	0.700681
Actin-related protein 2/3 complex subunit 4	Q148J6	ARPC4	20	0.75	1.1	7.00563	0.96211	6.54525	1.00943
Actin-related protein 2/3 complex subunit 5	Q3SYX9	ARPC5	16	0.6	0.8	1.25082	0.418709	1.51868	0.244592
Isoaspartyl peptidase/L-asparaginase	Q32LE5	ASRGL1	32	0.87	0.9	3.641	0.94996	3.84068	0.746498
ATPase ASNA1	A5PJI5	ASNA1	39	0.19	3.5	0.878202	0.341259	0.25055	0.25055
Asparagine synthetase [glutamine-hydrolyzing]	Q1LZA3	ASNS	64	0.55	1.2	7.66432	0.667291	6.41328	1.86
Sodium/potassium-transporting ATPase subunit alpha-1	Q08DA1	ATP1A1	113	0.0048	0.6	10.9307	1.11607	18.3087	1.27653
Calcium-transporting ATPase type 2C member 1	P57709	ATP2C1	105	0.17	0.6	2.65963	0.481566	4.35137	0.977072
ATP synthase F(0) complex subunit B1, mitochondrial	P13619	ATP5PB	29	0.68	0.8	5.32822	1.12733	6.34147	2.06392
Ubiquitin-like-conjugating enzyme ATG3	Q0VCL3	ATG3	36	0.3	3.8	0.94425	0.558528	0.25055	0.25055
ATPase inhibitor, mitochondrial	P01096	ATP5IF1	12	0.36	0.2	0.335503	0.20026	1.95285	1.63593
Copper transport protein ATOX1	Q3T0E0	ATOX1	7		Only detected in Treated	0.27325	0.27325	0	0
ATP synthase subunit d, mitochondrial	P13620	ATP5PD	19	0.76	0.8	2.00922	1.02367	2.45303	0.913121
ATP synthase subunit e, mitochondrial	Q00361	ATP5ME	8	0.11	0.3	0.604953	0.228998	2.11163	0.763723
ATP synthase subunit alpha, mitochondrial	P19483	ATP5F1A	60	0.14	0.8	28.2285	2.21599	35.4435	3.64424
ATP synthase subunit beta, mitochondrial	P00829	ATP5F1B	56	0.028	0.8	58.164	2.34349	72.092	4.20255
ATP synthase subunit delta, mitochondrial	P05630	ATP5F1D	18	0.2	0.4	0.671	0.400517	1.69368	0.588013
ATP synthase subunit gamma, mitochondrial	P05631	ATP5F1C	33	0.026	0.6	8.13288	1.37642	12.968	0.910546
ATP synthase subunit f, mitochondrial	Q28851	ATP5MF	10	0.64	0.7	1.27595	0.502726	1.72333	0.769618
ATP synthase membrane subunit DAPIT, mitochondrial	Q3ZBI7	ATP5MD	6		Only detected in Treated	0.409875	0.409875	0	0
ATP synthase subunit O, mitochondrial	P13621	ATP5PO	23	0.22	0.7	6.15168	0.405135	8.52018	1.69047
Aurora kinase A	Q2TA06	AURKA	45	0.75	1	17.093	1.32601	17.931	2.11333
Brain acid soluble protein 1	P80724	BASP1	23	0.27	0.8	5.71668	1.05707	7.30457	0.759903
Mitochondrial chaperone BCS1	Q5E9H5	BCS1L	48	0.69	1.2	3.55912	1.29524	2.90727	0.818858
Endoplasmic reticulum chaperone BiP	Q0VCX2	HSPA5	72	0.48	0.9	115.421	7.9757	124.694	9.46542
3'(2'),5'-bisphosphate nucleotidase 1	Q3ZCK3	BPNT1	33	0.1	4	1.8679	0.684076	0.462858	0.269049
Pancreatic trypsin inhibitor	P00974		11	0.63	1.1	4.66092	1.04197	4.0549	0.550127
Mitotic checkpoint protein BUB3	Q1JQB2	BUB3	37	0.64	0.6	0.27325	0.27325	0.462858	0.269049
Calmodulin	P62157	CALM	17	0.47	0.4	0.409875	0.409875	1.1017	0.803157
Calumenin	Q3T0K1	CALU	37	0.37	1.4	3.03673	0.294736	2.23975	0.766833
Calpain-1 catalytic subunit	Q27970	CAPN1	82		Only detected in Treated	0.409875	0.409875	0	0
Cullin-associated NEDD8-dissociated protein 1	A7MBJ5	CAND1	136	0.93	1	50.7595	6.43675	51.377	1.14592
Macrophage-capping protein	Q865V6	CAPG	39		Only detected in Treated	0.807625	0.466388	0	0
Alpha-S1-casein	P02662	CSN1S1	25	0.73	0.6	1.07708	0.380847	1.69847	1.69847
Alpha-S2-casein	P02663	CSN1S2	26	0.56	0.4	1.15585	0.836111	3.1845	3.1845
Beta-casein	P02666	CSN2	25	0.99	1	1.52097	1.0196	1.48615	1.48615
Kappa-casein	P02668	CSN3	21	0.7	0.6	2.16685	0.711336	3.43505	3.10997
Caspase-6	Q3T0P5	CASP6	33	0.65	1.3	2.06297	0.25229	1.6009	0.927706
Catalase	P00432	CAT	60	0.37	1.8	1.61595	0.660069	0.888432	0.349544
Calcyphosin	Q0VCC0	CAPS	21		Only detected in Treated	11.3805	0.759989	0	0
F-actin-capping protein subunit alpha-1	A4FUA8	CAPZA1	33	0.14	0.5	3.84208	1.06316	7.06587	1.59332
F-actin-capping protein subunit alpha-2	Q5E997	CAPZA2	33	0.93	1	1.97728	0.782596	1.89415	0.446874
Carbonyl reductase [NADPH] 1	Q3SZD7	CBR1	31		Only detected in Treated	0.27325	0.27325	0	0
Cell cycle control protein 50A	Q17QL5	TMEM30A	41	0.47	1.4	3.81095	1.04542	2.79445	0.798951
Coiled-coil domain-containing protein 22	Q1RMI8	CCDC22	67	0.26	2.9	1.95907	0.940723	0.675175	0.414916
Hsp90 co-chaperone Cdc37-like 1	A6H754	CDC37L1	39	0.41	2.9	0.608753	0.391416	0.212308	0.212308
CD81 antigen	Q3ZCD0	CD81	26		Only detected in Treated	1.48695	0.683172	0	0
CD9 antigen	P30932	CD9	25	0.52	0.7	0.741578	0.256481	1.05485	0.381327
Hsp90 co-chaperone Cdc37	Q5EAC6	CDC37	45	0.2	1.3	5.89902	0.76913	4.56273	0.508889
Cell division control protein 42 homolog	Q2KJ93	CDC42	21	0.16	2.5	4.2958	1.58118	1.69273	0.321219
Cyclin-dependent kinase 1	P48734	CDK1	34	0.098	1.5	6.53032	0.854128	4.33287	0.726607
Cyclin-dependent-like kinase 5	Q02399	CDK5	33	0.83	1.1	27.6478	4.54755	26.2468	4.2555
Cysteine dioxygenase type 1	Q3SZU4	CDO1	23	0.7	1.9	0.39775	0.39775	0.212308	0.212308
Craniofacial development protein 2	O02751	CFDP2	66	0.14	3.2	1.90512	0.682897	0.599725	0.349201
Cystathionine gamma-lyase	Q58DW2	CTH	44	0.39	1.8	1.4497	0.509873	0.8043	0.465811
10 kDa heat shock protein, mitochondrial	P61603	HSPE1	11	0.029	0.5	7.68405	1.71888	15.5816	2.16041
Chitinase domain-containing protein 1	Q5EAB4	CHID1	45	0.49	1.3	2.05915	0.393266	1.56363	0.549767
Charged multivesicular body protein 2b	Q3SX42	CHMP2B	24	0.88	1.1	1.0065	0.600775	0.8808	0.518108
Cysteine and histidine-rich domain-containing protein 1	Q29RL2	CHORDC1	37		Only detected in Treated	0.878202	0.341259	0	0
CDGSH iron-sulfur domain-containing protein 1	Q3ZBU2	CISD1	12	0.94	1	3.60078	1.06843	3.49927	0.723778
CDGSH iron-sulfur domain-containing protein 2	Q05B71	CISD2	15	0.88	0.9	1.81865	0.617697	1.94426	0.541327
Citrate synthase, mitochondrial	Q29RK1	CS	52	0.19	0.7	5.51807	1.14744	7.69192	0.907428
Clathrin light chain A	P04973	CLTA	27	0.081	0.1	0.136625	0.136625	1.09311	0.434562
Calmegin	Q3SYT6	CLGN	70	0.082	0.7	2.9996	0.526758	4.30452	0.338618
Clathrin heavy chain 1	P49951	CLTC	192	0.71	1.1	49.1405	4.89804	46.4115	4.91963
Chloride intracellular channel protein 1	Q5E9B7	CLIC1	27	0.0061	2.1	10.4273	0.526251	4.951	1.2153
Chloride intracellular channel protein 4	Q9XSA7	CLIC4	29	0.27	0.6	3.51717	0.408719	5.84047	1.85008
Clusterin	P17697	CLU	51	0.5	0.8	6.9631	1.64951	8.92935	2.14766
Cap-specific mRNA (nucleoside-2'-O-)-methyltransferase 1	A2VE39	CMTR1	95	0.75	0.7	0.472128	0.279265	0.630225	0.378827
2',3'-cyclic-nucleotide 3'-phosphodiesterase	P06623	CNP	45	0.44	0.8	5.54293	0.532558	7.1287	1.83706
Cytosolic non-specific dipeptidase	Q3ZC84	CNDP2	53		Only detected in Treated	5.6173	0.649908	0	0
Collagen alpha-1(II) chain	P02459	COL2A1	142	0.51	1.9	0.803825	0.342425	0.424625	0.424625
Complement C3	Q2UVX4	C3	187	0.98	1	60.3298	13.8076	59.8702	6.30385
Complement component C6	Q29RU4	C6	105	0.78	0.9	4.41207	0.858405	4.8506	1.20834
Complement component C9	Q3MHN2	C9	62	0.93	1	19.7327	1.20996	19.1517	6.12933
Cofilin-1	Q5E9F7	CFL1	19	0.87	0.9	6.57468	0.971869	6.92905	1.81819
Cofilin-2	Q148F1	CFL2	19	0.69	1.1	3.2529	0.511105	2.9249	0.582222
COMM domain-containing protein 3	Q3SZ76	COMMD3	22		Only detected in Treated	0.27325	0.27325	0	0
Coatomer subunit alpha	Q27954	COPA	138	0.31	0.8	12.6431	2.71441	16.3227	1.93545
Coatomer subunit beta	A0JN39	COPB1	107	0.65	1.2	6.08502	1.33158	5.23982	1.182
Coatomer subunit beta'	P35605	COPB2	102	0.51	0.9	7.10042	0.558813	8.2054	1.48726
Coatomer subunit delta	P53619	ARCN1	57	0.76	1.1	4.87122	1.02734	4.51777	0.392467
Coatomer subunit epsilon	Q28104	COPE	34	0.24	2.3	1.07708	0.380847	0.462858	0.269049
Coatomer subunit gamma-1	P53620	COPG1	97	0.2	1.6	9.81292	1.0705	6.2506	2.20086
Coatomer subunit gamma-2	A2VE21	COPG2	98	0.4	3.5	0.912753	0.674181	0.2601	0.2601
Coatomer subunit zeta-1	P35604	COPZ1	20		Only detected in Treated	1.45803	0.317874	0	0
Ubiquinone biosynthesis protein COQ9, mitochondrial	Q2NL34	COQ9	36	0.88	0.9	1.85577	0.289086	1.98057	0.774323
Cytochrome c oxidase subunit 2	P68530	MT-CO2	26	0.68	0.7	0.81595	0.522586	1.10075	0.402133
Cytochrome c oxidase subunit 4 isoform 1, mitochondrial	P00423	COX4I1	20	0.21	0.7	1.3176	0.384775	1.9433	0.224984
Cytochrome c oxidase subunit 5A, mitochondrial	P00426	COX5A	17	0.93	1	1.5286	0.518134	1.48042	0.165063
Copine-1	Q08DB4	CPNE1	59	0.61	0.7	0.745378	0.515516	1.10075	0.402133
Calpain small subunit 1	P13135	CAPNS1	28		Only detected in Treated	0.27325	0.27325	0	0
Carnitine O-palmitoyltransferase 2, mitochondrial	Q2KJB7	CPT2	74	0.56	1.3	3.6372	0.710759	2.86137	1.0459
Cysteine-rich with EGF-like domain protein 2	Q2KIT5	CRELD2	38		Only detected in Treated	0.27325	0.27325	0	0
Cysteine-rich protein 2	Q0VFX8	CRIP2	23		Only detected in Treated	0.745378	0.515516	0	0
Casein kinase II subunit alpha	P68399	CSNK2A1	45	0.47	1.8	2.36515	1.00656	1.35035	0.829818
Casein kinase II subunit alpha'	P20427	CSNK2A2	41	0.067	5.7	3.662	1.1936	0.636925	0.636925
Casein kinase II subunit beta	P67868	CSNK2B	25	0.42	0.4	0.335503	0.20026	0.887475	0.601715
COP9 signalosome complex subunit 3	A6H7B5	COPS3	48	0.88	1.1	1.69415	0.838316	1.52535	0.714982
COP9 signalosome complex subunit 4	Q3SZA0	COPS4	46	0.082	1.3	6.27618	0.490745	4.8592	0.468848
COP9 signalosome complex subunit 6	A6QQ21	COPS6	36	0.78	0.8	1.61977	0.588059	2.02553	1.24473
COP9 signalosome complex subunit 7b	Q2KI56	COPS7B	30	0.97	1	2.02953	0.739897	1.98825	0.872425
Catenin alpha-1	Q3MHM6	CTNNA1	100	1	1	6.44148	1.56387	6.43145	1.44415
Catenin beta-1	Q0VCX4	CTNNB1	86	0.39	0.6	2.02493	0.767295	3.44041	1.32902
Cytochrome c oxidase subunit 6B1	P00429	COX6B1	10		Only detected in Treated	0.27325	0.27325	0	0
Cytochrome c oxidase subunit 7A1, mitochondrial	P07470	COX7A1	9	0.73	0.7	0.39775	0.39775	0.591982	0.368088
Cytochrome c1, heme protein, mitochondrial	P00125	CYC1	35	0.96	1	5.72978	0.843404	5.65585	1.21601
Cytochrome b5	P00171	CYB5A	15	0.53	1.2	7.1127	1.87258	5.69313	1.04668
Calcyclin-binding protein	Q3T168	CACYBP	26	0.72	1.1	4.47825	0.994883	3.96213	0.976984
Cytochrome c	P62894	CYCS	12	0.68	0.8	2.7553	0.979231	3.29555	0.790903
Cystatin-B	P25417	CSTB	11	0.39	2.4	0.8129	0.469416	0.340233	0.209081
Dolichyl-diphosphooligosaccharide--protein glycosyltransferase subunit DAD1	Q5E9C2	DAD1	12	0.52	0.7	3.451	1.29073	4.82287	1.53388
Drebrin-like protein	A6H7G2	DBNL	48		Only detected in Treated	1.3252	0.592844	0	0
Cytoplasmic dynein 1 intermediate chain 2	Q0III3	DYNC1I2	68	0.12	0.4	3.8694	1.16307	9.94882	3.19785
Dephospho-CoA kinase domain-containing protein	Q3ZBS0	DCAKD	26	0.5	1.7	1.13932	0.488146	0.675175	0.414916
DCN1-like protein 5	Q1RMX9	DCUN1D5	27	0.36	0.7	1.82685	0.585188	2.53625	0.407202
Dynactin subunit 2	Q3ZCF0	DCTN2	44	0.58	1.1	5.99852	0.976382	5.36702	0.490565
L-xylulose reductase	Q1JP75	DCXR	26		Only detected in Treated	3.27277	0.846415	0	0
DNA damage-binding protein 1	A1A4K3	DDB1	127	0.17	2.2	3.13995	0.940292	1.44217	0.530375
ATP-dependent RNA helicase DDX1	Q0IIK5	DDX1	82	0.78	0.7	1.13932	0.488146	1.5244	1.21355
Derlin-1	Q71SS4	DERL1	29	0.24	2.3	1.07708	0.380847	0.462858	0.269049
Destrin	Q5E9D5	DSTN	19	0.49	1.2	12.8915	1.47343	10.7867	2.44198
Glutamate dehydrogenase 1, mitochondrial	P00366	GLUD1	62	0.97	1	2.8585	0.667981	2.83173	0.447424
Corticosteroid 11-beta-dehydrogenase isozyme 2	O77667	HSD11B2	44	0.29	0.6	3.3406	0.411726	5.76465	2.03444
Dihydropteridine reductase	Q3T0Z7	QDPR	26	0.99	1	8.33853	1.37706	8.38138	1.82122
Dehydrogenase/reductase SDR family member 11	Q3ZBV9	DHRS11	28		Only detected in Treated	0.5427	0.313343	0	0
Dehydrogenase/reductase SDR family member 4	Q8SPU8	DHRS4	29	0.63	0.8	1.9803	0.685205	2.40615	0.467727
ATP-dependent DNA/RNA helicase DHX36	Q05B79	DHX36	115	0.72	1.3	0.775018	0.33257	0.591982	0.368088
ATP-dependent RNA helicase A	Q28141	DHX9	142		Only detected in Treated	0.27325	0.27325	0	0
DnaJ homolog subfamily B member 11	Q3ZBA6	DNAJB11	41	0.23	4.2	1.80565	0.929936	0.425575	0.425575
DnaJ homolog subfamily A member 1	Q5E954	DNAJA1	45	1	1	3.13175	0.705628	3.12822	0.5564
DnaJ homolog subfamily A member 2	Q2HJ94	DNAJA2	46	0.22	0.7	1.52028	0.152417	2.32393	0.573996
DnaJ homolog subfamily B member 1	Q3MI00	DNAJB1	38	0.3	1.4	3.90663	0.558255	2.86902	0.729186
DnaJ homolog subfamily C member 3	Q27968	DNAJC3	58	0.55	0.8	3.83997	1.45743	5.09442	1.33659
Dynamin-1-like protein	Q2KIA5	DNM1L	83	0.57	1.2	8.67853	1.7517	7.33993	1.36566
Aspartyl aminopeptidase	Q2HJH1	DNPEP	52	0.063	1.8	10.6136	1.28214	5.95035	1.60054
Dolichol-phosphate mannosyltransferase subunit 1	Q1JQ93	DPM1	30	0.18	0.5	1.74808	0.737692	3.5375	0.902215
Dolichol-phosphate mannosyltransferase subunit 3	Q3ZC71	DPM3	10	0.87	0.9	2.9662	0.467655	3.24872	1.60731
Dihydropyrimidinase-related protein 2	O02675	DPYSL2	62		Only detected in Treated	1.16121	0.738739	0	0
Developmentally-regulated GTP-binding protein 1	Q3MHP5	DRG1	41	0.75	1.6	0.409875	0.409875	0.25055	0.25055
Dehydrogenase/reductase SDR family member 7B	Q3T0R4	DHRS7B	35	0.46	0.8	3.0034	0.435409	3.85025	0.992653
Desmoglein-1	Q03763	DSG1	112	0.081	3	3.9975	1.05145	1.31401	0.730892
D-aminoacyl-tRNA deacylase 1	Q2T9V8	DTD1	23	0.75	1.1	4.26248	1.02927	3.88753	0.453232
Dual specificity protein phosphatase 14	Q17QM8	DUSP14	22		Only detected in Treated	0.683125	0.683125	0	0
Spliceosome RNA helicase DDX39B	Q3T147	DDX39B	49	0.31	2.6	0.701248	0.288012	0.266825	0.266825
Dynein light chain 1, cytoplasmic	P61285	DYNLL1	10	0.54	0.9	14.6181	3.20905	16.775	0.752241
Dynein light chain 2, cytoplasmic	Q3MHR3	DYNLL2	10	0.45	0.9	6.11163	0.692655	7.0334	0.917186
Dynamin-2	A6H7I5	DNM2	98	0.84	1.3	0.94425	0.558528	0.751675	0.751675
Band 4.1-like protein 5	Q58CU2	EPB41L5	57	0.64	0.8	1.31265	0.511284	1.69368	0.588013
Trifunctional enzyme subunit beta, mitochondrial	O46629	HADHB	51	0.48	0.8	15.7791	2.60999	19.1133	3.58509
Enoyl-CoA hydratase, mitochondrial	Q58DM8	ECHS1	31	0.037	0.5	7.184	0.922099	15.6757	3.04122
Elongation factor 1-alpha 1	P68103	EEF1A1	50	0.72	1.1	27.9952	5.85703	25.4567	3.23673
Elongation factor 1-beta	Q5E983	EEF1B	25	0.99	1	3.6455	0.163956	3.63795	1.10217
Elongation factor 1-delta	A5D989	EEF1D	31	0.79	0.9	11.6153	2.67797	12.375	0.432033
Elongation factor 1-gamma	Q3SZV3	EEF1G	50	0.92	1	23.9872	1.62817	24.293	2.63318
Elongation factor 2	Q3SYU2	EEF2	95	0.96	1	21.9582	3.32477	21.7245	2.49875
EF-hand domain-containing protein D2	A5D7A0	EFHD2	27	1	1	1.14312	0.661251	1.13805	0.666344
Elongation factor Ts, mitochondrial	P43896	TSFM	37	0.29	0.7	7.1878	0.693272	10.5054	2.75404
Elongation factor Tu, mitochondrial	P49410	TUFM	49	0.65	0.9	24.9285	3.30567	26.7443	1.88711
Translation initiation factor eIF-2B subunit delta	Q3T058	EIF2B4	57	0.75	0.6	0.406075	0.258316	0.636925	0.636925
Eukaryotic translation initiation factor 3 subunit B	A7MB16	EIF3B	89	0.24	1.7	3.2106	0.664979	1.93565	0.716704
Eukaryotic translation initiation factor 3 subunit C	Q3SYW6	EIF3C	105	0.7	1.3	2.48968	0.926842	1.90407	1.1095
Eukaryotic translation initiation factor 3 subunit D	Q3T122	EIF3D	64	0.43	1.9	1.6782	0.711737	0.887475	0.601715
Eukaryotic translation initiation factor 3 subunit E	Q3T102	EIF3E	52	0.64	0.6	0.27325	0.27325	0.462858	0.269049
Eukaryotic translation initiation factor 3 subunit G	Q3ZC12	EIF3G	36		Only detected in Treated	0.27325	0.27325	0	0
Eukaryotic translation initiation factor 3 subunit I	Q5E966	EIF3I	36	0.15	1.5	2.86678	0.365196	1.89836	0.451644
Eukaryotic translation initiation factor 3 subunit J	Q0VCU8	EIF3J	29	0.36	2	1.7852	0.664504	0.887475	0.601715
Eukaryotic translation initiation factor 3 subunit L	Q3ZCK1	EIF3L	67	0.076	6.5	1.61977	0.588059	0.25055	0.25055
Eukaryotic translation initiation factor 3 subunit M	Q3T148	EIF3M	42		Only detected in Treated	0.745378	0.515516	0	0
Elongin-C	Q2KII4	ELOC	12		Only detected in Treated	0.745378	0.515516	0	0
Alpha-enolase	Q9XSJ4	ENO1	47	0.27	0.7	10.8668	1.46496	15.8257	3.80412
Endoplasmin	Q95M18	HSP90B1	92	0.99	1	71.8237	5.37807	71.8885	6.19714
Endothelial protein C receptor	Q28105	PROCR	27		Only detected in Treated	0.952575	0.645408	0	0
Eukaryotic peptide chain release factor subunit 1	Q0VCX5	ETF1	49	0.64	1.5	1.0027	0.51105	0.675175	0.414916
Lanosterol synthase	P84466	LSS	83	0.78	1.3	0.807625	0.466388	0.630225	0.378827
Erlin-2	Q1RMU4	ERLIN2	38	0.062	0.7	5.52425	1.02666	8.06955	0.426664
ERO1-like protein alpha	A5PJN2	ERO1A	54	0.38	0.6	1.28808	0.701769	2.1183	0.535736
Endoplasmic reticulum resident protein 29	P81623	ERP29	29	0.56	0.8	6.33093	1.34754	7.60865	1.60229
Endoplasmic reticulum resident protein 44	Q3T0L2	ERP44	47	0.83	1.2	2.61768	1.05762	2.23213	1.34514
S-formylglutathione hydrolase	Q08E20	ESD	32	0.49	0.7	6.49195	1.66035	9.07278	3.07531
Electron transfer flavoprotein subunit beta	Q2TBV3	ETFB	28	0.78	0.9	10.8083	4.2144	12.1331	1.92765
Electron transfer flavoprotein-ubiquinone oxidoreductase, mitochondrial	Q2KIG0	ETFDH	69	0.77	1.1	8.29857	2.44719	7.34008	1.94093
Ezrin	P31976	EZR	69	0.004	0.5	16.6327	0.967339	30.5508	2.92673
Protein FAM114A2	Q2T9N1	FAM114A1	55	0.97	1	1.35032	0.567596	1.3886	0.807165
Protein FAM162A	Q2NKR7	FAM162A	18	0.91	0.9	1.60765	0.68485	1.72333	0.769618
Fructose-1,6-bisphosphatase 1	Q3SZB7	FBP1	37		Only detected in Treated	1.093	1.093	0	0
Fatty acid-binding protein 5	P55052	FABP5	15	0.26	0.7	7.07912	1.16371	10.6821	2.67892
Fatty acid-binding protein, heart	P10790	FABP3	15	0.011	0.7	10.8961	1.31894	16.2692	0.690179
Fumarylacetoacetate hydrolase domain-containing protein 2	Q2KIB0	FAHD2	35	0.00023	0.4	2.3241	0.301024	5.53437	0.276404
F-box only protein 2	Q17QK6	FBXO2	34		Only detected in Treated	0.741578	0.256481	0	0
F-box/WD repeat-containing protein 7	F1MNN4	FBXW7	70	0.13	0.3	0.94425	0.558528	3.30993	1.20578
Alpha-2-HS-glycoprotein	P12763	AHSG	38	0.16	Only detected in Control	0	0	8.94667	5.51555
Bis(5'-adenosyl)-triphosphatase	Q1KZG4	FHIT	17	0.041	0.6	3.96037	0.609816	6.42185	0.724749
Fibrinogen alpha chain	P02672	FGA	67	0.62	0.8	4.42802	0.771961	5.25418	1.35814
Fibrinogen beta chain	P02676	FGB	53	0.21	2.9	1.35032	0.567596	0.462858	0.269049
Mitochondrial fission 1 protein	Q3T0I5	FIS1	17	0.81	0.8	3.5385	1.01935	4.24615	2.57672
Peptidyl-prolyl cis-trans isomerase FKBP1A	P18203	FKBP1A	12	0.7	0.8	2.34002	0.871996	2.87093	1.00873
Peptidyl-prolyl cis-trans isomerase FKBP2	Q32PA9	FKBP2	15	0.72	1.2	1.85197	0.282875	1.51103	0.872413
Peptidyl-prolyl cis-trans isomerase FKBP4	Q9TRY0	FKBP4	52	0.12	1.4	16.8143	1.64848	11.9783	2.06246
Farnesyl pyrophosphate synthase	Q8WMY2	FDPS	41	0.07	0.6	4.37948	0.812369	7.02245	0.881329
Ferritin light chain	O46415	FTL	20	0.019	3.9	2.6428	0.462191	0.675175	0.414916
Fibronectin type III and SPRY domain-containing protein 1	Q05B84	FSD1	56	0.39	2.1	1.41708	0.691773	0.675175	0.414916
Tissue alpha-L-fucosidase	Q2KIM0	FUCA1	54	0.76	1.3	1.20158	0.695839	0.92575	0.538119
Fragile X mental retardation syndrome-related protein 1	Q2TBT7	FXR1	70	0.66	0.8	1.19026	0.401354	1.47015	0.444119
Tyrosine-protein kinase Fyn	A0JNB0	FYN	61	0.38	23	0.64855	0.64855	0.02808	0.02808
Ras GTPase-activating protein-binding protein 1	Q32LC7	G3BP1	52		Only detected in Treated	0.27325	0.27325	0	0
Glyceraldehyde-3-phosphate dehydrogenase	P10096	GAPDH	36	0.45	1.1	46.6335	6.62873	41.1457	1.79399
Glyceraldehyde-3-phosphate dehydrogenase, testis-specific	Q2KJE5	GAPDHS	43	0.2	3.7	0.993515	0.424543	0.2681	0.2681
Glucose-6-phosphate isomerase	Q3ZBD7	GPI	63	0.29	0.8	9.91315	1.0833	11.9104	1.34813
Galactokinase	A6H768	GALK1	42	0.0015	1.4	15.0585	0.341038	10.864	0.683836
Guanine nucleotide-binding protein G(I)/G(S)/G(T) subunit beta-1	P62871	GNB1	37	0.83	1.1	4.2049	0.584014	3.99328	0.715896
Guanine nucleotide-binding protein G(I)/G(S)/G(T) subunit beta-2	P11017	GNB2	37	0.64	1.5	0.49706	0.300003	0.321447	0.19441
Glutaryl-CoA dehydrogenase, mitochondrial	Q2KHZ9	GCDH	48	0.49	0.7	1.18478	0.207599	1.81513	0.825324
Ganglioside-induced differentiation-associated protein 1	A6QQZ0	GDAP1	41	0.31	0.5	1.07708	0.380847	2.02745	0.767802
Ganglioside-induced differentiation-associated protein 2	Q2KIX2	GDAP2	56	0.021	0.4	0.604953	0.228998	1.48042	0.165063
Rab GDP dissociation inhibitor alpha	P21856	GDI1	51	0.42	0.6	4.1383	0.717358	6.55229	2.71231
Rab GDP dissociation inhibitor beta	P50397	GDI2	50	0.96	1	10.9573	2.0255	10.7968	2.30368
Rho GDP-dissociation inhibitor 1	P19803	ARHGDIA	23	0.91	1	5.58397	0.761666	5.85195	2.14301
Gelsolin	Q3SX14	GSN	81	0.98	1	0.878202	0.341259	0.85115	0.85115
Geranylgeranyl pyrophosphate synthase	P56966	GGPS1	35	0.44	2.4	1.03982	0.613274	0.424625	0.424625
Mitochondrial glutamate carrier 1	Q08DK4	SLC25A22	35	0.14	0.7	8.01195	1.48489	11.4885	1.42264
Lysosomal acid glucosylceramidase	Q2KHZ8	GBA	60	0.49	0.5	0.335503	0.20026	0.675175	0.414916
Glutaredoxin-1	P10575	GLRX	12	0.6	0.7	2.69683	0.939959	3.90855	2.0109
Glucosidase 2 subunit beta	Q28034	PRKCSH	60	0.89	1	11.9799	3.2152	11.4398	1.76402
Serine hydroxymethyltransferase, mitochondrial	Q3SZ20	SHMT2	56	0.39	1.5	3.662	1.1936	2.4444	0.567595
Putative oxidoreductase GLYR1	A4FUF0	GLYR1	61	0.015	0.2	0.741578	0.256481	3.91718	0.9119
Mannose-1-phosphate guanyltransferase beta	Q2YDJ9	GMPPB	40	0.095	3.7	2.36123	0.594733	0.636925	0.636925
Guanine nucleotide-binding protein G(i) subunit alpha-1	P63097	GNAI1	40	0.39	0.6	2.15143	0.667052	3.58504	1.39014
Glucosamine-6-phosphate isomerase 2	Q17QL1	GNPDA2	31	0.84	1.3	0.807625	0.466388	0.636925	0.636925
N-acetylglucosamine-6-sulfatase	Q1LZH9	GNS	63	0.58	0.7	3.62858	1.76871	4.94242	1.41373
Vesicle transport protein GOT1B	Q2YDE3	GOLT1B	15		Only detected in Treated	0.5465	0.5465	0	0
GPI-anchor transamidase	Q3MHZ7	PIGK	45		Only detected in Treated	0.472128	0.279265	0	0
Glutathione peroxidase 1	P00435	GPX1	23	0.92	0.9	0.409875	0.409875	0.462858	0.269049
Phospholipid hydroperoxide glutathione peroxidase	Q9N2J2	GPX4	22	0.9	1.1	2.8836	1.14271	2.69497	0.803929
Stress-70 protein, mitochondrial	Q3ZCH0	HSPA9	74	0.5	0.9	35.391	3.22947	37.8388	1.16204
GrpE protein homolog 1, mitochondrial	Q3SZC1	GRPEL1	24	0.88	0.9	0.745378	0.515516	0.842532	0.315251
Glutathione synthetase	Q5EAC2	GSS	52	0.92	1.1	0.94045	0.335385	0.849225	0.849225
Glutathione S-transferase A1	Q28035	GSTA1	25		Only detected in Treated	0.409875	0.409875	0	0
Glutathione S-transferase Mu 1	Q9N0V4	GSTM1	26	0.81	0.9	1.55823	0.525384	1.71463	0.338495
Glutathione S-transferase P	P28801	GSTP1	24	0.21	2	8.05785	2.1531	3.95445	1.99316
Histone H1.1	G3N131	HIST1H1A	22	0.82	1.1	3.2444	0.780893	2.98005	0.809004
Histone H1oo	Q3HNG7	H1FOO	35	0.085	2.6	1.85197	0.282875	0.713433	0.474629
Histone H2A type 1	P0C0S9		14	0.38	0.6	2.58791	0.784098	4.03142	1.32292
Histone H2A.V	Q32LA7	H2AFV	14	0.89	1.1	0.347502	0.154858	0.31042	0.204544
Histone H2B type 1-N	Q32L48	HIST1H2BN	14	0.85	0.9	1.64933	0.618047	1.82192	0.648041
Histone H3.2	P84227		15	0.42	1.2	3.48425	0.539552	2.79528	0.588397
Histone H4	P62803		11	0.66	1.2	15.2954	2.56471	13.2393	3.64791
Very-long-chain (3R)-3-hydroxyacyl-CoA dehydratase 3	A7YY55	HACD3	43	0.71	1.1	4.1008	0.765668	3.58438	1.0761
Hemoglobin subunit alpha	P01966	HBA	15		Only detected in Treated	6.21772	0.658659	0	0
Hemoglobin subunit beta	P02070	HBB	16	0.11	2.9	6.79032	1.76386	2.32984	1.58603
Hemoglobin fetal subunit beta	P02081		16	0.39	0.2	0.606625	0.606625	3.27725	2.84114
HBS1-like protein	Q2KHZ2	HBS1L	76	0.42	1.7	1.96347	0.542466	1.1763	0.72975
3-hydroxyacyl-CoA dehydrogenase type-2	O02691	HSD17B10	27	0.37	0.8	13.1648	2.23836	16.1653	2.1158
Heme-binding protein 1	Q148C9	HEBP1	21	0.26	6.1	1.29628	0.843501	0.212308	0.212308
Delta-aminolevulinic acid dehydratase	Q58DK5	ALAD	36	0.39	0.5	2.02572	0.592222	4.45845	2.53853
3-hydroxyisobutyryl-CoA hydrolase, mitochondrial	Q2HJ73	HIBCH	43	0.18	0.6	1.96347	0.542466	3.54612	0.898599
Histidine triad nucleotide-binding protein 2, mitochondrial	Q8SQ21	HINT2	17	0.22	0.6	1.38365	0.176175	2.14891	0.533373
High mobility group protein B1	P10103	HMGB1	25		Only detected in Treated	0.9539	0.9539	0	0
High mobility group protein B2	P40673	HMGB2	24		Only detected in Treated	0.548975	0.548975	0	0
Heterogeneous nuclear ribonucleoprotein H2	Q3SZF3	HNRNPH2	49	0.52	0.4	0.396265	0.136074	0.900702	0.723883
Heterogeneous nuclear ribonucleoprotein F	Q5E9J1	HNRNPF	46	0.15	2.5	4.8378	1.68464	1.96098	0.382985
Heterogeneous nuclear ribonucleoprotein K	Q3T0D0	HNRNPK	51	0.75	1.2	4.7331	0.996134	4.0832	1.67456
Hypoxanthine-guanine phosphoribosyltransferase	Q3SZ18	HPRT1	24		Only detected in Treated	0.39185	0.39185	0	0
Heat shock protein 105 kDa	Q0IIM3	HSPH1	97	0.25	1.3	16.7028	2.52843	12.9584	1.5427
Heat shock 70 kDa protein 1A	Q27975	HSPA1A	70	0.59	0.9	48.2407	2.87435	51.5595	5.05019
Heat shock protein HSP 90-alpha	Q76LV2	HSP90AA1	85	0.95	1	94.9818	4.00465	94.5793	5.00001
Heat shock protein HSP 90-beta	Q76LV1	HSP90AB1	83	0.042	1.2	27.0175	1.43276	22.09	1.27319
Inactive hydroxysteroid dehydrogenase-like protein 1	A5PJF6	HSDL1	37	0.3	0.6	2.26625	1.11504	3.59108	0.334819
Heat shock cognate 71 kDa protein	P19120	HSPA8	71	0.18	0.8	60.2115	6.20383	73.681	6.25212
Heat shock protein beta-1	Q3T149	HSPB1	22	0.065	1.8	10.2611	0.94712	5.64902	1.81421
Isocitrate dehydrogenase [NAD] subunit beta, mitochondrial	O77784	IDH3B	42	0.058	0.5	3.3017	0.567306	6.11967	1.06074
Isocitrate dehydrogenase [NAD] subunit gamma, mitochondrial	Q58CP0	IDH3G	43	0.23	0.7	4.61487	1.04801	6.507	0.962134
Eukaryotic translation initiation factor 2 subunit 1	P68102	EIF2S1	36	0.64	1.5	2.24052	0.897088	1.48903	1.22245
Eukaryotic translation initiation factor 2 subunit 3	Q2KHU8	EIF2S3	51	0.18	3.5	2.46833	1.04439	0.713433	0.474629
Eukaryotic initiation factor 4A-I	Q3SZ54	EIF4A1	46	0.27	1.3	24.1648	1.03991	19.293	3.8322
Eukaryotic initiation factor 4A-II	Q3SZ65	EIF4A2	46	0.28	1.3	9.47048	1.05358	7.04792	1.75284
Eukaryotic initiation factor 4A-III	Q2NL22	EIF4A3	47	0.47	1.6	3.36308	1.47057	2.0939	0.717768
Eukaryotic translation initiation factor 4E	Q9N0T5	EIF4E	25	0.22	2.4	1.1142	0.398223	0.462858	0.269049
Eukaryotic translation initiation factor 4 gamma 2	Q95L46	EIF4G2	102	0.17	0.6	2.38638	0.541568	3.93248	0.844779
Eukaryotic translation initiation factor 5A-1	Q6EWQ7	EIF5A	17	0.71	0.7	1.89302	0.789418	2.52953	1.46055
Eukaryotic translation initiation factor 6	Q9TU47	EIF6	27		Only detected in Treated	1.4497	0.509873	0	0
Leukocyte elastase inhibitor	Q1JPB0	SERPINB1	42		Only detected in Treated	0.182875	0.182875	0	0
Importin subunit alpha-7	Q0V7M0	KPNA6	60	0.2	1.5	4.39527	0.914637	2.86997	0.541047
Importin subunit alpha-8	C1JZ66	KPNA7	57	0.78	0.9	9.6279	1.01748	10.3581	2.32523
Inosine-5'-monophosphate dehydrogenase 2	Q3SWY3	IMPDH2	56	0.17	4.6	2.9656	1.44058	0.637883	0.407374
Inositol monophosphatase 1	P20456	IMPA1	30	0.97	1	6.4791	3.24244	6.60553	1.61041
Inositol-3-phosphate synthase 1	Q2NL29	ISYNA1	61	0.18	2	3.50438	0.924397	1.76828	0.666476
Inositol polyphosphate 1-phosphatase	P21327	INPP1	44	0.1	0.7	7.7509	1.81774	11.6465	0.917873
Inorganic pyrophosphatase	P37980	PPA1	33	0.23	2.5	2.5395	0.951388	1.0166	0.623386
Isochorismatase domain-containing protein 1	A6QLY4	ISOC1	32	0.43	0.4	0.94425	0.558528	2.10202	1.25754
D-ribitol-5-phosphate cytidylyltransferase	E1BCH6	CRPPA	50	0.064	0.1	0.136625	0.136625	1.10075	0.402133
IST1 homolog	Q3ZBV1	IST1	40	0.29	1.7	2.875	0.829299	1.69368	0.588013
Integrin alpha-2 (Fragment)	P53710	ITGA2	129	0.014	22	4.61857	1.27716	0.212308	0.212308
Integrin beta-1	P53712	ITGB1	88	0.79	1.3	0.853075	0.493274	0.675175	0.414916
Inositol 1,4,5-trisphosphate receptor type 1	Q9TU34	ITPR1	308	0.56	0.8	1.54848	0.345089	2.01041	0.663343
Isovaleryl-CoA dehydrogenase, mitochondrial	Q3SZI8	IVD	46	0.44	0.7	1.34652	0.466667	1.94426	0.541327
Keratin, type I cytoskeletal 10	P06394	KRT10	55	0.57	0.8	14.2569	3.85644	17.7895	4.46963
Keratin, type I cytoskeletal 17	A1L595	KRT17	49	0.51	0.7	7.17795	1.36879	10.0831	3.88543
Keratin, type I cytoskeletal 40	A7YWM2	KRT40	48		Only detected in Treated	0.6736	0.399158	0	0
Keratin, type II cytoskeletal 5	Q5XQN5	KRT5	63	0.91	1	27.179	6.89508	28.5653	9.1251
Keratin, type II cytoskeletal 71	Q148H5	KRT71	57	0.29	0.5	1.96813	0.836466	4.22136	1.74206
Keratin, type II cytoskeletal 75	Q08D91	KRT75	59	0.4	0.7	5.15425	1.04411	7.38195	2.21249
Keratin, type II cytoskeletal 78	A6QNX5	KRT78	57	0.084	8.1	1.565	0.632375	0.19379	0.19379
Keratin, type II cytoskeletal 80	A0JND2	KRT80	47	0.55	1.8	1.81098	0.823722	0.990675	0.990675
Adenylate kinase isoenzyme 1	P00570	AK1	22		Only detected in Treated	2.5351	0.448361	0	0
Adenylate kinase 2, mitochondrial	P08166	AK2	26	0.076	0.4	1.14312	0.661251	3.21045	0.701131
GTP:AMP phosphotransferase AK3, mitochondrial	P08760	AK3	26	0.0056	0.4	1.92253	0.459943	5.11645	0.602397
Adenylate kinase 4, mitochondrial	Q0VCP1	AK4	25	0.62	0.8	4.7521	0.675257	5.72363	1.71185
cAMP-dependent protein kinase type I-alpha regulatory subunit	P00514	PRKAR1A	43		Only detected in Treated	1.13932	0.488146	0	0
cAMP-dependent protein kinase type II-alpha regulatory subunit	P00515	PRKAR2A	45	0.44	1.7	2.42285	0.953736	1.3886	0.807165
cAMP-dependent protein kinase type II-beta regulatory subunit	P31322	PRKAR2B	46		Only detected in Treated	0.32705	0.32705	0	0
2-amino-3-ketobutyrate coenzyme A ligase, mitochondrial	Q0P5L8	GCAT	45	0.33	0.6	3.71618	1.53872	6.27752	1.89639
Casein kinase I isoform alpha	P67827	CSNK1A1	38		Only detected in Treated	0.27325	0.27325	0	0
Calcium/calmodulin-dependent protein kinase type II subunit delta	Q2HJF7	CAMK2D	55	0.53	1.8	1.08268	0.446434	0.5896	0.5896
Creatine kinase B-type	Q5EA61	CKB	43		Only detected in Treated	1.70175	1.44877	0	0
Creatine kinase U-type, mitochondrial	Q9TTK8	CKMT1	47	0.64	0.9	23.704	2.19067	25.9622	3.95435
UMP-CMP kinase	Q2KIW9	CMPK1	22	0.86	0.8	0.335503	0.20026	0.424625	0.424625
Phosphoribosyl pyrophosphate synthase-associated protein 1	Q08DW2	PRPSAP1	39	0.043	3.6	3.36825	0.787843	0.92575	0.538119
Phosphoribosyl pyrophosphate synthase-associated protein 2	A2VDS0	PRPSAP2	41		Only detected in Treated	0.27325	0.27325	0	0
Keratin, type II cuticular Hb1	Q148H4	KRT81	55	0.15	41	6.973	4.12617	0.169105	0.103218
Keratin, type II cuticular Hb3	A4FUZ0	KRT83	54	0.15	29	26.1212	15.0831	0.91045	0.555718
Beta-lactoglobulin	P02754	LGB	20	0.17	2.9	4.27148	1.50612	1.48713	1.00341
Lysosome-associated membrane glycoprotein 1	Q05204	LAMP1	44	0.19	1.3	8.55462	1.28884	6.33867	0.739119
LIM and SH3 domain protein 1	Q3B7M5	LASP1	30		Only detected in Treated	0.94425	0.558528	0	0
L-lactate dehydrogenase A chain	P19858	LDHA	37	0.58	0.9	13.5387	1.81757	15.081	1.90458
L-lactate dehydrogenase B chain	Q5E9B1	LDHB	37	0.1	0.7	12.909	2.66978	19.401	2.01277
Galectin-1	P11116	LGALS1	15	0.9	1	2.80072	0.541148	2.91495	0.659867
Galectin-9	Q3MHZ8	LGALS9	39	0.053	9.4	2.36132	0.840666	0.25055	0.25055
Probable lysosomal cobalamin transporter	Q3SYY9	LMBRD1	62		Only detected in Treated	1.18858	0.491883	0	0
Leucine-rich repeat-containing protein 59	Q5E9X4	LRRC59	35	0.79	1.4	0.679325	0.408624	0.501125	0.501125
U6 snRNA-associated Sm-like protein LSm3	Q32PE9	LSM3	12	0.029	0.2	0.671	0.400517	4.01762	1.0986
LETM1 domain-containing protein 1	A3KN46	LETMD1	42	0.44	2.1	0.9897	0.577595	0.462858	0.269049
Ragulator complex protein LAMTOR1	Q3T0D8	LAMTOR1	18	0.95	1	1.35032	0.567596	1.30543	0.446545
Acyl-protein thioesterase 1	Q3MHR0	LYPLA1	25	0.054	0.4	1.2137	0.463614	3.17413	0.67791
Leucine zipper transcription factor-like protein 1	Q3ZBL4	LZTFL1	35		Only detected in Treated	2.23612	1.54655	0	0
Mitochondrial 2-oxoglutarate/malate carrier protein	P22292	SLC25A11	34	0.68	0.9	7.5315	0.488342	8.14813	1.32862
Lysosomal alpha-mannosidase	Q29451	MAN2B1	113		Only detected in Treated	0.27325	0.27325	0	0
Protein maelstrom homolog	Q32KV2	MAEL	47	0.091	0.2	0.198878	0.198878	1.10075	0.402133
Mesencephalic astrocyte-derived neurotrophic factor	P80513	MANF	20	0.91	1	3.07017	0.797972	3.20471	0.819615
Microtubule-associated protein 1S	A6QQ70	MAP1S	112	0.19	3.5	0.878202	0.341259	0.25055	0.25055
Microtubule-associated protein RP/EB family member 1	Q3ZBD9	MAPRE1	30	0.74	1.2	3.3268	0.806356	2.86137	1.0459
Microtubule-associated protein RP/EB family member 2	Q3SZP2	MAPRE2	37	0.53	1.4	2.67172	0.580714	1.85145	1.07621
Multivesicular body subunit 12A	Q3T0N1	MVB12A	29		Only detected in Treated	0.27325	0.27325	0	0
DNA replication licensing factor MCM3	A4FUD9	MCM3	91	0.58	0.6	1.61977	0.588059	2.80305	1.93448
DNA replication licensing factor MCM5	Q0V8B7	MCM5	82	0.49	0.6	0.94045	0.335385	1.52632	0.716585
DNA replication licensing factor MCM6	Q2KIZ8	MCM6	93	0.94	1	5.974	1.15865	5.86047	0.945992
DNA replication licensing factor MCM7	Q3ZBH9	MCM7	81	0.52	2	1.35413	0.90513	0.675175	0.414916
Malate dehydrogenase, cytoplasmic	Q3T145	MDH1	36	0.16	0.8	4.16305	0.557706	5.36702	0.490565
Malate dehydrogenase, mitochondrial	Q32LG3	MDH2	36	0.083	0.8	31.163	2.36711	40.197	3.63789
Methylosome protein 50	Q5E9I7	WDR77	37	0.7	1.3	2.27005	1.02309	1.7769	0.69909
LRP chaperone MESD	Q3T0U1	MESD	26	0.05	7.9	1.68202	0.56301	0.212308	0.212308
Lactadherin	Q95114	MFGE8	47	0.51	0.9	79.3547	12.8634	89.391	6.05975
Microsomal glutathione S-transferase 2	Q2KJG4	MGST2	16	0.81	1.1	2.69675	0.660996	2.44536	0.751173
Microsomal glutathione S-transferase 3	Q3T100	MGST3	17		Only detected in Treated	0.409875	0.409875	0	0
MIC	Q5E9D3	CHCHD3	26	0.11	0.7	14.48	2.58842	20.1892	1.59795
MIC	Q148H0	APOO	23	0.44	0.8	6.26415	0.998027	7.44137	0.999585
[F-actin]-monooxygenase MICAL1	F1MH07	MICAL1	119	0.23	1.7	5.20742	0.694739	2.9828	1.51315
[F-actin]-monooxygenase MICAL2	F1MF74	MICAL2	124	0.18	0.6	1.39197	0.476709	2.40712	0.469565
Macrophage migration inhibitory factor	P80177	MIF	12	0.2	0.7	4.04325	0.522636	5.48178	0.863905
Mitogen-activated protein kinase 1	P46196	MAPK1	41	0.32	1.7	4.95212	0.759465	2.94207	1.70567
Myosin regulatory light chain 12B	A4IF97	MYL12B	20	0.099	0.4	0.878202	0.341259	2.39946	0.700387
Corrinoid adenosyltransferase	Q58D49	MMAB	27	0.84	1.1	4.77255	0.925875	4.48985	1.02409
Moesin	Q2HJ49	MSN	68	0.0011	0.5	10.3059	1.02198	21.198	1.55789
2-acylglycerol O-acyltransferase 1	Q70VZ7	MOGAT1	39	0.49	2.2	0.472128	0.279265	0.212308	0.212308
Monocarboxylate transporter 1	Q3MHW6	SLC16A1	54	0.54	0.3	0.198878	0.198878	0.636925	0.636925
Phosphate carrier protein, mitochondrial	P12234	SLC25A3	40	0.077	0.4	0.807625	0.466388	2.15658	0.427922
S-methyl-5'-thioadenosine phosphorylase	Q3MHF7	MTAP	31	0.073	7.2	1.52407	0.56638	0.212308	0.212308
Methyltransferase-like 26	Q32KX8	METTL26	23	0.26	1.8	2.5351	0.448361	1.3886	0.807165
Myotrophin	Q3T0F7	MTPN	13		Only detected in Treated	1.18478	0.207599	0	0
Myeloid-derived growth factor	P62248	MYDGF	19	0.8	1.1	2.62247	0.890593	2.3306	0.626784
Myosin-10	Q27991	MYH10	229	0.34	0.8	30.596	2.17359	37.8603	6.71255
Myosin light polypeptide 6	P60661	MYL6	17	0.21	1.8	5.24385	1.59728	2.96085	0.330091
Unconventional myosin-Ic	Q27966	MYO1C	122	0.022	0.6	1.9924	0.363751	3.42373	0.288673
N-alpha-acetyltransferase 50	Q0IIJ0	NAA50	19		Only detected in Treated	0.27325	0.27325	0	0
Nascent polypeptide-associated complex subunit alpha	Q5E9A1	NACA	23	0.43	0.8	2.3279	0.540445	3.07465	0.70194
N-acetyl-D-glucosamine kinase	Q3SZM9	NAGK	37		Only detected in Treated	1.01863	0.776438	0	0
NACHT, LRR and PYD domains-containing protein 5	Q647I9	NLRP5	121	0.17	0.9	49.4367	4.25563	57.9898	3.44452
Nuclear autoantigenic sperm protein	Q2T9P4	NASP	84	0.0026	0.5	5.70835	1.2349	12.3827	0.543883
NADH-cytochrome b5 reductase 1	Q3MHW9	CYB5R1	34	0.67	0.9	4.71425	0.893514	5.33068	1.06618
NADH-cytochrome b5 reductase 3	P07514	CYB5R3	34	0.87	1	12.3005	1.45882	12.7403	2.01079
NADPH--cytochrome P450 reductase	Q3SYT8	POR	77	0.13	0.6	7.29955	1.98782	13.122	2.67168
Nucleoside diphosphate kinase B	Q3T0Q4	NME2	17	0.75	1.1	26.7535	6.4824	24.5565	1.69161
Protein NDRG2	Q3ZBA8	NDRG2	39		Only detected in Treated	1.7852	0.664504	0	0
NADH dehydrogenase [ubiquinone] 1 alpha subcomplex subunit 5	P23935	NDUFA5	13	0.68	1.5	0.741578	0.256481	0.501125	0.501125
NADH dehydrogenase [ubiquinone] 1 alpha subcomplex subunit 7	Q05752	NDUFA7	13	0.32	0.4	0.472128	0.279265	1.31401	0.730892
NADH dehydrogenase [ubiquinone] 1 alpha subcomplex subunit 8	P42029	NDUFA8	20	0.78	1.2	0.9859	0.366416	0.842532	0.315251
NADH dehydrogenase [ubiquinone] 1 alpha subcomplex subunit 9, mitochondrial	P34943	NDUFA9	43	0.77	1.5	0.683125	0.683125	0.462858	0.269049
NADH dehydrogenase [ubiquinone] 1 alpha subcomplex subunit 10, mitochondrial	P34942	NDUFA10	39	0.75	1.6	0.409875	0.409875	0.25055	0.25055
NADH dehydrogenase [ubiquinone] 1 alpha subcomplex subunit 13	Q95KV7	NDUFA13	17	0.22	3	0.741578	0.256481	0.25055	0.25055
NADH dehydrogenase [ubiquinone] 1 beta subcomplex subunit 4	P48305	NDUFB4	15	0.32	3	2.51438	1.52714	0.842532	0.315251
NADH dehydrogenase [ubiquinone] 1 beta subcomplex subunit 10	Q02373	NDUFB10	21	0.83	0.7	0.27325	0.27325	0.379675	0.379675
NADH dehydrogenase [ubiquinone] 1 subunit C2	Q02827	NDUFC2	14	0.95	1	1.05195	0.412028	1.09311	0.434562
NADH-ubiquinone oxidoreductase 75 kDa subunit, mitochondrial	P15690	NDUFS1	79	0.95	1	2.82897	1.34777	2.70357	1.14744
NADH dehydrogenase [ubiquinone] iron-sulfur protein 2, mitochondrial	P17694	NDUFS2	53	0.95	1.1	0.9944	0.9944	0.92575	0.538119
NADH dehydrogenase [ubiquinone] iron-sulfur protein 3, mitochondrial	P23709	NDUFS3	30	0.53	0.8	4.79303	0.940219	6.04507	1.62963
NADH dehydrogenase [ubiquinone] iron-sulfur protein 8, mitochondrial	P42028	NDUFS8	24		Only detected in Treated	0.5465	0.5465	0	0
NADH dehydrogenase [ubiquinone] flavoprotein 2, mitochondrial	P04394	NDUFV2	27	0.42	0.6	1.13932	0.488146	2.06478	0.940203
Adaptin ear-binding coat-associated protein 2	Q5E9Q4	NECAP2	29	0.58	1.9	0.472128	0.279265	0.25055	0.25055
Neudesin	Q1JQA5	NENF	18	0.19	4	1.01103	0.44585	0.25055	0.25055
NHL repeat-containing protein 2	A4IF69	NHLRC2	79	0.28	8.2	1.73947	1.254	0.212308	0.212308
Na(+)/H(+) exchange regulatory cofactor NHE-RF1	Q3SZK8	SLC9A3R1	40	0.32	3.7	1.56133	0.964274	0.424625	0.424625
NIF3-like protein 1	Q05B89	NIF3L1	42	0.47	2.4	0.608753	0.391416	0.25055	0.25055
NACHT, LRR and PYD domains-containing protein 9	Q288C4	NLRP9	114	0.74	1	18.4748	1.5308	19.3163	1.85894
60S ribosomal export protein NMD3	Q08DS5	NMD3	58	0.59	2.6	0.5465	0.5465	0.212308	0.212308
NmrA-like family domain-containing protein 1	Q0VCN1	NMRAL1	33		Only detected in Treated	0.472128	0.279265	0	0
ATP-dependent (S)-NAD(P)H-hydrate dehydratase	E1BNQ4	NAXD	35	0.71	1.3	2.3029	1.14858	1.73768	0.9062
NAD(P)H-hydrate epimerase	Q6QRN6	NAXE	31	0.97	1	3.41018	1.40064	3.32425	1.26539
NAD(P) transhydrogenase, mitochondrial	P11024	NNT	114	0.31	0.3	2.0836	0.929572	5.97053	3.35157
Nucleosome assembly protein 1-like 1	A6H767	NAP1L1	45	0.64	1.3	2.76458	0.73582	2.07426	1.16945
Nucleosome assembly protein 1-like 4	Q2TA40	NAP1L4	44	0.66	1.2	6.20463	0.59736	5.07529	2.3371
Nucleophosmin	Q3T160	NPM1	33	0.28	0.2	0.816393	0.41855	3.83392	2.49843
Sterol-4-alpha-carboxylate 3-dehydrogenase, decarboxylating	Q3ZBE9	NSDHL	40	0.71	1.3	0.94045	0.335385	0.713433	0.474629
NSFL1 cofactor p47	Q3SZC4	NSFL1C	41	0.85	0.9	5.2942	1.26189	5.6166	1.09714
Cancer-related nucleoside-triphosphatase homolog	Q1LZ78	NTPCR	21	0.046	2.7	3.10283	0.407805	1.13805	0.666344
Cytosolic Fe-S cluster assembly factor NUBP2	Q3MHY6	NUBP2	29	0.87	1.3	0.27325	0.27325	0.212308	0.212308
U8 snoRNA-decapping enzyme	A1A4Q9	NUDT16	21	0.33	3	1.28808	0.701769	0.424625	0.424625
Nuclear migration protein nudC	Q17QG2	NUDC	38	0.5	1.8	1.49515	0.761038	0.8502	0.490864
Nuclear pore complex protein Nup93	A5PJZ5	NUP93	93	0.41	0.6	0.869875	0.567399	1.56363	0.549767
Nucleoredoxin	A6QLU8	NXN	48	0.31	2.8	1.81035	0.849121	0.636925	0.636925
ADP-ribose glycohydrolase OARD1	Q1LZ74	OARD1	17	0.7	1.3	2.38638	0.541568	1.89068	1.09668
Ornithine aminotransferase, mitochondrial	Q3ZCF5	OAT	48	0.0032	Only detected in Control	0	0	2.49797	0.52858
OCIA domain-containing protein 1	Q5E948	Ociad1	28	0.97	1	0.745378	0.515516	0.713433	0.474629
Peroxisomal carnitine O-octanoyltransferase	O19094	CROT	70	0.37	0.6	1.35032	0.567596	2.41383	0.927961
Lipoamide acyltransferase component of branched-chain alpha-keto acid dehydrogenase complex, mitochondrial	P11181	DBT	53	0.3	0.5	1.2099	0.457995	2.23977	0.789452
2-oxoisovalerate dehydrogenase subunit beta, mitochondrial	P21839	BCKDHB	43	0.22	3	0.741578	0.256481	0.25055	0.25055
2-oxoglutarate dehydrogenase, mitochondrial	Q148N0	OGDH	116	0.3	0.9	23.3993	2.61654	26.999	1.81477
Dihydrolipoyllysine-residue succinyltransferase component of 2-oxoglutarate dehydrogenase complex, mitochondrial	P11179	DLST	49	0.28	0.8	33.0628	5.32206	40.4387	3.24094
Pyruvate dehydrogenase E1 component subunit alpha, somatic form, mitochondrial	A7MB35	PDHA1	43	0.79	0.9	7.407	1.6823	7.9425	0.879337
Pyruvate dehydrogenase E1 component subunit beta, mitochondrial	P11966	PDHB	39	0.6	1.1	9.86405	1.50794	8.83672	1.04604
Pyruvate dehydrogenase protein X component	P22439	PDHX	54	0.42	0.7	2.6679	0.362113	3.72112	1.14915
Obg-like ATPase 1	Q2HJ33	OLA1	45	0.25	1.4	4.73077	0.8483	3.42468	0.571814
Oocyte-expressed protein homolog	A0JNQ6	OOEP	16	0.77	1	17.2997	1.32655	17.8732	1.29396
Oligoribonuclease, mitochondrial	A2VE52	REXO2	27	0.65	0.6	0.745378	0.515516	1.17725	0.729977
Protein	Q29S00	OSCP1	43		Only detected in Treated	0.952575	0.645408	0	0
Dolichyl-diphosphooligosaccharide--protein glycosyltransferase 48 kDa subunit	A6QPY0	DDOST	49	0.32	0.8	7.9459	0.897139	9.46102	1.06367
Oviduct-specific glycoprotein (Fragment)	Q28042	OVGP1	60		Only detected in Treated	46.195	3.95156	0	0
Prolyl 4-hydroxylase subunit alpha-1	Q1RMU3	P4HA1	61	0.7	0.8	2.36515	1.00656	2.99717	1.21354
Pyrroline-5-carboxylate reductase 3	Q58D08	PYCR3	32	0.99	1	2.46903	0.456055	2.48935	1.00879
Platelet-activating factor acetylhydrolase IB subunit beta	P68401	PAFAH1B2	26	0.4	2.3	1.0854	0.626687	0.462858	0.269049
Platelet-activating factor acetylhydrolase IB subunit gamma	Q29460	PAFAH1B3	26	0.19	2.6	3.71597	1.23177	1.42685	0.949236
Polyadenylate-binding protein 1	P61286	PABPC1	71	0.66	1.2	3.78282	1.3784	3.08485	0.668542
Protein/nucleic acid deglycase DJ-1	Q5E946	PARK7	20	0.29	0.8	13.302	1.72034	16.586	2.2557
Presenilins-associated rhomboid-like protein, mitochondrial	Q2KHV4	PARL	42	0.63	0.7	2.02965	0.904358	3.09186	1.91417
Poly(rC)-binding protein 1	Q5E9A3	PCBP1	37	0.28	1.2	8.90512	1.32812	7.1777	0.621828
Propionyl-CoA carboxylase beta chain, mitochondrial	Q2TBR0	PCCB	58	0.094	2	2.56842	0.329727	1.31305	0.5398
Proliferating cell nuclear antigen	Q3ZBW4	PCNA	29	0.49	0.7	2.9958	0.870674	4.13718	1.26375
Prenylcysteine oxidase-like	Q0P5H1	PCYOX1L	54	0.24	0.8	6.61618	0.454239	8.45887	1.327
Programmed cell death protein 5	Q2HJH9	PDCD5	14	0.54	1.3	3.56662	1.0841	2.69497	0.803929
2',5'-phosphodiesterase 12	Q08DF7	PDE12	67	0.77	1.2	1.05195	0.412028	0.888432	0.349544
Protein disulfide-isomerase	P05307	P4HB	57	0.34	0.9	37.5962	1.87676	41.9817	3.83091
Protein disulfide-isomerase A5	Q2KIL5	PDIA5	60	0.86	0.9	5.04898	2.02793	5.44255	0.877481
[Pyruvate dehydrogenase [acetyl-transferring]]-phosphatase 1, mitochondrial	P35816	PDP1	61	0.017	0.3	0.878202	0.341259	2.61942	0.406532
Pyruvate dehydrogenase phosphatase regulatory subunit, mitochondrial	O46504	PDPR	99	0.39	0.3	0.335503	0.20026	1.09977	0.801317
Pyridoxal-dependent decarboxylase domain-containing protein 1	A7MBC2	PDXDC1	87	0.85	1.1	5.9521	1.32043	5.61948	1.10263
Pyridoxal kinase	Q0II59	PDXK	35		Only detected in Treated	1.9969	0.50481	0	0
Phosphatidylethanolamine-binding protein 1	P13696	PEBP1	21	0.26	0.8	15.2363	2.05465	19.147	2.37919
Protein pelota homolog	Q58DV0	PELO	43	0.79	1.1	2.4569	0.434425	2.2015	0.804251
Prefoldin subunit 1	Q3SZE2	PFDN1	14	0.55	0.7	1.18478	0.207599	1.60187	0.616371
Prefoldin subunit 2	A1A4P5	PFDN2	17	0.97	1	1.3382	0.665727	1.30543	0.446545
Prefoldin subunit 5	Q8HYI9	PFDN5	17	0.51	0.7	1.18858	0.491883	1.76828	0.666476
ATP-dependent 6-phosphofructokinase, liver type	A1A4J1	PFKL	85	0.00038	4.9	15.207	1.34297	3.08417	1.03281
Phosphoglycerate mutase 1	Q3SZ62	PGAM1	29	0.64	1.4	4.06367	2.18537	2.86193	1.08026
Prostaglandin E synthase 2	Q66LN0	PTGES2	42		Only detected in Treated	0.27325	0.27325	0	0
Phosphoglycerate kinase 1	Q3T0P6	PGK1	45	0.23	1.8	9.6732	2.7282	5.3201	1.75988
Phosphoglucomutase-1	Q08DP0	PGM1	62	0.18	3.3	1.38745	0.478942	0.424625	0.424625
CDP-diacylglycerol--glycerol-3-phosphate 3-phosphatidyltransferase, mitochondrial	Q2KJ28	PGS1	63	0.29	0.8	3.9855	0.485992	5.01887	0.754963
Membrane-associated progesterone receptor component 1	Q17QC0	PGRMC1	22		Only detected in Treated	0.94425	0.558528	0	0
Prohibitin	Q3T165	PHB	30	0.96	1	17.3665	1.26756	17.5487	3.27761
Prohibitin-2	Q2HJ97	PHB2	33	0.027	0.6	15.576	0.564512	24.556	3.03246
14 kDa phosphohistidine phosphatase	Q32PA4	PHPT1	14	0.44	1.8	2.5395	0.951388	1.42685	0.949236
Pterin-4-alpha-carbinolamine dehydratase	Q3ZBD3	PCBD1	12	0.71	0.8	1.45423	0.310618	1.90407	1.1095
GPI transamidase component PIG-S	Q3SZL5	PIGS	62	0.95	1.1	0.5465	0.5465	0.501125	0.501125
Protein-L-isoaspartate(D-aspartate) O-methyltransferase	P15246	PCMT1	25	0.71	1.1	4.27937	0.882786	3.88657	0.449965
Plakophilin-1	Q28161	PKP1	80	0.36	1.9	4.13805	1.14267	2.20343	1.60631
Plakophilin-3	Q08DQ0	PKP3	87		Only detected in Treated	0.5465	0.5465	0	0
Junction plakoglobin	Q8SPJ1	JUP	82	0.48	1.5	14.4789	4.87197	9.95695	3.49283
Perilipin-2	Q9TUM6	PLIN2	49	0.92	1	8.135	2.08304	8.36712	0.622871
Serine/threonine-protein kinase PLK1	Q2TA25	PLK1	68	0.65	0.6	0.409875	0.409875	0.713433	0.474629
Plasminogen	P06868	PLG	91		Only detected in Treated	1.49515	0.761038	0	0
Proteolipid protein 2	Q6Y1E2	PLP2	17	0.4	1.6	1.72365	0.543187	1.09311	0.434562
Pyridoxal phosphate phosphatase	Q3ZBF9	PDXP	32	0.88	1.2	1.75628	0.77046	1.48615	1.48615
Plastin-1	A6H742	PLS1	71	0.49	0.5	0.335503	0.20026	0.675175	0.414916
Phosphomannomutase 2	Q3SZJ9	PMM2	28		Only detected in Treated	1.49515	0.761038	0	0
Nicotinate phosphoribosyltransferase	A5PK51	NAPRT	58		Only detected in Treated	0.27325	0.27325	0	0
Purine nucleoside phosphorylase	P55859	PNP	32		Only detected in Treated	2.56402	1.02739	0	0
Serine/threonine-protein phosphatase PP1-alpha catalytic subunit	Q3T0E7	PPP1CA	38		Only detected in Treated	0.718638	0.361333	0	0
Serine/threonine-protein phosphatase PP1-beta catalytic subunit	Q3SWW9	PPP1CB	37	0.72	1.3	1.54446	0.87227	1.1465	0.585835
Serine/threonine-protein phosphatase 2A catalytic subunit beta isoform	Q0P594	PPP2CB	36	0.98	1	0.472128	0.279265	0.462858	0.269049
Low molecular weight phosphotyrosine protein phosphatase	P11064	ACP1	18	0.9	0.9	3.17718	0.365114	3.37972	1.54575
Peptidyl-prolyl cis-trans isomerase A	P62935	PPIA	18	0.88	1	11.8532	0.552665	12.311	2.73639
Peptidyl-prolyl cis-trans isomerase B	P80311	PPIB	24	0.044	0.6	4.55702	0.319112	7.47195	1.09828
Peptidyl-prolyl cis-trans isomerase D	P26882	PPID	41	0.23	3.1	2.89122	1.3822	0.92575	0.538119
Peptidyl-prolyl cis-trans isomerase F, mitochondrial	P30404	PPIF	22	0.19	3.5	0.878202	0.341259	0.25055	0.25055
Protein phosphatase 1B	O62830	PPM1B	53	0.64	1.6	0.745378	0.515516	0.462858	0.269049
Protein phosphatase methylesterase 1	Q58DN4	PPME1	42	0.69	1.3	2.50165	0.837418	1.88972	1.20134
Peroxiredoxin-1	Q5E947	PRDX1	22	0.41	0.9	23.6048	2.42427	27.1593	3.24687
Peroxiredoxin-2	Q9BGI3	PRDX2	22	0.62	1.2	19.9295	5.23454	16.7446	3.14211
Thioredoxin-dependent peroxide reductase, mitochondrial	P35705	PRDX3	28	0.91	1	14.931	2.38375	15.3138	2.23079
Peroxiredoxin-4	Q9BGI2	PRDX4	31	0.92	1	10.0454	0.970108	10.2204	1.25341
Peroxiredoxin-5, mitochondrial	Q9BGI1	PRDX5	23	0.99	1	6.4084	1.19312	6.42283	0.219038
Peroxiredoxin-6	O77834	PRDX6	25	0.14	1.8	15.348	3.24854	8.49235	2.30559
Profilin-1	P02584	PFN1	15	0.98	1	5.82095	1.4127	5.88252	1.80794
Ribose-phosphate pyrophosphokinase 1	Q2HJ58	PRPS1	35	0.31	2.2	1.7135	0.649757	0.778207	0.534061
26S proteasome regulatory subunit 10B	Q2KIW6	PSMC6	44	0.98	1	1.764	1.2894	1.80652	0.827068
26S proteasome regulatory subunit 6B	Q3T030	PSMC4	47	0.98	1	1.28808	0.701769	1.31305	0.5398
26S proteasome regulatory subunit 7	Q5E9F9	PSMC2	49	0.44	1.3	6.16395	1.31966	4.82	0.947022
26S proteasome regulatory subunit 8	P62194	PSMC5	46	0.36	2.4	1.54185	0.90166	0.632788	0.216434
Proteasome subunit alpha type-1	Q3T0X5	PSMA1	30	0.64	1.2	4.12585	1.05729	3.46963	0.780179
Proteasome subunit alpha type-2	Q3T0Y5	PSMA2	26	0.22	2.2	2.81665	1.01497	1.30543	0.446545
Proteasome subunit alpha type-3	Q58DU5	PSMA3	28	0.53	0.8	2.59353	0.364609	3.43232	1.19391
Proteasome subunit alpha type-4	Q3ZCK9	PSMA4	29	0.33	0.5	2.34922	0.865	4.28252	1.61692
Proteasome subunit alpha type-5	Q5E987	PSMA5	26	0.96	1	4.01882	0.797158	3.9095	1.7552
Proteasome subunit alpha type-6	Q2YDE4	PSMA6	27	0.6	1.1	4.74287	0.946539	4.1381	0.537106
Proteasome subunit alpha type-7	Q3ZBG0	PSMA7	28	0.44	0.7	4.17607	0.513128	5.58225	1.63403
Proteasome subunit beta type-1	Q2TBX6	PSMB1	26	0.047	1.9	3.96037	0.609816	2.0724	0.450873
Proteasome subunit beta type-2	Q5E9K0	PSMB2	23	0.85	0.9	0.741578	0.256481	0.8502	0.490864
Proteasome subunit beta type-3	P33672	PSMB3	23	0.35	2.4	1.69415	0.838316	0.713433	0.474629
Proteasome subunit beta type-4	Q3T108	PSMB4	29	0.49	1.5	1.85197	0.282875	1.2289	0.806463
Proteasome subunit beta type-5	Q32KL2	PSMB5	29	0.88	1	7.1087	1.24564	6.83297	1.15988
Proteasome subunit beta type-6	Q3MHN0	PSMB6	26	0.3	1.4	4.7566	1.12924	3.42373	0.288673
26S proteasome non-ATPase regulatory subunit 11	Q2KI42	PSMD11	47	0.1	1.5	5.7419	0.951665	3.71252	0.441285
26S proteasome non-ATPase regulatory subunit 12	Q2KJ25	PSMD12	53	0.55	1.9	1.35413	0.90513	0.713433	0.474629
26S proteasome non-ATPase regulatory subunit 13	Q5E964	PSMD13	43	0.77	1.2	1.3252	0.592844	1.0625	0.637245
26S proteasome non-ATPase regulatory subunit 2	P56701	PSMD2	100	0.42	1.1	10.1158	1.08062	9.0041	0.697315
26S proteasome non-ATPase regulatory subunit 3	Q2KJ46	PSMD3	61	0.82	0.9	5.64182	1.6492	6.1254	1.16911
26S proteasome non-ATPase regulatory subunit 4	Q58DA0	PSMD4	41	0.14	6.9	2.61797	1.27116	0.379675	0.379675
26S proteasome non-ATPase regulatory subunit 5	Q0P5A6	PSMD5	56	0.16	1.6	7.56055	1.47309	4.60767	1.10805
26S proteasome non-ATPase regulatory subunit 7	Q3ZBD0	PSMD7	37	0.25	1.4	2.9996	0.526758	2.19385	0.35159
26S proteasome non-ATPase regulatory subunit 8	Q3SYT7	PSMD8	33	0.71	0.8	1.07708	0.380847	1.30543	0.446545
26S proteasome non-ATPase regulatory subunit 9	Q3SZ19	PSMD9	24	0.85	1.1	3.27657	0.903286	3.045	0.75442
Proteasome activator complex subunit 1	Q4U5R3	PSME1	29		Only detected in Treated	1.01863	0.776438	0	0
Proteasome activator complex subunit 2	Q5E9G3	PSME2	27		Only detected in Treated	0.409875	0.409875	0	0
Proteasome assembly chaperone 3	Q2NKS3	PSMG3	13		Only detected in Treated	0.27325	0.27325	0	0
Presenilin-1	Q9XT97	PSEN1	54		Only detected in Treated	0.409875	0.409875	0	0
Paraspeckle component 1	Q1LZD9	PSPC1	58		Only detected in Treated	0.27325	0.27325	0	0
Polypyrimidine tract-binding protein 1	Q8WN55	PTBP1	57	0.66	1.4	1.82245	0.826952	1.31401	0.730892
Prostaglandin reductase 2	Q32L99	PTGR2	38		Only detected in Treated	2.71735	1.34087	0	0
Serine/threonine-protein phosphatase 2A activator	Q2KJ44	PTPA	37	0.17	0.4	1.72295	0.607627	4.22895	1.46925
Putative peptidyl-tRNA hydrolase PTRHD1	Q3SZ85	PTRHD1	16	0.32	0.7	4.16395	1.14567	6.1704	1.44821
Trifunctional purine biosynthetic protein adenosine-3	Q59A32	GART	108	0.68	1.9	0.409875	0.409875	0.212308	0.212308
Adenylosuccinate lyase	A3KN12	ADSL	55	0.11	1.7	6.6396	1.38813	3.8493	0.50894
Bifunctional purine biosynthesis protein PURH	Q0VCK0	ATIC	64	0.079	2.5	8.29307	1.99738	3.3778	1.19123
Adenylosuccinate synthetase isozyme 2	A7MBG0	ADSS	50	0.41	1.8	2.5389	0.837031	1.42685	0.949236
Peroxiredoxin-like 2A	Q3ZBK2	PRXL2A	24	0.75	1	6.0818	0.720188	6.37787	0.535519
Prostamide/prostaglandin F synthase	Q58CY6	PRXL2B	21	0.8	0.8	1.01103	0.44585	1.22221	0.643961
Glycogen phosphorylase, brain form	Q3B7M9	PYGB	96		Only detected in Treated	2.06993	0.926823	0	0
Glycogen phosphorylase, liver form	Q0VCM4	PYGL	97		Only detected in Treated	2.8167	2.47053	0	0
Dihydroorotate dehydrogenase (quinone), mitochondrial	Q5E9W3	DHODH	43	0.9	1	6.48435	1.92279	6.78707	1.09943
Cytochrome b-c1 complex subunit 1, mitochondrial	P31800	UQCRC1	53	0.084	0.7	6.1813	0.852176	8.36712	0.622871
Cytochrome b-c1 complex subunit 2, mitochondrial	P23004	UQCRC2	48	0.94	1	12.1351	1.32258	11.9791	1.60406
Cytochrome b-c1 complex subunit 7	P00129	UQCRB	13	0.13	0.4	1.2137	0.463614	3.43232	1.19391
Zeta-crystallin	O97764	CRYZ	35	0.52	0.8	3.50958	1.06083	4.56945	1.12361
Ras-related protein Rab-18	Q0IIG8	RAB18	23	0.15	0.7	4.34603	0.769585	6.29465	0.908063
Ras-related protein Rab-1B	Q2HJH2	RAB1B	22	0.11	1.5	9.14925	1.12367	6.18982	1.09583
Ras-related protein Rab-21	Q17R06	RAB21	24	0.56	0.9	7.67195	0.533254	8.14615	0.558087
Ras-related protein Rab-3C	P10949	RAB3C	26	0.0074	0.5	1.80835	0.285956	3.70895	0.383868
Ras-related protein Rab-5A	Q0IIG7	RAB5A	24	0.78	0.9	2.57032	0.603768	2.79007	0.437148
Ras-related protein Rab-5C	Q58DS9	RAB5C	23	0.1	0.4	1.49988	0.408971	3.6408	1.0401
Ras-related protein Rab-6B	A6QR46	RAB6B	23	0.1	0.5	1.71267	0.532577	3.21895	0.574981
Ras-related protein Rab-7a	Q3T0F5	RAB7A	24	0.33	0.9	5.54992	0.726285	6.37528	0.290793
Ras-related protein Rab-8A	A4FV54	RAB8A	24	0.42	0.8	2.40843	0.380192	3.20163	0.824775
Rab GTPase-binding effector protein 2	A4FUG8	RABEP2	66		Only detected in Treated	0.27325	0.27325	0	0
Rab-like protein 3	Q32LJ6	RABL3	26	0.49	0.4	0.39775	0.39775	1.06346	0.805643
Ras-related C3 botulinum toxin substrate 1	P62998	RAC1	21	0.67	1.3	3.72388	1.73115	2.85826	0.804241
Receptor of activated protein C kinase 1	P63243	RACK1	35	0.95	1	6.21392	0.355177	6.1206	1.26433
Radixin	Q32LP2	RDX	69	0.047	0.6	0.866755	0.148628	1.43834	0.175082
mRNA export factor	Q5E9A4	RAE1	41	0.41	2.9	0.608753	0.391416	0.212308	0.212308
GTP-binding nuclear protein Ran	Q3T054	RAN	24	0.43	0.7	5.12413	1.01103	7.02145	2.01348
Ran-specific GTPase-activating protein	Q3T0M7	RANBP1	24		Only detected in Treated	0.81975	0.81975	0	0
Ras-related protein Rap-1A	P62833	RAP1A	21	0.43	1.4	1.59465	0.431296	1.10075	0.402133
Ras GTPase-activating protein 1	P09851	RASA1	116	0.42	1.6	4.22915	0.767934	2.72556	1.5666
Ras-related protein Rab-11A	Q2TA29	RAB11A	24	0.33	0.8	6.774	1.37509	8.8768	1.42524
RNA-binding protein 14	Q5EA36	RBM14	70		Only detected in Treated	0.27325	0.27325	0	0
UV excision repair protein RAD23 homolog B	Q29RK4	RAD23B	43	0.14	0.3	0.472128	0.279265	1.51772	0.547821
Retinol dehydrogenase 12	P59837	RDH12	35	0.72	0.8	1.5537	0.719357	1.9366	0.7166
Receptor expression-enhancing protein 4	Q3ZCI8	REEP4	30	0.49	0.5	0.5427	0.313343	1.0625	0.637245
GTP-binding protein Rheb	Q56JV3	RHEB	20	0.48	1.9	2.84987	1.41947	1.46511	1.19886
Transforming protein RhoA	P61585	RHOA	22	0.28	2	2.32991	0.734926	1.17682	0.64207
Rho-related GTP-binding protein RhoC	Q1RMJ6	RHOC	22	0.29	1.7	1.58434	0.384582	0.926172	0.411494
2-iminobutanoate/2-iminopropanoate deaminase	Q3T114	RIDA	14	0.75	1.6	0.409875	0.409875	0.25055	0.25055
60S ribosomal protein L10a	Q5E9E6	RPL10A	25		Only detected in Treated	0.878202	0.341259	0	0
60S ribosomal protein L11	Q3T087	RPL11	20	0.51	1.5	3.62858	1.76871	2.36123	0.38158
60S ribosomal protein L12	P61284	RPL12	18	0.93	0.9	0.2149	0.2149	0.243817	0.243818
60S ribosomal protein L13	Q56JZ1	RPL13	24	0.089	2.1	2.76348	0.562591	1.30543	0.446545
60S ribosomal protein L13a	Q3SZ90	RPL13A	24	0.95	1	1.24703	0.276003	1.26811	0.20361
60S ribosomal protein L14	Q3T0U2	RPL14	23	0.87	0.9	1.6531	0.220681	1.7769	0.69909
60S ribosomal protein L17	Q3T025	RPL17	21		Only detected in Treated	0.27325	0.27325	0	0
60S ribosomal protein L18	Q5E973	RPL18	22	0.96	1	2.96237	0.641534	2.91592	0.660921
60S ribosomal protein L19	Q3T0W9	RPL19	23	0.083	2.9	2.69675	0.660996	0.92575	0.538119
60S ribosomal protein L23	Q3T057	RPL23	15	0.68	1.6	0.679325	0.408624	0.425575	0.425575
60S ribosomal protein L26	P61257	RPL26	17	0.44	2.5	0.373505	0.228533	0.1499	0.1499
60S ribosomal protein L27	P61356	RPL27	16	0.11	1.8	1.78973	0.12787	1.01756	0.385549
60S ribosomal protein L27a	Q56K03	RPL27A	17	0.75	1.2	1.96347	0.542466	1.6851	0.630507
60S ribosomal protein L3	P39872	RPL3	46	0.59	1.2	2.74228	0.655898	2.2321	0.593814
60S ribosomal protein L30	Q3T0D5	RPL30	13	0.43	1.6	2.29908	0.95555	1.48042	0.165063
60S ribosomal protein L31	Q56JX3	RPL31	14	0.87	0.9	1.85197	0.282875	2.12692	1.61128
60S ribosomal protein L35	Q3MHM7	RPL35	15	0.49	1.8	1.27215	0.589293	0.713433	0.474629
60S ribosomal protein L35a	Q56JY1	RPL35A	13	0.93	1.1	0.472128	0.279265	0.424625	0.424625
60S ribosomal protein L37a	Q3MIC0	RPL37A	10	0.58	1.9	0.472128	0.279265	0.25055	0.25055
60S ribosomal protein L4	Q58DW0	RPL4	47	0.53	0.7	1.55753	0.726161	2.19481	0.604874
Ubiquitin-60S ribosomal protein L40	P63048	UBA52	15	0.96	1	61.3383	12.1805	62.0403	5.13759
60S ribosomal protein L5	Q58DW5	RPL5	34	0.069	1.5	2.84167	0.337225	1.9433	0.224984
60S ribosomal protein L6	Q58DQ3	RPL6	33	0.0091	4.5	3.61655	0.578327	0.8043	0.465811
60S ribosomal protein L7	Q58DT1	RPL7	29	0.11	1.9	3.71985	0.407547	1.95093	0.861694
60S ribosomal protein L7a	Q2TBQ5	RPL7A	30	0.81	0.9	2.67172	0.580714	2.86997	0.541047
60S ribosomal protein L8	Q3T0S6	RPL8	28	0.92	1	4.06358	1.06617	3.87222	1.43465
60S ribosomal protein L9	Q3SYR7	RPL9	22	0.93	1.1	1.41637	0.837792	1.31401	0.730892
60S acidic ribosomal protein P0	Q95140	RPLP0	34	0.73	0.8	4.87512	1.29862	6.09965	3.1599
60S acidic ribosomal protein P1	Q56K14	RPLP1	12		Only detected in Treated	0.27325	0.27325	0	0
60S acidic ribosomal protein P2	P42899	RPLP2	12		Only detected in Treated	0.956375	0.956375	0	0
Regulator of microtubule dynamics protein 3	Q1JQC5	RMDN3	52	0.45	0.9	13.8332	1.40697	15.8922	2.13199
E3 ubiquitin-protein ligase RNF114	Q4U5R4	RNF114	26	0.61	1.4	2.84987	1.41947	1.98057	0.774323
E3 ubiquitin-protein ligase RNF170	F1MK05	RNF170	30	0.02	0.1	0.27325	0.27325	2.14891	0.533373
Heterogeneous nuclear ribonucleoprotein A1	P09867	HNRNPA1	34	0.34	0.3	0.913325	0.913325	2.9551	1.74516
Heterogeneous nuclear ribonucleoproteins A2/B1	Q2HJ60	HNRNPA2B1	36	0.26	0.2	0.429375	0.249241	2.0284	1.2471
Reactive oxygen species modulator 1	Q3SZV8	ROMO1	8	0.75	1.6	0.409875	0.409875	0.25055	0.25055
Ribose-5-phosphate isomerase (Fragment)	Q3T186	RPIA	29	0.71	0.7	0.807625	0.466388	1.21453	0.95272
Dolichyl-diphosphooligosaccharide--protein glycosyltransferase subunit 2	Q3SZI6	RPN2	69	0.83	1	9.84258	0.997313	10.1823	1.10589
Ras-related GTP-binding protein A	Q3SX43	RRAGA	37	0.75	1.2	2.9958	0.870674	2.5276	1.07989
40S ribosomal protein S10	Q3T0F4	RPS10	19	0.92	0.9	0.745378	0.515516	0.85115	0.85115
40S ribosomal protein S11	Q3T0V4	RPS11	18	0.24	1.4	1.79353	0.345854	1.26811	0.20361
40S ribosomal protein S12	Q76I81	RPS12	15	0.26	5.7	1.2175	0.782831	0.212308	0.212308
40S ribosomal protein S13	Q56JX8	RPS13	17	0.88	0.9	1.18293	0.446507	1.31401	0.730892
40S ribosomal protein S16	Q3T0X6	RPS16	16	0.045	8.3	3.83617	1.31009	0.462858	0.269049
40S ribosomal protein S17	A5PK63	RPS17	16	0.012	8.5	2.12902	0.467324	0.25055	0.25055
40S ribosomal protein S18	Q3T0R1	RPS18	18	0.1	2.1	3.08217	0.819058	1.48042	0.165063
40S ribosomal protein S19	Q32PD5	RPS19	16	0.55	0.5	1.0892	0.772877	2.0284	1.2471
40S ribosomal protein S2	O18789	RPS2	31	0.11	4.1	1.8892	0.717389	0.462858	0.269049
40S ribosomal protein S20	Q3ZBH8	RPS20	13	0.23	2.3	2.7591	0.933606	1.1763	0.72975
40S ribosomal protein S21	Q32PB8	RPS21	9		Only detected in Treated	0.409875	0.409875	0	0
40S ribosomal protein S23	Q3T199	RPS23	16	0.24	0.2	0.364587	0.25587	1.69415	0.978141
40S ribosomal protein S24	Q56JU9	RPS24	15	0.7	0.5	0.683125	0.683125	1.27673	1.27673
40S ribosomal protein S25	Q56JX5	RPS25	14	0.052	2.4	1.99425	0.380872	0.815975	0.305311
40S ribosomal protein S26	Q56JV1	RPS26	13		Only detected in Treated	0.679325	0.408624	0	0
40S ribosomal protein S27	Q2KHT7	RPS27	9	0.7	1.3	1.2137	0.463614	0.92575	0.538119
40S ribosomal protein S3	Q3T169	RPS3	27	0.49	1.2	6.5373	0.872966	5.4904	1.11995
40S ribosomal protein S3a	Q56JV9	RPS3A	30	0.67	1.3	3.6538	0.462386	2.91683	1.55794
40S ribosomal protein S4	P79103	RPS4	30	0.38	2.2	3.31283	1.53906	1.47728	1.21086
40S ribosomal protein S5	Q5E988	RPS5	23		Only detected in Treated	1.15145	0.574288	0	0
40S ribosomal protein S6	Q5E995	RPS6	29	0.079	6.7	2.5433	0.95234	0.379675	0.379675
40S ribosomal protein S7	A6H769	RPS7	22	0.5	1.7	2.5434	0.788917	1.48903	1.22245
40S ribosomal protein S8	Q5E958	RPS8	24	0.017	3	3.43833	0.537269	1.13901	0.451635
40S ribosomal protein S9	A6QLG5	RPS9	23	0.15	3.6	2.40667	0.978857	0.675175	0.414916
40S ribosomal protein SA	P26452	RPSA	33	0.6	1.2	7.10797	1.56012	6.08143	1.01048
28S ribosomal protein S36, mitochondrial	P82908	MRPS36	12	0.56	1.6	1.81035	0.849121	1.13805	0.666344
RNA 3'-terminal phosphate cyclase	Q2HJ88	RTCA	39	0.75	0.9	2.73778	0.848508	3.12055	0.738767
tRNA-splicing ligase RtcB homolog	Q5E9T9	RTCB	55	0.33	3.2	0.807625	0.466388	0.25055	0.25055
Reticulon-3	Q08D83	RTN3	27	0.23	1.5	3.67882	0.658565	2.39946	0.700387
Solute carrier family 15 member 4	A6QQL0	SLC15A4	61	0.25	0.2	0.198878	0.198878	0.9267	0.538575
Protein transport protein Sec61 subunit alpha isoform 1	Q5EA68	SEC61A1	52	0.19	0.1	0.135158	0.135158	1.2235	0.726156
Protein transport protein Sec61 subunit alpha isoform 2	Q2KHX4	SEC61A2	52	0.95	1	1.6265	0.914955	1.70103	0.750525
Phosphatidylinositide phosphatase SAC1	A6QL88	SACM1L	67	0.27	0.7	4.03505	1.40911	6.0441	0.875746
Adenosylhomocysteinase	Q3MHL4	AHCY	48	0.28	1.4	20.0845	2.66176	14.5993	3.77218
Adenosylhomocysteinase 3	A6QLP2	AHCYL2	67		Only detected in Treated	0.526787	0.306621	0	0
Sorting and assembly machinery component 50 homolog	Q2HJ55	SAMM50	52	0.3	0.7	7.23635	1.90202	9.7949	1.25691
GTP-binding protein SAR1a	Q3T0D7	SAR1A	22	0.44	0.7	1.9886	0.171914	2.86137	1.0459
Ribosome maturation protein SBDS	Q3SWZ6	SBDS	29	0.62	1.3	2.92905	0.462563	2.28375	1.13031
Methanethiol oxidase	Q2KJ32	SELENBP1	53	0.13	2.1	11.6124	3.03184	5.53245	1.5744
Protein transport protein Sec23A	A2VDL8	SEC23A	87	0.41	1.4	5.75917	1.22065	4.05393	1.49659
Protein transport protein Sec23B	Q3SZN2	SEC23B	86	0.24	7.8	1.24924	0.81473	0.159828	0.159828
Secretory carrier-associated membrane protein 3	Q58DR5	SCAMP3	38	0.34	0.6	4.45312	0.617775	6.85787	2.25884
Calcium-binding mitochondrial carrier protein SCaMC-1	A5PJZ1	SLC25A24	53	0.73	1	20.9985	1.30526	22.0248	2.47644
Saccharopine dehydrogenase-like oxidoreductase	Q3T067	SCCPDH	47	0.77	1.1	2.16235	0.533326	1.8974	0.666714
Secernin-1	P83939	SCRN1	46		Only detected in Treated	1.01483	0.452179	0	0
Stromal cell-derived factor 2-like protein 1	Q3T083	SDF2L1	24	0.073	1.4	1.78973	0.12787	1.26811	0.20361
Succinate dehydrogenase [ubiquinone] flavoprotein subunit, mitochondrial	P31039	SDHA	73	0.15	0.5	2.96515	0.451929	5.39277	1.39126
Succinate dehydrogenase [ubiquinone] iron-sulfur subunit, mitochondrial	Q3T189	SDHB	32	0.96	1	0.679325	0.408624	0.713433	0.474629
Protein SEC13 homolog	Q3ZCC9	SEC13	35	0.46	1.6	2.8661	1.19926	1.7769	0.69909
Nucleoporin SEH1	A7YY75	SEH1L	40		Only detected in Treated	0.27325	0.27325	0	0
Septin-11	A2VE99	SEPTIN11	49	0.26	0.8	7.90207	1.71886	10.5027	1.19868
Septin-1	A5PJU9	SEPTIN1	42	0.3	2.7	1.14765	0.474252	0.424625	0.424625
Septin-2	Q2NKY7	SEPTIN2	42		Only detected in Treated	3.3056	1.24852	0	0
Septin-7	Q6Q137	SEPTIN7	51	1	1	2.42027	1.07462	2.4276	1.12207
Septin-8	Q0VCP4	SEPTIN8	51		Only detected in Treated	1.0892	0.772877	0	0
D-3-phosphoglycerate dehydrogenase	Q5EAD2	PHGDH	56	0.18	2.2	3.82755	0.642185	1.77785	1.20608
Phosphoserine phosphatase	Q2KHU0	PSPH	25	0.92	1.1	1.74428	0.663935	1.64682	0.699574
Serpin H1	Q2KJH6	SERPINH1	47		Only detected in Treated	0.409875	0.409875	0	0
Sideroflexin-3	A6QP55	SFXN3	36		Only detected in Treated	0.608753	0.391416	0	0
Protein SGT1 homolog	Q2KIK0	SUGT1	38	0.77	0.9	28.0088	5.2123	30.799	7.38666
Small glutamine-rich tetratricopeptide repeat-containing protein alpha	Q32LM2	SGTA	34	0.53	1.2	2.39018	0.628529	1.9433	0.224984
SH3 domain-binding glutamic acid-rich-like protein 3	Q3ZCL8	SH3BGRL3	10	0.89	1.1	1.3214	0.231094	1.22221	0.643961
SHC-transforming protein 1	Q0IIE2	SHC1	52	0.93	0.9	0.671	0.400517	0.751675	0.751675
Endophilin-B1	Q32LM0	SH3GLB1	41	0.0022	8.2	2.06297	0.25229	0.25055	0.25055
Leucine-rich repeat protein SHOC-2	A6QLV3	SHOC2	65	0.43	0.8	16.4686	2.63821	19.8995	3.07893
Nucleotide exchange factor SIL1	Q32KV6	SIL1	53	0.12	1.6	4.1055	0.756009	2.53527	0.405185
NAD-dependent protein deacylase sirtuin-5, mitochondrial	Q3ZBQ0	SIRT5	34	0.055	0.3	1.7852	0.664504	6.27945	1.76649
Alpha-soluble NSF attachment protein	P81125	NAPA	33	0.74	0.9	5.14597	0.958873	5.65847	1.14478
Staphylococcal nuclease domain-containing protein 1	Q863B3	SND1	102	0.16	2.5	2.2034	0.737691	0.888432	0.349544
Sorting nexin-1	Q05B62	SNX1	59		Only detected in Treated	2.0205	0.700121	0	0
Sorting nexin-2	Q2TBW7	SNX2	58		Only detected in Treated	1.07031	0.494604	0	0
Sorting nexin-27	A5PKA5	SNX27	61	0.5	0.6	0.671	0.400517	1.09311	0.434562
Sorting nexin-4	A1A4L0	SNX4	52		Only detected in Treated	0.27325	0.27325	0	0
Sorting nexin-5	Q3ZBM5	SNX5	47		Only detected in Treated	0.608753	0.391416	0	0
Superoxide dismutase [Cu-Zn]	P00442	SOD1	16	0.9	1.1	5.52228	2.33658	5.1308	1.93535
Maspardin	Q8MJJ1	SPG21	35	0.96	0.9	0.39775	0.39775	0.424625	0.424625
Protein spinster homolog 1	Q08DX7	SPNS1	57	0.88	1.2	0.534375	0.375024	0.462858	0.269049
Spermine synthase	Q3SZA5	SMS	41	0.48	1.9	2.81655	0.957355	1.48615	1.48615
Serine/arginine-rich splicing factor 7	Q3T106	SRSF7	27	0.99	1	1.23022	0.493702	1.24152	0.487836
Single-stranded DNA-binding protein, mitochondrial	Q32PB0	SSBP1	17	0.41	0.8	2.94555	0.878151	3.9258	0.662162
Sulfotransferase 1A1	P50227	SULT1A1	34		Only detected in Treated	0.94045	0.335385	0	0
Stress-induced-phosphoprotein 1	Q3ZBZ8	STIP1	62	0.38	1.2	12.3274	2.07228	9.97545	1.3737
Stathmin	Q3T0C7	STMN1	17	0.87	1.1	1.71915	0.268624	1.60187	0.616371
Receptor for retinol uptake STRA6	Q0V8E7	STRA6	74	0.64	0.8	6.00362	1.25596	7.53965	2.87693
Serine-threonine kinase receptor-associated protein	Q5E959	STRAP	38	0.21	2.6	1.2137	0.463614	0.462858	0.269049
Dolichyl-diphosphooligosaccharide--protein glycosyltransferase subunit STT3A	Q2KJI2	STT3A	81	0.17	0.5	1.18478	0.207599	2.19481	0.604874
Syntaxin-7	Q3ZBT5	STX7	30	0.19	0.4	0.853075	0.493274	2.07336	0.667548
Syntaxin-binding protein 1	P61763	STXBP1	68	0.67	1.2	2.63897	0.45448	2.23975	0.766833
Succinate--CoA ligase [ADP/GDP-forming] subunit alpha, mitochondrial	Q58DR8	SUCLG1	36	0.25	1.4	3.75317	0.522118	2.70265	0.642093
Succinate--CoA ligase [ADP-forming] subunit beta, mitochondrial	Q148D5	SUCLA2	50	0.24	0.6	2.6475	0.99818	4.2739	0.742735
Succinate--CoA ligase [GDP-forming] subunit beta, mitochondrial	Q3MHX5	SUCLG2	47	0.48	0.8	3.80725	0.685849	4.85248	1.19424
Surfeit locus protein 4	A7YY49	SURF4	30	0.9	1.1	1.6607	0.670463	1.52632	0.716585
Supervillin	O46385	SVIL	245	0.53	0.5	1.01483	0.452179	1.98728	1.40117
Switch-associated protein 70	P0C1G6	SWAP70	69	0.12	5	1.05195	0.412028	0.212308	0.212308
Cysteine--tRNA ligase, mitochondrial	Q2KIF8	CARS2	61	0.058	0.7	11.3347	1.41209	17.1653	2.0609
Aspartate--tRNA ligase, cytoplasmic	Q3SYZ4	DARS	57	0.072	1.7	9.08873	1.2109	5.36543	1.2086
Histidine--tRNA ligase, cytoplasmic	Q2KI84	HARS	57	0.29	1.7	5.1619	1.51926	3.0381	1.02133
Methionine--tRNA ligase, cytoplasmic	Q2T9L8	MARS	101	0.42	1.4	4.22092	1.13976	2.91493	0.987659
Asparagine--tRNA ligase, cytoplasmic	Q2KJG3	NARS	64		Only detected in Treated	1.29188	1.04369	0	0
Glutamine--tRNA ligase	Q3MHH4	QARS	88		Only detected in Treated	0.81975	0.81975	0	0
Arginine--tRNA ligase, cytoplasmic	A7YW98	RARS	76	0.56	1.1	16.1848	1.71734	14.7	1.64291
Serine--tRNA ligase, cytoplasmic	Q9GMB8	SARS	59		Only detected in Treated	2.47665	1.00693	0	0
Threonine--tRNA ligase, cytoplasmic	Q3ZBV8	TARS	83	0.017	8.1	7.8125	1.95362	0.963982	0.709718
Tryptophan--tRNA ligase, cytoplasmic	P17248	WARS	54	0.003	8.7	7.34858	1.05981	0.849225	0.849225
Tryptophan--tRNA ligase, mitochondrial	Q3T099	WARS2	40	0.56	1.1	2.7673	0.352351	2.40712	0.469565
Transmembrane protein 106A	Q5EA90	TMEM106A	29	0.077	0.3	0.741578	0.256481	2.91493	0.987659
Transmembrane protein 120A	Q05B45	TMEM120A	41	0.52	0.4	0.39775	0.39775	0.887475	0.601715
Transmembrane protein 126A	Q32L86	TMEM126A	22	0.78	0.9	2.0963	0.529617	2.3306	0.626784
Transgelin-2	Q5E9F5	TAGLN2	22	0.67	1.5	3.20993	1.11987	2.12787	2.12787
Tax1-binding protein 1 homolog	Q2KJE0	TAX1BP1	94		Only detected in Treated	0.608753	0.391416	0	0
Tubulin alpha-1C chain	Q3ZCJ7	TUBA1C	50	0.81	0.9	8.39755	1.42368	8.89668	1.44762
Tubulin alpha-4A chain	P81948	TUBA4A	50	0.83	1.1	7.96762	2.07464	7.42845	1.32704
Tubulin alpha-8 chain	Q2HJB8	TUBA8	50	0.93	1	1.78843	0.693438	1.8622	0.361021
Tubulin beta-2B chain	Q6B856	TUBB2B	50	0.61	1.1	6.90282	0.962328	6.25203	0.729834
Tubulin beta-3 chain	Q2T9S0	TUBB3	50	0.48	1.1	22.519	2.38952	20.6928	0.383923
Tubulin beta-4A chain	Q3ZBU7	TUBB4A	50	0.38	1.3	12.6686	1.19794	9.90728	2.64712
Tubulin beta-4B chain	Q3MHM5	TUBB4B	50	0.003	1.8	24.1545	1.55395	13.4965	1.58185
Tubulin beta-5 chain	Q2KJD0	TUBB5	50	0.85	1	26.1095	1.62896	25.0927	5.03247
Tubulin-specific chaperone A	P48427	TBCA	13	0.14	Only detected in Control	0	0	0.92575	0.538119
Tubulin-folding cofactor B	Q5E951	TBCB	28	0.71	0.8	2.03405	0.576571	2.45303	0.913121
Tubulin-specific chaperone D	Q28205	TBCD	133	0.28	1.3	18.841	2.23244	14.2207	3.20163
Tubulin-specific chaperone E	Q32KS0	TBCE	59	0.31	0.6	4.24975	1.2292	7.165	2.30892
Tubulin gamma-1 chain	Q0VCD2	TUBG1	51	0.83	1.1	2.25355	0.618494	2.01882	0.844881
TRPM8 channel-associated factor 2	A6QLU7	TCAF2	100		Only detected in Treated	2.04165	0.964589	0	0
Transcription elongation factor A protein 1	Q29RL9	TCEA1	34	0.025	5.9	1.24703	0.276003	0.212308	0.212308
T-complex protein 1 subunit beta	Q3ZBH0	CCT2	57	0.37	1.3	16.6152	3.08541	12.5883	2.82978
T-complex protein 1 subunit gamma	Q3T0K2	CCT3	61	0.79	0.9	18.9815	2.74423	20.0602	2.83181
T-complex protein 1 subunit eta	Q2NKZ1	CCT7	59	0.72	1.1	18.6277	4.48577	16.3259	4.07184
T-complex protein 1 subunit theta	Q3ZCI9	CCT8	60	0.68	0.9	25.7135	3.85271	27.5438	1.66341
T-complex protein 1 subunit zeta	Q3MHL7	CCT6A	58	0.58	1.1	11.0642	1.31362	9.8758	1.51687
Translationally-controlled tumor protein	Q5E984	TPT1	20	0.028	10	2.13735	0.631375	0.212308	0.212308
Prostaglandin E synthase 3	Q3ZBF7	PTGES3	19	0.63	1.4	1.61595	0.660069	1.13805	0.666344
Very-long-chain enoyl-CoA reductase	Q3ZCD7	TECR	36	0.9	1.1	2.36132	0.840666	2.2015	0.804251
Testin	Q2YDE9	TES	48	0.31	2.5	1.71085	0.839183	0.675175	0.414916
Transcription initiation factor IIB	Q2KIN8	GTF2B	35	0.68	1.4	0.671	0.400517	0.462858	0.269049
Transcription factor A, mitochondrial	Q0II87	TFAM	29	0.075	0.07	0.198878	0.198878	2.9073	1.24581
Protein-glutamine gamma-glutamyltransferase 2	P51176	TGM2	77		Only detected in Treated	0.882003	0.644701	0	0
Protein-glutamine gamma-glutamyltransferase E	A6QP57	TGM3	77		Only detected in Treated	1.22962	1.22962	0	0
Transport and Golgi organization protein 1 homolog	Q0VC16	MIA3	212	0.79	1.3	1.1142	0.398223	0.85115	0.85115
Protein THEM6	A6H707	THEM6	24	0.69	1.4	0.6672	0.399198	0.462858	0.269049
Acetyl-CoA acetyltransferase, mitochondrial	Q29RZ0	ACAT1	45	0.057	0.8	12.9925	1.48174	16.8163	0.660364
3-ketoacyl-CoA thiolase, mitochondrial	Q3T0R7	ACAA2	42	0.064	0.7	11.0778	2.1924	16.5965	1.06297
Thioredoxin	O97680	TXN	12	0.21	1.9	1.59465	0.431296	0.842532	0.315251
Thimet oligopeptidase	Q1JPJ8	THOP1	78	0.62	0.7	3.08608	0.740301	4.31442	2.21818
Fructose-2,6-bisphosphatase TIGAR	Q1JQA7	TIGAR	29	0.56	0.8	2.58905	0.80316	3.3711	0.961433
Mitochondrial import inner membrane translocase subunit Tim21	Q3SZV6	TIMM21	28	0.97	1	3.21447	0.811204	3.26118	0.674642
Triokinase/FMN cyclase	Q58DK4	TKFC	59	0.75	1.2	2.74597	1.10193	2.27036	0.931822
Transketolase-like protein 1	Q2NL26	TKTL1	65	0.48	0.6	1.07895	0.648653	1.80665	0.71227
Transmembrane protein 14C	Q3ZCI1	TMEM14C	12	0.12	0.5	2.06297	0.25229	4.13908	1.12028
Transmembrane protein 160	Q24JY6	TMEM160	19	0.035	0.5	3.68653	1.0152	6.8484	0.58199
Transmembrane 9 superfamily member 4	A5D7E2	TM9SF4	74	0.18	3.3	1.38745	0.478942	0.424625	0.424625
Transmembrane emp24 domain-containing protein 10	Q5E971	TMED10	25	0.96	1	8.95303	1.42144	8.85967	0.870432
Transmembrane protein 11, mitochondrial	A5D7N3	TMEM11	21	0.62	0.8	1.3176	0.384775	1.64778	0.499038
Transmembrane protein 65	Q0VCH8	TMEM65	25	0.53	0.6	1.2099	0.457995	2.06377	1.19251
Thioredoxin-related transmembrane protein 1	Q0Z7W6	TMX1	32	0.057	0.5	5.3981	0.64414	11.6645	2.58552
Thioredoxin-related transmembrane protein 2	Q2TBU2	TMX2	34	0.099	0.7	6.831	0.552373	10.3532	1.71877
Transportin-1	Q3SYU7	TNPO1	102	0.81	1.3	1.40047	0.886768	1.09977	0.801317
Mitochondrial import receptor subunit TOM22 homolog	A6QPI6	TOMM22	15	0.033	0.5	2.03785	0.659606	4.22898	0.444599
Mitochondrial import receptor subunit TOM40 homolog	Q1LZB5	TOMM40	38		Only detected in Treated	1.47933	0.672467	0	0
Trafficking protein particle complex subunit 11	A6QLC7	TRAPPC11	128	0.75	0.8	1.62738	1.15936	2.1642	1.11208
Triosephosphate isomerase	Q5E956	TPI1	27	0.38	0.7	6.80527	1.76034	9.51575	2.24972
Tripeptidyl-peptidase 2	A5PK39	TPP2	138	0.7	1.3	2.83727	1.24864	2.12595	1.27608
Tubulin polymerization-promoting protein family member 3	Q3ZCC8	TPPP3	19		Only detected in Treated	4.25425	0.522785	0	0
Cystatin-B	A0A140T831	CSTB	16	0.41	2.6	0.864625	0.564356	0.33494	0.205828
Lon protease homolog, mitochondrial	A0A140T842	LONP1	114	0.11	0.6	5.81715	1.57065	10.0424	1.64916
14-3-3 protein beta/alpha	A0A140T894	YWHAB	28	0.9	0.9	4.09663	1.86686	4.4265	1.7622
Isocitrate dehydrogenase [NADP]	A0A140T8A5	IDH1	47	0.3	4.5	11.312	7.52254	2.50275	2.02835
Keratin, type I cuticular Ha5	A0A140T8B6	KRT35	51	0.15	29	13.3792	7.73229	0.460587	0.303836
Coronin	A0A3Q1LG34	CORO6	53	0.33	1.1	7.92925	0.545956	6.91028	0.79171
Protein phosphatase 1 regulatory subunit 21	A0A3Q1LG54	PPP1R21	89	0.79	1.3	1.08088	0.666125	0.8502	0.490864
Uncharacterized protein	A0A3Q1LGW7	KRT76	64	0.41	0.7	0.707585	0.234523	0.964688	0.169965
Short-chain-specific acyl-CoA dehydrogenase, mitochondrial	A0A3Q1LHA3	ACADS	47	0.15	0.7	1.92578	0.0791888	2.78892	0.522667
DNA helicase	A0A3Q1LHC9	MCM2	104	0.81	1.2	1.47483	0.662967	1.26715	0.530641
Solute carrier family 25 member 13	A0A3Q1LHX4	SLC25A13	75	0.47	0.8	6.02137	1.28089	7.41517	1.29179
Complement component C7	A0A3Q1LI40	C7	93	0.45	0.7	3.19017	0.850298	4.42597	1.25343
CD109 molecule	A0A3Q1LI93	CD109	163		Only detected in Treated	2.95348	1.46872	0	0
Aldehyde dehydrogenase 3 family member A2	A0A3Q1LJ52	ALDH3A2	59	0.41	0.5	0.608753	0.391416	1.13901	0.451635
Uncharacterized protein	A0A3Q1LJB2	KRT13	47	0.76	0.9	4.29335	0.201979	4.72398	1.35265
Gamma-tubulin complex component	A0A3Q1LJF1	TUBGCP2	103	0.91	0.9	2.4106	0.883643	2.58883	1.23514
Microtubule-associated protein	A0A3Q1LJL4	MAP4	235	0.1	1.9	8.35957	1.41413	4.4499	1.42925
Peptidylprolyl isomerase	A0A3Q1LK42	FKBP8	60	0.41	1.3	2.86678	0.365196	2.14795	0.724687
Cullin 4B	A0A3Q1LKZ4	CUL4B	105	0.93	1.1	0.472128	0.279265	0.424625	0.424625
Microfibrillar-associated protein 2	A0A3Q1LL69	MFAP2	31	0.46	0.7	2.03405	0.576571	2.8327	0.827409
Fructose-bisphosphate aldolase	A0A3Q1LMG1	ALDOA	40	0.021	1.6	14.799	0.876127	9.37035	1.50383
Methylmalonate-semialdehyde dehydrogenase [acylating], mitochondrial	A0A3Q1LN22	ALDH6A1	58	0.91	0.9	2.18645	0.866443	2.30225	0.369886
Afadin, adherens junction formation factor	A0A3Q1LN46	AFDN	201		Only detected in Treated	0.409875	0.409875	0	0
MIC	A0A3Q1LN56	CHCHD6	37	0.31	0.6	0.94045	0.335385	1.69368	0.588013
ADP ribosylation factor interacting protein 1	A0A3Q1LN78	ARFIP1	45	0.2	2	5.83205	1.8387	2.8767	0.893909
Spectrin alpha, non-erythrocytic 1	A0A3Q1LNC8	SPTAN1	287	0.7	0.8	2.27778	1.08207	2.87093	1.00873
Enoyl-CoA delta isomerase 2	A0A3Q1LP28	ECI2	49	0.34	0.5	2.16235	0.533326	3.9344	1.62763
Atlastin GTPase 2	A0A3Q1LP31	ATL2	66	0.49	0.8	1.45803	0.317874	1.906	0.520874
Uncharacterized protein	A0A3Q1LP74		11	0.64	0.9	1.52028	0.152417	1.69273	0.321219
Phosphoacetylglucosamine mutase	A0A3Q1LP83	PGM3	62	0.75	0.8	0.911528	0.366717	1.18397	0.736179
Uncharacterized protein	A0A3Q1LPG0		36	0.81	0.9	1.81312	0.632257	2.10332	0.969008
Uncharacterized protein	A0A3Q1LPH5		19	0.78	1.1	8.1026	3.3207	7.05742	1.24889
Acyl-CoA synthetase long chain family member 6	A0A3Q1LPX2	ACSL6	81	0.65	0.9	5.03763	0.528045	5.78777	1.46309
Vitamin D-binding protein	A0A3Q1LQ02	GC	54	0.98	1	0.409875	0.409875	0.425575	0.425575
Uncharacterized protein	A0A3Q1LQD4		18		Only detected in Treated	0.81595	0.522586	0	0
Eukaryotic translation initiation factor 2 subunit 2	A0A3Q1LQI5	EIF2S2	38	0.18	5.4	1.15145	0.574288	0.212308	0.212308
NAD kinase 2, mitochondrial	A0A3Q1LR42	NADK2	52	0.2	0.7	20.904	3.37643	28.2455	3.76582
Phospholipase A2	A0A3Q1LR65	PLA2G4B	92		Only detected in Treated	0.27325	0.27325	0	0
Uncharacterized protein	A0A3Q1LR67	RPL22	15	0.35	1.5	5.18228	1.25737	3.47057	1.15553
F-actin-capping protein subunit beta	A0A3Q1LR88	CAPZB	37	0.9	1	6.69883	1.36751	7.02335	2.13353
Uncharacterized protein	A0A3Q1LRW4		47	0.72	1.3	1.24703	0.276003	0.963982	0.709718
LSM6 homolog, U6 small nuclear RNA and mRNA degradation associated	A0A3Q1LRX5	LSM6	12	0.64	0.8	2.29968	0.954563	2.99047	1.02455
Peptidyl-prolyl cis-trans isomerase	A0A3Q1LSB7		27	0.34	1.8	1.66014	0.632104	0.914972	0.349559
N-ethylmaleimide sensitive factor, vesicle fusing ATPase	A0A3Q1LSE5	NSF	86	0.83	1	38.7477	2.08694	37.5297	5.18388
Uncharacterized protein	A0A3Q1LSF0		15	0.22	1.7	1.45423	0.310618	0.842532	0.315251
Keratin 42	A0A3Q1LSG0	KRT42	50	0.87	0.9	4.87512	1.61919	5.3764	2.35935
Glutathione S-transferase	A0A3Q1LSN6	GSTM3	28	0.49	1.1	96.616	9.73878	87.9265	6.86147
Formin like 2	A0A3Q1LSX9	FMNL2	124	0.38	1.2	4.60308	0.53268	3.7961	0.652821
Uncharacterized protein	A0A3Q1LT19		14	0.77	0.9	1.56549	0.429804	1.74144	0.39158
NPC intracellular cholesterol transporter 1	A0A3Q1LT67	NPC1	143	0.27	0.6	1.45423	0.310618	2.44536	0.751173
Uncharacterized protein	A0A3Q1LTM1	NLRP2	116	0.2	1.1	38.4682	1.45116	34.5093	2.35984
Fragile X mental retardation 1	A0A3Q1LTS1	FMR1	71	0.5	1.6	1.07327	0.488951	0.679612	0.255947
Y-box binding protein 2	A0A3Q1LU70	YBX2	44	0.043	0.6	14.9615	1.61941	24.3083	3.28187
Proteasome 26S subunit, ATPase 1	A0A3Q1LUA4	PSMC1	51	0.99	1	3.81933	0.528711	3.82755	0.513943
Uncharacterized protein	A0A3Q1LUD9	DIAPH1	141		Only detected in Treated	0.409875	0.409875	0	0
Uncharacterized protein	A0A3Q1LUE9		17	0.64	0.8	1.4291	0.75046	1.8601	0.425543
GDP-mannose pyrophosphorylase A	A0A3Q1LUF4	GMPPA	46	0.019	6.2	2.63448	0.544884	0.424625	0.424625
Uncharacterized protein	A0A3Q1LUG9	TXNDC5	48	0.29	2.1	3.71547	1.57041	1.73002	0.700681
Ras-related protein Rab-7a	A0A3Q1LUM6	RAB7A	31	0.2	0.6	3.19537	0.693337	5.16587	1.17418
Guanine monophosphate synthase	A0A3Q1LUN6	GMPS	80	0.63	1.6	1.69022	0.654181	1.06155	1.06155
Uncharacterized protein	A0A3Q1LV05		19	0.56	1.2	4.96095	1.34019	4.09935	0.401851
Importin 5	A0A3Q1LV36	IPO5	124	0.92	0.9	4.34925	1.38748	4.64302	2.48526
Filamin C	A0A3Q1LV98	FLNC	290		Only detected in Treated	1.05258	0.809425	0	0
Ecm29 proteasome adaptor and scaffold	A0A3Q1LVD0	ECPAS	218	0.72	0.8	1.01863	0.776438	1.35133	0.45611
AP-2 complex subunit alpha	A0A3Q1LVF9	AP2A1	108	0.78	0.8	0.722065	0.402075	0.853468	0.210445
Kinectin 1	A0A3Q1LVS2	KTN1	154	0.15	0.5	0.71645	0.436298	1.48042	0.165063
Eukaryotic translation initiation factor 2A	A0A3Q1LW11	EIF2A	67	0.58	1.9	0.472128	0.279265	0.25055	0.25055
Erythrocyte membrane protein band 4.1 like 2	A0A3Q1LWK1	EPB41L2	117	0.29	0.8	16.605	3.6644	21.2425	1.56651
Acyl-CoA synthetase long chain family member 1	A0A3Q1LWT4	ACSL1	81	0.44	0.7	1.41257	0.551827	2.14131	0.679903
Poly(rC) binding protein 2	A0A3Q1LX34	PCBP2	45	0.042	1.9	4.4097	0.586062	2.35898	0.540573
Ubiquitin-like modifier-activating enzyme ATG7	A0A3Q1LXA9	ATG7	79		Only detected in Treated	0.27325	0.27325	0	0
Transmembrane p24 trafficking protein 3	A0A3Q1LXI8	TMED3	29	0.49	0.4	0.27325	0.27325	0.637883	0.407374
Aspartate--tRNA ligase, cytoplasmic	A0A3Q1LXT8	DARS	59	0.83	1.1	0.85277	0.216754	0.783853	0.217584
Syntaxin 3	A0A3Q1LYB4	STX3	38	0.26	2.6	1.68202	0.56301	0.636925	0.636925
TPD52 like 1	A0A3Q1LYV4	TPD52L1	29		Only detected in Treated	0.27325	0.27325	0	0
Heterogeneous nuclear ribonucleoprotein A/B	A0A3Q1LZD9	HNRNPAB	36	0.62	1.4	2.7755	1.48961	1.98155	0.344391
Keratin 34	A0A3Q1LZF2	KRT34	45	0.16	51	6.33983	3.85916	0.124765	0.0929179
Four and a half LIM domains 1	A0A3Q1LZP8	FHL1	41		Only detected in Treated	0.882003	0.644701	0	0
Paralemmin 3	A0A3Q1LZW1	PALM3	83	0.14	0.4	2.36123	0.594733	5.57363	1.7654
Poly [ADP-ribose] polymerase	A0A3Q1M0E5	PARP16	43	0.99	1	1.5371	0.852785	1.55598	0.615587
Hexokinase-1	A0A3Q1M0F0	HK1	111	0.69	1.6	0.671	0.400517	0.424625	0.424625
Non-specific serine/threonine protein kinase	A0A3Q1M0G8	PAK2	58	0.93	0.9	0.218512	0.218512	0.25055	0.25055
Thimet oligopeptidase	A0A3Q1M0V8	THOP1	82	0.78	0.9	6.8228	1.12634	7.6065	2.39467
F-box and WD repeat domain containing 11	A0A3Q1M118	FBXW11	65	0.47	0.8	7.29013	1.52011	8.69765	1.03331
Uncharacterized protein	A0A3Q1M139	LOC618455	46	0.14	83	3.71237	2.14334	0.044605	0.044605
Uncharacterized protein	A0A3Q1M1M5	TMEM43	46	0.11	1.6	7.93318	0.954674	4.97872	1.26105
Tissue specific transplantation antigen P35B	A0A3Q1M2A1	TSTA3	57	0.94	1.1	1.7608	0.692079	1.65352	1.20184
NDC1 transmembrane nucleoporin	A0A3Q1M337	NDC1	88	0.86	0.9	5.7419	0.951665	6.14355	1.97441
Uncharacterized protein	A0A3Q1M3L6		40	0.89	1	10.159	3.17255	10.6815	1.64982
Dynactin subunit 1	A0A3Q1M3Y3	DCTN1	140	0.6	0.8	5.09912	1.44888	6.54132	2.20104
EMI domain containing 1	A0A3Q1M425	EMID1	51	0.76	0.9	2.02192	0.7394	2.3306	0.626784
AP complex subunit beta	A0A3Q1M481	AP1B1	105	0.0066	0.3	1.43602	0.582405	4.25485	0.376443
Extended synaptotagmin 2	A0A3Q1M4B7	ESYT2	100	0.078	0.1	0.136625	0.136625	1.13901	0.451635
Epsin 3	A0A3Q1M4S2	EPN3	69	0.95	1.1	0.27325	0.27325	0.25055	0.25055
Chromosome 10 C15orf48 homolog	A0A3Q1M537	C10H15orf48	17	0.89	0.8	0.409875	0.409875	0.501125	0.501125
Early endosome antigen 1	A0A3Q1M5J6	EEA1	167		Only detected in Treated	0.409875	0.409875	0	0
Adenosine deaminase	A0A3Q1M5M9	ADA	50	0.39	1.5	4.14335	1.02605	2.78487	1.04909
Ubiquitin-conjugating enzyme E2 D3	A0A3Q1M5N0	UBE2D3	17	0.6	0.9	4.68985	0.489998	5.1939	0.759209
Heat shock protein family A (Hsp70) member 4 like	A0A3Q1M7L5	HSPA4L	114	0.15	1.3	14.7145	1.34192	11.2451	1.59495
NCK associated protein 1	A0A3Q1M7W5	NCKAP1	130	0.22	1.7	3.71158	0.578187	2.23112	0.913098
Bridging integrator 1	A0A3Q1M808	BIN1	76		Only detected in Treated	0.5465	0.5465	0	0
Galactokinase 2	A0A3Q1M891	GALK2	50	0.92	1.1	1.27975	0.742232	1.1763	0.72975
Heterogeneous nuclear ribonucleoprotein D	A0A3Q1M8I4	HNRNPD	43	0.27	0.4	1.69402	0.725238	4.40596	2.08513
Integrin subunit alpha 6	A0A3Q1M8K4	ITGA6	122	0.78	1.2	1.52028	0.152417	1.2748	0.813239
Programmed cell death 6	A0A3Q1M978	PDCD6	21	0.7	1.3	1.2137	0.463614	0.92575	0.538119
Sulfurtransferase	A0A3Q1M9D2	MPST	63	0.35	3.2	0.671	0.400517	0.212308	0.212308
Nucleoporin 155	A0A3Q1M9F3	NUP155	162	0.82	1.2	0.803825	0.342425	0.675175	0.414916
LPS responsive beige-like anchor protein	A0A3Q1M9P3	LRBA	317		Only detected in Treated	4.27848	1.549	0	0
Calcium-transporting ATPase	A0A3Q1M9U0	ATP2A2	115	0.48	0.4	0.467417	0.276766	1.20456	0.946258
Solute carrier family 25 member 12	A0A3Q1M9V5	SLC25A12	79	0.33	0.8	11.0558	1.85593	14.1687	2.30002
Ubiquitin specific peptidase 28	A0A3Q1MAA7	USP28	129		Only detected in Treated	0.27325	0.27325	0	0
Lunapark, ER junction formation factor	A0A3Q1MAH3	LNPK	53	0.26	0.7	4.5199	0.386265	6.59215	1.60242
TLE family member 6, subcortical maternal complex member	A0A3Q1MAM5	TLE6	61	0.95	1	29.6932	4.32678	30.0905	3.8527
Uncharacterized protein	A0A3Q1MB23	ABCB1	142	0.18	0.8	10.7468	1.15475	13.3952	1.33462
Uncharacterized protein	A0A3Q1MB39	ADK	40		Only detected in Treated	1.95077	1.12671	0	0
Histone H2B	A0A3Q1MBN5		14	0.34	0.2	1.9652	0.868898	8.3992	6.17687
Uncharacterized protein	A0A3Q1MBS7	RAB6A	24	0.6	1.2	2.91927	0.485901	2.38014	0.84891
Dedicator of cytokinesis 5	A0A3Q1MC59	DOCK5	225		Only detected in Treated	1.14312	0.661251	0	0
5'-nucleotidase	A0A3Q1MCG3	NT5E	63	0.44	0.4	1.41637	0.837792	3.31657	2.14852
Shootin 1	A0A3Q1MCX8	SHTN1	71	0.038	5.3	3.36395	0.803179	0.636925	0.636925
Ankyrin repeat and FYVE domain containing 1	A0A3Q1MD15	ANKFY1	131	0.9	0.9	6.38435	2.22435	6.75472	1.90268
FMR1 autosomal homolog 2	A0A3Q1MDB8	FXR2	74	0.25	2.7	0.441453	0.201444	0.160705	0.0953964
Nicastrin	A0A3Q1MDC6	NCSTN	84	0.88	0.9	3.58762	1.21238	3.80435	0.610818
Keratin 77	A0A3Q1MDN1	KRT77	63	0.5	0.7	1.7407	0.951284	2.57397	0.668185
RAB3D, member RAS oncogene family	A0A3Q1MDS4	RAB3D	24	0.74	0.9	3.6697	0.728439	4.09817	1.00922
Uncharacterized protein	A0A3Q1MDT8	GATD3A	46	0.73	0.9	4.45822	1.41186	5.20728	1.53838
Sorting nexin 12	A0A3Q1MDW5	SNX12	19		Only detected in Treated	1.1142	0.398223	0	0
Gephyrin	A0A3Q1ME13	GPHN	90	0.14	2.5	2.0963	0.529617	0.8502	0.490864
G protein pathway suppressor 1	A0A3Q1ME43	GPS1	65	0.073	0.7	3.91495	0.159499	5.57357	0.747739
Uncharacterized protein	A0A3Q1ME55	C8G	51	0.93	1.1	0.472128	0.279265	0.424625	0.424625
Signal transducer and activator of transcription	A0A3Q1ME65	STAT1	95	0.71	1.5	1.47483	0.662967	1.00222	1.00222
Thioredoxin like 1	A0A3Q1ME81	TXNL1	33	0.6	0.8	2.05915	0.393266	2.58215	0.847536
MIC	A0A3Q1MFE4	IMMT	84	0.27	0.8	29.6207	1.87646	34.8905	3.88995
Acylglycerol kinase	A0A3Q1MFM9	AGK	47	0.36	0.6	0.878202	0.341259	1.51772	0.547821
ADP-ribosylation factor-like protein 8B	A0A3Q1MH25	ARL8B	22	0.12	0.5	4.32102	0.393931	7.8965	1.95543
Septin 9	A0A3Q1MH57	SEPTIN9	65		Only detected in Treated	0.27325	0.27325	0	0
Tetratricopeptide repeat domain 38	A0A3Q1MH81	TTC38	69		Only detected in Treated	0.683125	0.683125	0	0
RAB2A, member RAS oncogene family	A0A3Q1MHX8	RAB2A	22	0.49	0.8	7.02732	2.03106	8.79795	1.34795
TOR signaling pathway regulator	A0A3Q1MI24	TIPRL	31	0.42	3.5	0.73325	0.565937	0.212308	0.212308
Oxysterol-binding protein	A0A3Q1MI45	OSBPL8	101		Only detected in Treated	0.745378	0.515516	0	0
KH domain containing 3 like, subcortical maternal complex member	A0A3Q1MIJ4	KHDC3L	37	0.3	1.3	12.7481	1.55043	9.4562	2.43322
Heterogeneous nuclear ribonucleoprotein H1	A0A3Q1MIM4	HNRNPH1	51	0.8	0.8	0.797937	0.319057	1.01999	0.754898
LLGL2, scribble cell polarity complex component	A0A3Q1MJ68	LLGL2	115	0.31	2.3	2.70515	1.15604	1.1763	0.72975
Heterogeneous nuclear ribonucleoprotein M	A0A3Q1MJD5	HNRNPM	77	0.89	1.1	0.81595	0.522586	0.713433	0.474629
Serpin B6	A0A3Q1MJK1	SERPINB6	43	0.46	1.4	5.1612	1.11634	3.8183	1.28123
Hypoxia up-regulated 1	A0A3Q1MJM1	HYOU1	114	0.63	1.1	34.9938	5.41886	32.137	1.27416
NAD(P)H quinone dehydrogenase 1	A0A3Q1MK02	NQO1	31		Only detected in Treated	2.6678	1.01235	0	0
Trafficking protein particle complex 12	A0A3Q1MK52	TRAPPC12	86	0.64	0.8	1.05195	0.412028	1.35133	0.45611
Glutamyl-prolyl-tRNA synthetase	A0A3Q1MKR2	EPRS	171	0.14	1.8	11.9171	2.22581	6.45042	2.38072
Uncharacterized protein	A0A3Q1MKY2	TXNDC17	14	0.19	0.1	0.198878	0.198878	1.60858	0.931606
Cold shock domain containing E1	A0A3Q1ML77	CSDE1	94		Only detected in Treated	0.683125	0.683125	0	0
Ribosomal protein S6 kinase	A0A3Q1MLN6	RPS6KA1	84	0.073	8.9	1.89235	0.742937	0.212308	0.212308
Talin 1	A0A3Q1MLQ7	TLN1	271	0.13	5.5	2.3231	0.983957	0.424625	0.424625
Phosphatase and actin regulator	A0A3Q1MM05	PHACTR3	63	0.91	0.9	0.642077	0.420971	0.713433	0.474629
Small nuclear ribonucleoprotein D3 polypeptide	A0A3Q1MM18	SNRPD3	37	0.28	0.7	1.18478	0.207599	1.76923	0.451385
Glucose-6-phosphate 1-dehydrogenase	A0A3Q1MM55	G6PD	63	0.25	1.8	13.364	1.25654	7.5035	4.40677
Uncharacterized protein	A0A3Q1MMA1	SEC22B	32	0.22	0.7	10.6925	2.49768	14.516	1.19392
1-phosphatidylinositol 4,5-bisphosphate phosphodiesterase gamma	A0A3Q1MMD9	PLCG2	147	0.42	1.9	2.09178	0.810467	1.09977	0.801317
Vacuolar-sorting protein SNF8	A0A3Q1MMK5	SNF8	31	0.49	2.2	0.472128	0.279265	0.212308	0.212308
Glutamate-cysteine ligase catalytic subunit	A0A3Q1MN33	GCLC	73	0.52	0.7	5.18187	1.83623	7.81515	3.3569
Uncharacterized protein	A0A3Q1MP10		12	0.91	0.8	0.1787	0.1787	0.212308	0.212308
Acyl-CoA dehydrogenase family member 9	A0A3Q1MP25	ACAD9	68	0.62	0.8	10.1307	2.44951	12.3224	3.42228
Uncharacterized protein	A0A3Q1MPF8	KRT33A	47	0.15	51	11.324	6.76349	0.221533	0.136844
1,4-alpha-glucan branching enzyme 1	A0A3Q1MPG8	GBE1	81	0.77	1.4	1.20538	0.763837	0.849225	0.849225
Uncharacterized protein	A0A3Q1MPV1	CHKB	51	0.89	1.1	0.807625	0.466388	0.713433	0.474629
Uncharacterized protein	A0A3Q1MQB1	LOC782688	27	0.52	0.6	1.05195	0.412028	1.86871	1.12323
TPD52 like 2	A0A3Q1MQD7	TPD52L2	26	0.76	1.1	6.46218	1.00667	5.94465	1.30757
Abl interactor 1	A0A3Q1MQK6	ABI1	52	0.65	1.3	1.68202	0.56301	1.31305	0.5398
Uncharacterized protein	A0A3Q1MQM3	ST13	42	0.24	1.5	3.20613	0.746404	2.0724	0.450873
Protein arginine methyltransferase 1	A0A3Q1MR38	PRMT1	42	0.41	2.7	0.671	0.400517	0.25055	0.25055
Galectin	A0A3Q1MR74	LGALS7	21	0.68	1.6	0.81595	0.522586	0.501125	0.501125
Trafficking protein particle complex subunit	A0A3Q1MRB3	TRAPPC3	20	0.87	1.1	3.99427	0.809918	3.78362	0.894938
Integrin beta	A0A3Q1MRM3	ITGB4	200	0.29	0.5	1.13932	0.488146	2.36983	0.942588
DCN1-like protein	A0A3Q1MTL8	DCUN1D1	32	0.45	0.4	0.27325	0.27325	0.713433	0.474629
TBC1 domain family member 15	A0A3Q1MTW0	TBC1D15	79	0.59	0.7	2.51848	1.16361	3.61402	1.5014
Microtubule associated protein 1B	A0A3Q1MTY6	MAP1B	270	0.62	1.4	2.16235	0.533326	1.6009	0.927706
Tricarboxylate transport protein, mitochondrial	A0A3Q1MTZ5	SLC25A1	34	0.65	0.8	2.84558	1.40249	3.74313	1.28178
ATP binding cassette subfamily B member 7	A0A3Q1MUB7	ABCB7	83	0.16	0.2	0.335503	0.20026	1.52632	0.716585
Ras related GTP binding D	A0A3Q1MVT8	RRAGD	45	0.22	0.5	1.08088	0.666125	2.3306	0.626784
Poly [ADP-ribose] polymerase	A0A3Q1MVZ1	PARP1	115	1	1	1.47483	0.662967	1.47945	0.712665
Thyroid hormone receptor interactor 13	A0A3Q1MWE7	TRIP13	49	0.077	11	2.29908	0.95555	0.212308	0.212308
Malic enzyme	A0A3Q1MWG7	ME2	68	0.38	1.2	3.95207	0.486241	3.18867	0.64984
Kinesin-like protein	A0A3Q1MXL6	KIF5B	113	0.48	1.4	5.04893	1.53597	3.5643	1.25399
Keratin 3	A0A3Q1MYR8	KRT3	64	0.78	0.9	6.68905	0.418136	7.4179	2.49454
S-adenosylmethionine synthase	A0A3Q1MZ37	MAT2A	46	0.055	7.3	3.0898	1.03703	0.424625	0.424625
Uncharacterized protein	A0A3Q1N140	AS3MT	42	0.48	0.5	1.20538	0.763837	2.20055	1.06102
RAB1A, member RAS oncogene family	A0A3Q1N147	RAB1A	25	0.77	1.1	6.61708	0.807805	6.1052	1.46709
GCN1, eIF2 alpha kinase activator homolog	A0A3Q1N191	GCN1	294		Only detected in Treated	1.01483	0.452179	0	0
Nipsnap homolog 1	A0A3Q1N363	NIPSNAP1	42	0.47	0.7	1.1142	0.398223	1.68605	0.630515
Uncharacterized protein	A0A3Q1N3D2	LOC618359	9	0.31	190	46.398	41.4545	0.25055	0.25055
Ubiquitin recognition factor in ER associated degradation 1	A0A3Q1N3E8	UFD1	34	0.86	0.8	0.807625	0.466388	0.963982	0.709718
Uncharacterized protein	A0A3Q1N424		19	0.91	1.1	1.72228	0.624222	1.62352	0.544837
Uncharacterized protein	A0A3Q1N5L8	TRAPPC8	161	0.72	0.7	0.745378	0.515516	1.09977	0.801317
Uncharacterized protein	A0A3Q1N5Z4		30	0.42	0.4	0.406075	0.258316	0.9267	0.538575
Acyl-CoA thioesterase 8	A0A3Q1N6L4	ACOT8	38	0.46	1.3	1.38365	0.176175	1.05485	0.381327
KH-type splicing regulatory protein	A0A3Q1N6L6	KHSRP	77	0.28	0.3	0.198878	0.198878	0.7825	0.455241
Deoxythymidylate kinase	A0A3Q1N7A8	DTYMK	25	0.65	0.8	2.05915	0.393266	2.695	1.28375
Lysosomal associated membrane protein 2	A0A3Q1N8P4	LAMP2	50	0.048	0.6	5.37298	0.253442	9.11988	1.48843
Propionyl-CoA carboxylase subunit alpha	A0A3Q1N969	PCCA	82	0.45	0.5	0.882003	0.644701	1.65447	0.694865
Uncharacterized protein	A0A3Q1N9H8	DNAJA3	52	0.42	0.8	4.53572	1.02687	5.89968	1.17828
Sperm associated antigen 9	A0A3Q1NAH5	SPAG9	146	0.36	Only detected in Control	0	0	0.424625	0.424625
DnaJ heat shock protein family (Hsp40) member C9	A0A3Q1NAY5	DNAJC9	30	0.8	1.1	3.13995	0.940292	2.77818	1.01846
ATP binding cassette subfamily F member 1	A0A3Q1NB13	ABCF1	96	0.38	0.4	0.5465	0.5465	1.26715	0.530641
Alkylglycerone-phosphate synthase	A0A3Q1NBU3	AGPS	73	0.076	0.5	1.18478	0.207599	2.61848	0.635681
Nicalin	A0A3Q1NCG7	NCLN	63	0.51	0.8	8.36508	1.19871	10.3725	2.57194
Calcium-transporting ATPase	A0A3Q1ND98	ATP2B1	138	0.21	1.8	3.26762	0.790732	1.77592	0.697563
Hydroxyacyl-CoA dehydrogenase trifunctional multienzyme complex subunit alpha	A0A3Q1NDR1	HADHA	85	0.86	1	30.6522	1.04178	30.2978	1.65247
Uncharacterized protein	A0A3Q1NDV9	LOC538435	40	0.62	0.4	0.180345	0.180345	0.424625	0.424625
Dynein cytoplasmic 1 heavy chain 1	A0A3Q1NEU9	DYNC1H1	534	0.59	1.1	78.0048	6.11785	73.1822	5.97529
Secretory carrier-associated membrane protein	A0A3Q1NFI0	SCAMP2	38	0.89	1.1	1.69022	0.654181	1.55598	0.615587
Ubiquitin specific peptidase 47	A0A3Q1NK97	USP47	158		Only detected in Treated	0.608753	0.391416	0	0
Phosphatidylinositol binding clathrin assembly protein	A0A3Q1NKA6	PICALM	74		Only detected in Treated	0.18232	0.18232	0	0
Uncharacterized protein	A0A3Q1NKP5	ACTBL2	42	0.069	0.7	2.171	0.188647	3.29375	0.471024
Ubiquitin-conjugating enzyme E2 variant 1	A0A3Q1NL19		?	0.12	0.7	1.6531	0.220681	2.32298	0.295461
Glycogenin 1	A0A3Q1NLJ5	GYG1	38	0.78	1.2	3.48855	1.32788	2.95222	1.26196
Serpin family B member 5	A0A3Q1NLS8	SERPINB5	45	0.4	11	2.7325	2.7325	0.25055	0.25055
Phosphopantothenoylcysteine synthetase	A0A3S5ZP75	PPCS	34	0.49	0.8	4.2952	1.10199	5.2312	0.620854
Ladinin 1	A0A3S5ZP82	LAD1	71	0.98	1	1.8892	0.717389	1.85145	1.07621
Leucine rich repeat containing 47	A0A3S5ZP87	LRRC47	64	0.8	1.2	1.07708	0.380847	0.887475	0.601715
Alpha-aminoadipic semialdehyde dehydrogenase	A0A3S5ZP98	ALDH7A1	59	0.039	0.5	3.79032	0.474911	7.77633	1.43954
Fructose-bisphosphate aldolase	A0A3S5ZPB0	ALDOC	56	0.83	1	12.3735	0.943561	12.7157	1.2311
Mitochondrial carrier homolog 2	A0A3S5ZPB1	MTCH2	33	0.39	1.9	1.27595	0.502726	0.675175	0.414916
Synaptophysin like 1	A0A3S5ZPC1	SYPL1	28	0.97	1	7.27887	0.787475	7.34197	1.66499
Oviduct-specific glycoprotein	A0A3S5ZPD7	OVGP1	53		Only detected in Treated	31.6815	2.5332	0	0
Phosphoserine aminotransferase	A0A3S5ZPF7	PSAT1	48		Only detected in Treated	0.472128	0.279265	0	0
6-phosphogluconate dehydrogenase, decarboxylating	A0A3S5ZPM3	PGD	61	0.27	1.2	17.1088	1.31716	14.1031	2.10993
Scavenger receptor class B member 2	A0A3S5ZPN6	SCARB2	54	0.78	0.9	2.50617	0.41754	2.7409	0.678902
Leucyl-tRNA synthetase	A0A3S5ZPT9	LARS	135	0.44	3.4	1.56513	1.31341	0.462858	0.269049
DNA ligase	A0A3S5ZPU0	LIG1	118	0.4	0.9	38.2188	3.74151	42.8235	3.36409
Mitogen-activated protein kinase kinase 2	A0A3S5ZPX3	MAP2K2	49	0.74	0.8	1.80021	0.433488	2.23194	1.15061
Bucentaur-2	A0JBZ9	p97bcnt2	71	0.22	0.8	10.6281	1.97492	14.0763	1.55886
ADP-ribosylation factor-like 6 interacting protein 1	A0JN37	ARL6IP1	17	0.63	1.2	2.9662	0.467655	2.48267	0.843929
Extended synaptotagmin 1	A0JN43	ESYT1	123	0.29	0.9	43.0977	1.6268	46.8502	2.82504
CTP synthase	A0JNE9	CTPS1	67	0.67	0.8	2.21643	0.830879	2.91395	1.30202
Keratin associated protein 13-1	A1A4M9	KRTAP13-1	18	0.16	19	9.48775	5.57814	0.501125	0.501125
SERPINE1 mRNA binding protein 1	A1L5B7	SERBP1	42	0.77	0.6	0.27325	0.27325	0.425575	0.425575
Heterogeneous nuclear ribonucleoprotein U	A2VDN7	HNRNPU	90	0.29	0.5	3.24392	0.430755	6.18268	2.51443
STK24 protein	A2VE07	STK24	48	0.77	0.6	0.27325	0.27325	0.424625	0.424625
KRT82 protein	A3KMY1	KRT82	57	0.15	110	6.71575	4.022	0.058775	0.058775
Beta-glucuronidase	A3KMY8	GUSB	74	0.25	1.4	10.4767	1.58833	7.47668	1.71348
Dolichyl-diphosphooligosaccharide--protein glycosyltransferase subunit 1	A3KN04	RPN1	68	0.51	0.9	24.7985	1.71958	26.9623	2.57775
TSG101 protein	A3KN51	TSG101	44	0.17	2	2.39465	0.307359	1.1763	0.72975
CARS protein	A4FUC8	CARS	94	0.35	3.8	0.952575	0.645408	0.25055	0.25055
MTHFD1 protein	A4FUD0	MTHFD1	101	0.49	0.9	61.4947	5.60828	67.0942	5.06021
RAB3 GTPase activating protein catalytic subunit 1	A4FUE5	RAB3GAP1	111	0.75	1.2	2.67552	0.967486	2.20055	1.06102
Lactoylglutathione lyase	A4FUZ1	GLO1	21	0.88	0.9	1.96347	0.542466	2.1097	0.762639
Mitogen-activated protein kinase	A4FV00		?		Only detected in Treated	0.524375	0.303287	0	0
COP9 signalosome subunit 8	A4FV74	COPS8	23	0.22	2.6	2.48585	0.867193	0.963982	0.709718
Polyadenylate-binding protein	A4IFC3	PABPC4	71	0.44	0.6	1.75229	0.857091	2.88379	1.06107
PDCD4 protein	A4IFD1	PDCD4	52		Only detected in Treated	0.409875	0.409875	0	0
ABCE1 protein	A4IFE6	ABCE1	67	0.25	0.6	1.6614	0.66106	2.9599	0.767068
KRT4 protein	A4IFP2	KRT4	58	0.38	0.6	3.91068	0.950136	6.48144	2.51105
ADP ribosylation factor 5	A4IFP7	ARF5	21	0.79	1	5.38735	0.546684	5.148	0.658293
TMED7 protein	A4IFT6	TMED7	25	0.77	0.6	0.27325	0.27325	0.424625	0.424625
GARS protein	A5D7A2	GARS	83	0.09	1.6	5.89435	1.03753	3.62932	0.430446
RIT1 protein	A5D7A4	RIT1	25		Only detected in Treated	0.27325	0.27325	0	0
RAB35 protein	A5D7E0	RAB35	23	0.16	0.6	0.915833	0.332309	1.54161	0.203547
Protein disulfide-isomerase	A5D7E8	PDIA3	57	0.62	0.9	85.5632	13.2184	93.6228	7.9565
STT3B protein	A5D7G6	STT3B	93	0.5	0.7	2.50177	1.12445	3.46293	0.724282
CALR protein	A5D7J6	CALR	48	0.95	1	11.2016	1.53973	11.3424	1.62982
Biliverdin reductase A	A5D7K0		?		Only detected in Treated	2.29458	1.09613	0	0
Platelet-activating factor acetylhydrolase IB subunit alpha	A5D7P3	PAFAH1B1	47	0.039	0.5	1.79353	0.345854	3.55285	0.570571
Alpha isoform of regulatory subunit A, protein phosphatase 2	A5D973	PPP2R1A	65	0.033	2.3	5.14145	0.442036	2.27707	0.936597
RALB protein	A5D977	RALB	23	0.53	1.2	14.6504	3.11529	12.2085	1.92081
Pyruvate kinase	A5D984	PKM	58	0.61	1.1	27.5943	4.92709	24.2765	3.8187
Stomatin (EPB72)-like 2	A5PJA6	STOML2	39	0.018	0.7	11.935	1.4225	18.0778	1.27257
ATL3 protein	A5PJD6	ATL3	60	0.14	0.5	1.81482	0.686975	3.85025	0.992653
MAP2K4 protein	A5PJP8	MAP2K4	46	0.64	1.6	0.745378	0.515516	0.462858	0.269049
G protein nucleolar 1 (putative)	A5PJR9	GNL1	69	0.17	6.7	1.4291	0.75046	0.212308	0.212308
CPNE3 protein	A5PJY9	CPNE3	60	0.66	1.5	1.0048	0.60018	0.672525	0.41274
MGC159500 protein	A5PK88	PITHD1	24	0.03	0.2	0.741578	0.256481	2.99145	0.753711
HAPLN3 protein	A5PK97	HAPLN3	41	0.2	0.4	2.72635	0.633084	6.18572	2.30612
PAIP1 protein	A5PKG2	PAIP1	46	0.37	1.5	1.93015	0.473082	1.30543	0.446545
NFS1 protein	A5PKG4	NFS1	50	0.27	0.6	1.45423	0.310618	2.45208	0.769219
PGM2L1 protein	A5PKH8	PGM2L1	70	0.4	0.8	4.11383	0.270735	5.4569	1.46308
MLEC protein	A6H797	MLEC	32	0.46	0.9	11.8984	1.24715	13.5075	1.58419
PDZ and LIM domain 1	A6H7E3	PDLIM1	36	0.28	1.5	1.96347	0.542466	1.26811	0.20361
LOC789567 protein	A6H7H3	HSD17B12	35	0.27	0.7	8.66273	2.35165	12.1188	1.62537
TACC3 protein	A6QL93	TACC3	86	0.22	0.5	4.4283	2.11095	8.9799	2.59662
RAB27A protein	A6QLB1	RAB27A	25	0.7	0.8	1.28428	0.537011	1.51868	0.244592
Adenylyl cyclase-associated protein	A6QLB7	CAP1	51	0.5	1.2	8.90155	1.78866	7.47002	0.847114
EXOC4 protein	A6QLD1	EXOC4	110		Only detected in Treated	0.409875	0.409875	0	0
MYO1B protein	A6QLD6	MYO1B	132	0.49	0.8	6.02717	1.59765	8.01088	2.16328
PDK3 protein	A6QLG3	PDK3	48	0.18	0.7	10.8079	1.24407	15.491	2.85099
PI4K2A protein	A6QLN5	PI4K2A	54	0.092	3.7	3.29738	1.14897	0.888432	0.349544
MYH11 protein	A6QLN6	MYH11	228	0.54	0.5	0.354246	0.209001	0.657268	0.418874
RAB10 protein	A6QLS9	RAB10	23	0.92	1	6.1177	1.55417	5.90972	1.08276
AARS protein	A6QLT9	AARS	107		Only detected in Treated	0.882003	0.644701	0	0
Galectin	A6QLZ0	LGALS3	28	0.053	7.4	31.1402	11.0691	4.21172	1.67449
KRT85 protein	A6QP32	KRT89	54	0.36	2.9	3.52146	2.2266	1.22457	0.723763
LMAN2 protein	A6QP36	LMAN2	40	0.26	1.5	5.38497	1.24901	3.5538	0.754392
KRT32 protein	A6QP90	KRT32	47	0.19	69	7.66285	5.15105	0.111458	0.111458
Kinesin-like protein	A6QPE8	KIF2C	81	0.77	1.3	0.842075	0.54803	0.63224	0.406436
LANCL2 protein	A6QPG6	LANCL2	49	0.5	3.8	0.956375	0.956375	0.25055	0.25055
NBR1 protein	A6QQS9	NBR1	109	0.29	0.6	2.9958	0.870674	4.94242	1.41373
U6 snRNA-associated Sm-like protein LSm2	A6QQV3	LSM2	11	0.17	3	1.40877	0.547575	0.462858	0.269049
PBK protein	A6QQX0	PBK	36		Only detected in Treated	1.15145	0.574288	0	0
SPG7 protein	A7E2Z6	SPG7	86	0.82	1.2	0.803825	0.342425	0.675175	0.414916
Heat shock 70kDa protein 1A	A7E3Q2	HSPA2	70	0.96	1	37.2987	2.8078	37.4892	2.70201
STX12 protein	A7MAZ2	STX12	31	0.16	0.4	0.878202	0.341259	2.07336	0.667548
26S proteasome non-ATPase regulatory subunit 1	A7MBA2	PSMD1	106	0.13	3.4	2.29078	0.837436	0.676125	0.415697
IARS protein	A7MBC5	IARS	145	0.21	1.8	7.92818	2.19541	4.5235	1.05898
FARSA protein	A7MBD4	FARSA	57	0.48	0.7	2.90393	0.299785	3.88758	1.26848
RuvB-like helicase	A7MBG8	RUVBL1	50	0.39	1.5	5.36857	1.42488	3.64465	1.21058
DPYSL3 protein	A7MBI5	DPYSL3	74		Only detected in Treated	2.09795	0.795322	0	0
GLOD4 protein	A7MBI6	GLOD4	33	0.13	0.4	1.31307	0.511223	3.2956	0.998061
MTCH1 protein	A7YY65	MTCH1	42	0.46	0.8	4.4287	0.550126	5.4598	1.19658
TKT protein	A7Z014	TKT	68	0.81	1.2	5.13053	1.36874	4.3779	2.64903
PLAA protein	A7Z055	PLAA	87	0.92	1	26.8388	3.94624	27.389	3.3941
Calnexin	A7Z066	CANX	68	0.12	0.7	3.26455	0.612524	4.72912	0.527672
FARSB protein	A8E4P2	FARSB	66	0.64	1.1	7.90425	0.450572	7.2128	1.33074
RNA-binding motif protein, X chromosome	D3JUI8	RBMX	42	1	1	0.878202	0.341259	0.8808	0.518108
Mitofusin 2	D7GLD0	MFN2	86	0.83	0.9	1.47933	0.672467	1.73768	0.9062
Armadillo repeat containing 10	E1B717	ARMC10	37	0.43	1.4	4.47825	0.994883	3.16645	1.21029
RAB24, member RAS oncogene family	E1B771	RAB24	29	0.77	0.6	0.5465	0.5465	0.85115	0.85115
SEC63 homolog, protein translocation regulator	E1B7B1	SEC63	88	0.64	0.8	1.47483	0.662967	1.8601	0.425543
Uncharacterized protein	E1B7G3	STUB1	65	0.26	0.8	9.39565	0.556763	11.6903	1.76217
Cytoskeleton associated protein 5	E1B7K5	CKAP5	225	0.24	0.9	25.1873	0.226236	27.469	1.72945
Eukaryotic translation initiation factor 3 subunit A	E1B7R4	EIF3A	166	0.76	1.6	0.683125	0.683125	0.425575	0.425575
Uncharacterized protein	E1B7S1	PARP12	79	0.33	2.1	1.40877	0.547575	0.675175	0.414916
PIWIL3	E1B838	PIWIL3	102	0.08	0.6	8.51325	2.39879	14.3872	1.43618
Mitochondrial import inner membrane translocase subunit TIM44	E1B844	TIMM44	52	0.11	0.8	10.1493	0.943766	12.2843	0.629347
Tetratricopeptide repeat domain 37	E1B885	TTC37	174		Only detected in Treated	0.671	0.400517	0	0
Uncharacterized protein	E1B898	KRT86	53	0.17	55	19.2685	12.0426	0.350955	0.214215
SEC14 like lipid binding 3	E1B8H8	SEC14L3	46		Only detected in Treated	0.81975	0.81975	0	0
Uncharacterized protein	E1B8K6	NCL	78	0.27	0.2	0.878202	0.341259	4.07211	2.62533
Mitogen-activated protein kinase	E1B8P9	MAPK3	53	0.071	4.6	1.05199	0.352542	0.226675	0.132828
Golgin A3	E1B970	GOLGA3	167	0.62	0.6	0.683125	0.683125	1.2289	0.806463
Uncharacterized protein	E1B9B3		27	0.56	1.2	4.70045	0.800329	3.8553	1.11322
Desmoglein 4	E1B9D7	DSG4	114	0.24	5.4	4.07592	2.45174	0.751675	0.751675
UDP-glucose glycoprotein glucosyltransferase 1	E1B9R3	UGGT1	162	0.16	6.7	1.67372	0.839915	0.25055	0.25055
Glomulin, FKBP associated protein	E1BA27	GLMN	68	0.64	1.2	3.1111	0.251157	2.49126	1.22636
RAB32, member RAS oncogene family	E1BA60	RAB32	25	0.28	0.5	1.48315	0.512961	2.87763	1.0621
Golgi associated PDZ and coiled-coil motif containing	E1BAX1	GOPC	51	0.36	Only detected in Control	0	0	0.636925	0.636925
Exo/endonuclease G	E1BAZ9	EXOG	41	0.099	3.6	1.68202	0.56301	0.462858	0.269049
Uncharacterized protein	E1BB92	TCL1A	13	0.16	0.7	2.9001	0.427812	4.44222	0.854838
OPA1, mitochondrial dynamin like GTPase	E1BBC4	OPA1	118	0.34	0.9	47.801	2.95357	51.6388	2.27347
Kinetochore associated 1	E1BBQ0	KNTC1	251		Only detected in Treated	0.39775	0.39775	0	0
Reticulophagy regulator family member 3	E1BBW7	RETREG3	51	0.097	5.7	1.2137	0.463614	0.212308	0.212308
Heat shock protein family A (Hsp70) member 4	E1BBY7	HSPA4	95	0.11	1.4	16.766	2.01796	12.3648	1.15279
RAB2B, member RAS oncogene family	E1BC58	RAB2B	24	0.66	0.9	3.72267	0.567097	4.1538	0.731942
Cyclin I family member 2	E1BC90	CCNI2	40	0.56	0.9	27.567	4.03772	30.1695	1.12165
Cytokine receptor like factor 3	E1BCF2	CRLF3	49		Only detected in Treated	0.409875	0.409875	0	0
Valosin containing protein interacting protein 1	E1BCH9	VCPIP1	134	0.65	0.8	2.15033	0.756216	2.58117	0.483463
ATP-dependent 6-phosphofructokinase	E1BCW3	PFKP	103		Only detected in Treated	0.556045	0.324603	0	0
N(alpha)-acetyltransferase 30, NatC catalytic subunit	E1BDK3	NAA30	39	0.95	1.1	0.27325	0.27325	0.25055	0.25055
DEAD-box helicase 6	E1BDM8	DDX6	54	0.86	1.1	10.8751	1.97854	10.2607	2.77513
NLR family pyrin domain containing 14	E1BDZ4	NLRP14	125	0.59	1	38.1322	1.97198	39.6835	1.83876
Uncharacterized protein	E1BE76	TPD52	27	0.26	1.8	1.6531	0.220681	0.92575	0.538119
Exportin 1	E1BE98	XPO1	123	0.77	0.6	0.27325	0.27325	0.424625	0.424625
Signal peptidase complex subunit 2	E1BEI2	SPCS2	25		Only detected in Treated	0.878202	0.341259	0	0
Uncharacterized protein	E1BEY9	LSM14B	46	0.68	0.7	1.2099	0.457995	1.77497	1.20343
Uncharacterized protein	E1BFF2		13	0.21	2.6	1.2137	0.463614	0.462858	0.269049
Insulin like growth factor 2 mRNA binding protein 2	E1BFI4	IGF2BP2	66	0.3	1.5	2.5687	0.407909	1.7042	0.645963
Uncharacterized protein	E1BFK3	CBWD2	45		Only detected in Treated	0.608753	0.391416	0	0
Karyopherin subunit beta 1	E1BFV0	KPNB1	97	0.012	0.8	9.2219	0.588715	11.6158	0.329605
Coiled-coil domain containing 134	E1BFW1	CCDC134	26	0.98	1	0.869875	0.567399	0.888432	0.349544
DNA helicase	E1BFZ9	MCM4	94	0.57	1.4	1.7852	0.664504	1.30543	0.446545
Axin interactor, dorsalization associated	E1BG08	AIDA	35	0.92	0.9	0.409875	0.409875	0.462858	0.269049
Sec1 family domain containing 1	E1BG76	SCFD1	79	0.33	2.2	2.83345	1.02702	1.3121	1.00616
Kinesin family member 13B	E1BGB0	KIF13B	208	0.37	2	2.2784	0.976079	1.13742	0.665998
Translocase of outer mitochondrial membrane 34	E1BGD1	TOMM34	35	0.088	2.6	4.21712	0.890339	1.6009	0.927706
Importin 7	E1BGE5	IPO7	120	0.87	1.3	0.27325	0.27325	0.212308	0.212308
Glycerol-3-phosphate acyltransferase 3	E1BGF8	GPAT3	49	0.48	0.5	0.472128	0.279265	0.9267	0.538575
Kelch domain containing 4	E1BGH2	KLHDC4	66		Only detected in Treated	0.409875	0.409875	0	0
Superoxide dismutase [Mn], mitochondrial	E1BHL1	SOD2	52	0.074	0.6	4.9587	1.12958	7.6833	0.555937
Ubiquitin protein ligase E3 component n-recognin 4	E1BHT5	UBR4	572	0.34	1.6	5.70407	1.5506	3.51552	1.41421
Putative lipoyltransferase 2, mitochondrial	E1BI46	LIPT2	24	0.11	0.6	6.8605	1.95866	12.1112	2.04667
Cullin 3	E1BIN5	CUL3	89	0.47	0.8	11.2553	0.725271	13.2676	2.517
Serpin family B member 13	E1BIP8	SERPINB13	41	0.51	0.6	0.671	0.400517	1.0558	0.381862
SEC24 homolog C, COPII coat complex component	E1BIU0	SEC24C	121	0.57	0.7	1.4209	0.623842	1.9892	0.722982
Calpain 7	E1BIX3	CAPN7	93	0.55	0.5	0.472128	0.279265	0.887475	0.601715
Uncharacterized protein	E1BJ08	LOC785216	38		Only detected in Treated	0.5465	0.5465	0	0
Apoptosis inducing factor mitochondria associated 1	E1BJA2	AIFM1	67	0.042	0.7	16.1438	0.560093	22.1415	2.26575
Tubulin beta chain	E1BJB1	TUBB2A	50	0.26	1.1	22.4038	1.7578	19.7625	1.16932
Rac GTPase activating protein 1	E1BJP2	RACGAP1	74	0.6	0.8	2.5395	0.951388	3.1655	0.588323
N-glycanase 1	E1BKB2	NGLY1	75	0.91	1	5.12033	0.78592	4.93473	1.33012
Programmed cell death 6 interacting protein	E1BKM4	PDCD6IP	97	0.54	0.8	10.409	2.20693	13.0704	3.42218
Desmoplakin	E1BKT9	DSP	332	0.93	1.1	17.3779	7.55039	16.0015	12.3493
Filamin B	E1BKX7	FLNB	282	0.52	1.8	4.71802	2.79024	2.5649	1.52415
Glutathione reductase	E1BKZ1	GSR	56	0.38	0.8	16.4549	4.89645	21.597	2.21166
Bleomycin hydrolase	E1BL29	BLMH	53	0.66	1.5	1.9841	0.816298	1.35133	1.08685
NLR family pyrin domain containing 8	E1BL33	NLRP8	117	0.21	0.9	96.782	5.95661	108.303	5.64137
SEC31 homolog B, COPII coat complex component	E1BLS3	SEC31B	129	0.15	Only detected in Control	0	0	0.675175	0.414916
Oxysterol-binding protein	E1BLV1	OSBPL1A	108	0.12	7.3	1.82245	0.826952	0.25055	0.25055
Valyl-tRNA synthetase	E1BLV6	VARS	140	0.8	1	14.358	0.899216	14.984	2.25107
Spermidine synthase	E1BM12	SRM	34	0.39	2.2	1.0027	0.51105	0.462858	0.269049
Retinol dehydrogenase 11	E1BM93	RDH11	38	0.26	0.6	4.68995	1.21675	7.8601	2.20748
Transmembrane 9 superfamily member	E1BMF1	TM9SF3	68	0.031	0.5	1.38365	0.176175	2.82407	0.481671
Patatin like phospholipase domain containing 6	E1BMJ5	PNPLA6	147	0.29	4.3	1.08088	0.666125	0.25055	0.25055
SEC31 homolog A, COPII coat complex component	E1BMP2	SEC31A	138	0.46	2.3	2.77053	1.72221	1.21453	0.95272
Structural maintenance of chromosomes protein	E1BMZ9	SMC4	147	0.47	0.2	0.136625	0.136625	0.636925	0.636925
Cytoplasmic FMR1-interacting protein	E1BN47	CYFIP1	145	0.17	1.4	5.30692	0.511314	3.75842	0.843351
Poly(A) binding protein cytoplasmic 1 like	E1BNB4	PABPC1L	34	0.92	1	6.17355	0.990514	6.03472	0.927084
Tyrosine-protein kinase	E1BNE0	FER	95	0.67	1.6	0.778702	0.370676	0.501125	0.501125
Uncharacterized protein	E1BNE2	CAND2	135	0.74	1.4	1.1693	0.709913	0.8634	0.545354
Uncharacterized protein	E1BNL3	ZAN	269	0.85	1.1	3.9893	0.38897	3.7967	0.903279
TSC complex subunit 2	E1BNT2	TSC2	201	0.52	0.4	0.39775	0.39775	0.887475	0.601715
HECT, UBA and WWE domain containing 1, E3 ubiquitin protein ligase	E1BNY9	HUWE1	482	0.016	9.9	2.0963	0.529617	0.212308	0.212308
Aminopeptidase	E1BP91	NPEPPS	104	0.25	2.2	3.745	0.685641	1.7367	1.42239
MON2 homolog, regulator of endosome-to-Golgi trafficking	E1BPI7	MON2	191		Only detected in Treated	0.7955	0.7955	0	0
Myosin VI	E1BPK6		?	0.49	1.3	10.3103	1.3142	8.0379	2.80809
Vacuolar protein sorting 13 homolog C	E1BPX1	VPS13C	421	0.48	1.7	1.2137	0.463614	0.713433	0.474629
Catenin delta 1	E1BQ11	CTNND1	107	0.72	0.8	4.6362	1.61484	5.63965	2.09381
Splicing factor proline and glutamine rich	E1BQ37	SFPQ	76	0.21	0.4	0.952575	0.645408	2.1183	0.535736
Uncharacterized protein	F1MB84		?	0.94	1	5.7244	1.22238	5.53247	1.92656
Transglutaminase 1	F1MBB7	TGM1	93	0.46	2	1.35853	0.764656	0.676125	0.415697
Uncharacterized protein	F1MBE7	ACCSL	68	0.91	1	50.3092	6.54988	48.6653	12.865
Dynein cytoplasmic 1 light intermediate chain 2	F1MBQ0	DYNC1LI2	55	0.68	1.9	0.409875	0.409875	0.212308	0.212308
Uncharacterized protein	F1MBS4	SLC25A10	32	0.4	1.3	5.6303	0.493172	4.4642	1.18766
Acyl-CoA synthetase long chain family member 4	F1MBW3	ACSL4	82	0.9	1.1	3.80535	1.46862	3.59875	0.680101
Keratin, type I cytoskeletal 14	F1MC11	KRT14	56	0.63	0.8	25.2603	4.1433	30.8257	10.0233
IQ motif containing GTPase activating protein 1	F1MC48	IQGAP1	183	0.12	2	10.1927	2.8232	5.05158	0.322896
Uncharacterized protein	F1MCK4	RAB4B	24	0.36	2.8	0.437547	0.271933	0.154305	0.0913001
Alpha-methylacyl-CoA racemase	F1MCN8	AMACR	42	0.72	1.2	2.21643	0.830879	1.81418	0.662314
Synaptotagmin binding cytoplasmic RNA interacting protein	F1MCT8	SYNCRIP	71	0.79	1.1	3.07485	0.651491	2.67536	1.29921
GMP reductase	F1MCZ0	GMPR2	38		Only detected in Treated	0.683125	0.683125	0	0
Family with sequence similarity 129 member B	F1MD34	NIBAN2	110		Only detected in Treated	1.01863	0.776438	0	0
Vacuolar protein sorting 45 homolog	F1MDA6	VPS45	65	0.47	2.4	0.608753	0.391416	0.25055	0.25055
Ribosome binding protein 1	F1MDC1	RRBP1	167	0.77	0.6	0.27325	0.27325	0.424625	0.424625
DnaJ heat shock protein family (Hsp40) member C13	F1MDR7	DNAJC13	254	0.99	1	7.48535	1.55998	7.5149	1.68308
Solute carrier family 30 member 9	F1MDV2	SLC30A9	63	0.12	0.4	0.671	0.400517	1.76923	0.451385
Ubiquitin like modifier activating enzyme 6	F1ME38	UBA6	119	0.091	4.7	4.99512	1.64283	1.06155	1.06155
Uncharacterized protein	F1ME46		?	0.49	1.1	2.90393	0.299785	2.53527	0.405185
Cytoskeleton associated protein 4	F1ME65	CKAP4	65	0.87	1.3	0.5465	0.5465	0.425575	0.425575
Tetratricopeptide repeat domain 19	F1MEM9	TTC19	30	0.039	0.2	0.741578	0.256481	3.33288	0.953057
Protein disulfide-isomerase A4	F1MEN8	PDIA4	72	0.96	1	26.7492	2.33354	26.5378	3.08181
Acyl-CoA synthetase long chain family member 3	F1MEX9	ACSL3	80	0.68	0.9	4.5033	0.943797	5.06387	0.904782
Metalloendopeptidase	F1MF35	TLL2	114	0.39	0.8	17.838	4.15704	22.397	2.66776
Uncharacterized protein	F1MF76	LOC515570	134	0.78	0.9	7.99542	0.90401	8.8787	2.94762
Ubiquitin like with PHD and ring finger domains 2	F1MFX7	UHRF2	90	0.056	0.8	38.1333	2.64178	46.5025	2.34836
Serine/threonine-protein phosphatase 2A 55 kDa regulatory subunit B	F1MG56	PPP2R2A	53		Only detected in Treated	0.71645	0.436298	0	0
SEL1L, ERAD E3 ligase adaptor subunit	F1MGJ5	SEL1L	89	0.46	0.5	0.878202	0.341259	1.70037	0.981713
Endoplasmic reticulum lectin 1	F1MGK3	ERLEC1	49	0.97	1	1.3214	0.231094	1.34366	0.635494
Uncharacterized protein	F1MGT4	SNAP91	90	0.043	0.05	0.09093	0.09093	1.9182	0.708031
Fibrinogen gamma-B chain	F1MGU7	FGG	50	0.56	0.8	4.39087	0.634231	5.75533	2.12424
Uncharacterized protein	F1MH37	GDF3	41	0.93	1	5.58865	0.905047	5.48178	0.863905
Uncharacterized protein	F1MH40		26	0.52	0.4	0.409875	0.409875	0.963982	0.709718
Syntaxin binding protein 2	F1MHC2	STXBP2	66	0.3	0.6	1.342	0.801034	2.40712	0.469565
Tyrosine--tRNA ligase	F1MHM5	YARS	59		Only detected in Treated	1.29188	1.04369	0	0
RAB22A, member RAS oncogene family	F1MHP4	RAB22A	22	0.23	0.6	1.27595	0.502726	2.1556	0.425713
Amylo-alpha-1, 6-glucosidase, 4-alpha-glucanotransferase	F1MHT1	AGL	174		Only detected in Treated	0.745378	0.515516	0	0
Keratin 36	F1MI98	KRT36	51		Only detected in Treated	0.82995	0.497202	0	0
Immunoglobulin superfamily member 3	F1MJ00	IGSF3	135	0.00047	0.1	0.198878	0.198878	1.731	0.100728
Omega-amidase NIT2	F1MJ59	NIT2	31	0.15	0.2	0.73325	0.565937	3.00485	1.26698
Rho guanine nucleotide exchange factor 37	F1MJ96	ARHGEF37	76	0.54	1.5	3.62518	1.32772	2.35257	1.45949
Lamin B2	F1MJI7	LMNB2	71	0.81	0.7	0.292975	0.292975	0.425575	0.425575
Uncharacterized protein	F1MKE7	KRT6C	61	0.6	0.8	2.61397	0.501284	3.4664	1.46406
Uncharacterized protein	F1MKF8	SQOR	50	0.98	1	6.00685	0.870827	6.03645	0.62997
WASH complex subunit 5	F1MKJ5	WASHC5	134	0.88	0.9	2.9618	1.17373	3.3557	2.25795
NACHT, LRR and PYD domains-containing protein 9	F1MKL3	NLRP9	114	0.94	1	9.27327	0.76818	9.37855	1.1347
ATP synthase subunit alpha	F1MLB8	ATP5F1A	60	0.13	0.8	13.9775	1.17064	17.7218	1.82226
SRP receptor subunit beta	F1MLG1	SRPRB	32	0.83	0.9	2.57293	0.816386	2.87003	1.07066
Oxysterol-binding protein	F1MLJ5	OSBPL3	101	0.41	2.9	0.608753	0.391416	0.212308	0.212308
Histone H2A	F1MLQ1	LOC524236	14	0.23	0.5	1.38274	0.349284	2.63217	0.863771
Myosin heavy chain 14	F1MM57	MYH14	231	0.28	18	1.39751	1.10411	0.077125	0.077125
6-phosphogluconolactonase	F1MM83	PGLS	28	0.27	1.5	12.3039	3.10428	8.14532	1.50402
NIMA related kinase 9	F1MM88	NEK9	107	0.31	1.8	1.18478	0.207599	0.675175	0.414916
TSC complex subunit 1	F1MM99	TSC1	129	0.57	1.7	1.14312	0.661251	0.675175	0.414916
Leucine rich repeat containing 15	F1MMI6	LRRC15	65	0.71	1.5	2.3112	1.44988	1.50335	1.50335
Lysine--tRNA ligase	F1MMK8	KARS	88	0.77	1.2	3.0771	1.41708	2.57258	0.904788
Myosin VB	F1MMQ6	MYO5B	211	0.19	0.8	17.169	0.616646	21.2488	2.66914
Cathepsin D	F1MMR6	CTSD	45	0.38	2.2	1.49515	0.761038	0.675175	0.414916
Uncharacterized protein	F1MN04	PAICS	93	1	1	5.27445	1.49163	5.28085	2.43523
Tubulin alpha chain	F1MNF8	LOC100141266	50	0.91	1	17.1837	3.09938	17.644	2.50563
RAB5B, member RAS oncogene family	F1MNI4	RAB5B	24	0.37	0.8	7.51737	0.603301	8.98922	1.38421
BCL2 like 13	F1MNK0	BCL2L13	30	1	1	0.882003	0.644701	0.887475	0.601715
Major vault protein	F1MNN6	MVP	99	0.65	0.9	419.012	42.4562	459.085	72.4854
Ectonucleotide pyrophosphatase/phosphodiesterase 1	F1MNS5	ENPP1	104	0.54	0.5	0.472128	0.279265	0.963982	0.709718
Peptidylprolyl isomerase	F1MNV8	FKBP15	131	0.16	0.6	1.34652	0.466667	2.40712	0.469565
Alpha-amylase	F1MP21	LOC539383	57		Only detected in Treated	0.694122	0.558502	0	0
Metalloendopeptidase	F1MP41	ASTL	42	0.8	1	25.2018	2.42547	24.4853	1.27222
Insulin like growth factor 2 mRNA binding protein 3	F1MPB2	IGF2BP3	64	0.93	1	32.5252	4.66847	32.063	2.77483
Myosin heavy chain 9	F1MQ37	MYH9	227	0.67	1.2	12.4877	3.77317	10.6989	1.47958
Talin 2	F1MQI1	TLN2	271	0.7	0.7	0.81625	0.489794	1.1763	0.72975
Protein phosphatase 2 scaffold subunit Abeta	F1MQN0	PPP2R1B	73		Only detected in Treated	0.16853	0.16853	0	0
Reticulon	F1MQZ0	RTN1	102		Only detected in Treated	0.27325	0.27325	0	0
GH3 domain containing	F1MRP0	GHDC	58	0.18	0.7	4.16305	0.557706	6.30037	1.29861
Required for meiotic nuclear division 1 homolog	F1MS81	RMND1	52	0.8	0.8	0.94045	0.335385	1.21453	0.95272
RuvB-like helicase	F1MSD2	RUVBL2	54	0.34	1.4	13.3724	3.28809	9.34835	2.09673
Ribonucleoside-diphosphate reductase	F1MSF1	RRM1	90	0.29	1.4	6.68598	1.63977	4.64593	0.590931
UDP-glucose glycoprotein glucosyltransferase 2	F1MSL9	UGGT2	167	0.94	1	3.62867	0.80188	3.7135	0.823758
Mitochondrial poly(A) polymerase	F1MSM5	MTPAP	65	0.77	0.6	0.27325	0.27325	0.424625	0.424625
DDHD domain containing 2	F1MSS2	DDHD2	81		Only detected in Treated	0.81595	0.522586	0	0
Prostaglandin F2 receptor inhibitor	F1MT41	PTGFRN	99	0.26	0.7	22.756	3.46443	30.783	5.41246
NACHT, LRR and PYD domains-containing protein 5	F1MT67	NLRP5	121	0.36	0.9	67.1452	6.85168	75.884	5.59351
WD repeat-containing protein 1	F1MTP5	WDR1	66	0.042	1.7	8.31788	1.11933	4.80563	0.775783
IQ motif containing GTPase activating protein 2	F1MTR1	IQGAP2	182	0.33	1.2	9.06705	1.04879	7.3591	1.21305
3,2-trans-enoyl-CoA isomerase, mitochondrial	F1MTT7	ECI1	33	0.15	Only detected in Control	0	0	1.35035	0.829818
Heme oxygenase (Decycling) 2	F1MTY9	HMOX2	38	0.52	0.7	1.45803	0.317874	2.06473	0.837035
Gasdermin A	F1MUE4	GSDMA	50		Only detected in Treated	0.409875	0.409875	0	0
Tudor and KH domain containing	F1MUI1	TDRKH	62	0.037	0.5	2.93288	0.56555	6.25642	1.11282
SEC62 homolog, preprotein translocation factor	F1MUP3	SEC62	46	0.4	1.6	2.05915	0.393266	1.31401	0.730892
Vesicle amine transport 1	F1MUP9	VAT1	43	0.49	0.9	7.82988	0.318995	8.94473	1.48434
Apoptotic protease-activating factor 1	F1MUW4		?	0.0036	7.8	1.6569	0.229688	0.212308	0.212308
60 kDa heat shock protein, mitochondrial	F1MUZ9	HSPD1	61	0.13	0.7	54.5147	4.63819	73.4437	9.74171
Uncharacterized protein	F1MV39		22	0.56	1.2	4.36285	0.742854	3.57842	1.03327
Polysaccharide biosynthesis domain containing 1	F1MV85	PBDC1	25		Only detected in Treated	0.745378	0.515516	0	0
Uncharacterized protein	F1MVC0	CAD	243	0.84	1.2	4.2953	1.37898	3.6867	2.49049
N-terminal kinase-like protein	F1MVK2	SCYL1	89		Only detected in Treated	0.27325	0.27325	0	0
LanC like 1	F1MVX2	LANCL1	45	0.51	1.2	2.57222	0.556386	2.0724	0.450873
Thiosulfate sulfurtransferase like domain containing 1	F1MW03	TSTD1	13	0.097	0.2	0.84095	0.486939	3.67528	1.35784
Chaperonin containing TCP1 subunit 5	F1MWD3	CCT5	60	0.42	0.9	15.2843	1.64636	17.2995	1.62225
Proteasome 26S subunit, ATPase 3	F1MWE0	PSMC3	49	0.46	1.8	1.18858	0.491883	0.675175	0.414916
Huntingtin interacting protein 1	F1MWF0	HIP1	116	0.055	0.6	3.33892	0.572935	5.57357	0.747739
Oxoglutarate dehydrogenase like	F1MWG1	OGDHL	114	0.92	1	7.1478	1.41233	7.3613	1.5799
Corneodesmosin	F1MWJ0	CDSN	53	0.46	2.6	2.82095	2.01727	1.1017	0.803157
Electron transfer flavoprotein subunit alpha, mitochondrial	F1MWR3	ETFA	35	0.042	0.7	13.054	0.672117	18.3895	1.96473
Heat shock protein family A (Hsp70) member 6	F1MWU9	HSPA6	71	0.81	0.9	2.43605	0.310051	2.61885	0.671607
Eukaryotic translation initiation factor 4 gamma 1	F1MX04	EIF4G1	177	0.59	2	1.42555	1.17543	0.713433	0.474629
Inositol 1,4,5-trisphosphate receptor type 1	F1MX21	ITPR1	309	0.56	0.8	5.26703	1.17379	6.8382	2.25624
Signal transducer and activator of transcription	F1MX38	STAT3	88	0.13	1.5	13.6053	0.866031	9.31367	2.3072
Phosphoglycerate mutase	F1MX69	BPGM	30	0.85	1	18.838	2.87441	18.1668	1.85009
Anoctamin	F1MX70	ANO10	76	0.13	0.3	0.671	0.400517	2.23977	0.789452
Complement C8 alpha chain	F1MX87	C8A	66	0.61	0.7	1.2175	0.782831	1.76828	0.666476
26S proteasome non-ATPase regulatory subunit 6	F1MXE4	PSMD6	46	0.24	3.7	4.33633	2.32432	1.1763	0.72975
Transmembrane protein 63B	F1MY22	TMEM63B	95	0.18	0.6	1.1142	0.398223	1.731	0.100728
BCL2 associated athanogene 6	F1MY28	BAG6	119	0.39	1.9	2.02965	0.904358	1.09311	0.434562
Complement C5a anaphylatoxin	F1MY85	C5	189	0.85	0.9	4.68545	0.979657	5.1451	2.05885
Spectrin beta chain	F1MYC9	SPTBN1	274	0.27	0.4	0.745378	0.515516	1.98825	0.872425
Cullin 1	F1MYD0	CUL1	90	0.6	0.8	1.16788	0.602936	1.50672	0.109136
Lamin A/C	F1MYG5	LMNA	74	0.55	0.6	2.31478	1.21383	3.89716	2.15334
Eukaryotic translation initiation factor 4B	F1MYS7	EIF4B	69		Only detected in Treated	0.27325	0.27325	0	0
Lymphocyte cytosolic protein 1	F1MYX5	LCP1	71		Only detected in Treated	0.998478	0.7569	0	0
Uncharacterized protein	F1MZC0	AKR7A2	41	0.32	1.3	10.6054	1.27407	8.14705	1.88996
Wee1-like protein kinase	F1MZD1	WEE2	62	0.15	1.7	21.639	2.89654	12.8943	4.36538
Charged multivesicular body protein 5	F1MZV2	CHMP5	25	0.47	2.4	0.608753	0.391416	0.25055	0.25055
Glutamine--fructose-6-phosphate transaminase 1	F1MZY2	GFPT1	77	0.35	1.3	7.26365	1.59878	5.3993	0.916191
Kinesin-like protein	F1N020	KIF3B	85	0.54	0.3	0.136625	0.136625	0.424625	0.424625
Eukaryotic translation initiation factor 4E family member 1B	F1N030	EIF4E1B	26	0.3	0.7	2.2246	0.661899	2.9991	0.175527
Ceruloplasmin	F1N076	CP	122	0.27	0.4	1.342	0.801034	3.3032	1.39343
Coiled-coil domain containing 6	F1N091	CCDC6	53	0.27	2.4	1.5492	0.627396	0.637883	0.407374
T-complex protein 1 subunit delta	F1N0E5	CCT4	58	0.42	0.9	19.6385	2.07203	21.5938	0.873342
Family with sequence similarity 98 member A	F1N0S9	FAM98A	55		Only detected in Treated	0.5465	0.5465	0	0
Complement C8 beta chain	F1N102	C8B	67	0.97	1	1.5409	0.961873	1.59421	0.862792
Cochlin	F1N103	COCH	60	0.76	0.9	9.51618	1.92332	10.1814	0.702999
DnaJ homolog subfamily C member 10	F1N151	DNAJC10	91	0.53	1.5	1.81865	0.617697	1.1763	0.72975
Uncharacterized protein	F1N160		34	0.75	0.9	2.7016	0.808859	3.07952	0.805684
Filamin A	F1N169	FLNA	281	0.89	0.9	1.80763	1.55381	2.10395	1.25821
Echinoderm microtubule associated protein like 4	F1N1R8	EML4	112		Only detected in Treated	0.5465	0.5465	0	0
Serine/threonine-protein phosphatase 2A 56 kDa regulatory subunit	F1N1S8	PPP2R5D	70	0.45	2.1	1.5492	0.627396	0.751675	0.751675
Dihydrolipoyl dehydrogenase	F1N206	DLD	54	0.06	0.7	18.2525	1.2165	26.7345	3.44953
Hydroxyacyl-CoA dehydrogenase	F1N338	HADH	34	0.28	0.8	9.48677	0.215926	11.807	1.95994
Keratin 84	F1N362	KRT84	64	0.58	1.5	2.16041	1.09229	1.44027	0.544916
Phospholipid-transporting ATPase	F1N3G6	ATP11C	128	0.84	0.9	2.02965	0.904358	2.35355	1.2841
Anterior gradient 2, protein disulphide isomerase family member	F1N3J3	AGR2	20		Only detected in Treated	3.5248	0.882919	0	0
Ubiquitin carboxyl-terminal hydrolase	F1N3P2	USP5	96	0.084	1.8	8.64958	0.853128	4.7731	1.66757
Keratin 39	F1N3T1	KRT39	55		Only detected in Treated	0.409875	0.409875	0	0
Corticosteroid 11-beta-dehydrogenase isozyme 2	F1N3U0	HSD11B2	40		Only detected in Treated	0.363355	0.28123	0	0
Malic enzyme	F1N3V0	ME1	64	0.72	1.2	8.15793	2.69913	6.85312	2.18233
Peptidyl arginine deiminase 6	F1N404	PADI6	76	0.43	0.9	113.997	18.9581	130.6	5.59553
Reticulon	F1N405	RTN4	134	0.7	0.5	0.27325	0.27325	0.501125	0.501125
Phosphoribosylformylglycinamidine synthase	F1N4K1	PFAS	148		Only detected in Treated	0.409875	0.409875	0	0
Ubiquitin specific peptidase 7	F1N556	USP7	129	0.98	1	1.27975	0.742232	1.3121	1.00616
Uncharacterized protein	F1N5J8		?	0.81	1.1	2.6716	1.10451	2.36888	0.404173
Fatty acid synthase	F1N647	FASN	274	0.037	8.5	8.9893	2.76524	1.06155	1.06155
Acetyltransferase component of pyruvate dehydrogenase complex	F1N690	DLAT	69	0.57	1.1	17.0853	2.88436	14.961	2.12111
PAT1 homolog 2	F1N6C5	PATL2	40		Only detected in Treated	1.2182	0.774927	0	0
DnaJ heat shock protein family (Hsp40) member A4	F1N6Q0	DNAJA4	61	0.43	0.8	3.17718	0.365114	4.0463	0.955768
Glucosidase II alpha subunit	F1N6Y1	GANAB	109	0.64	0.9	18.0022	3.38551	19.8595	1.76882
Eukaryotic translation initiation factor 5B	F1N6Y7	EIF5B	138	0.33	2.2	1.01483	0.452179	0.462858	0.269049
Serine/threonine-protein phosphatase	F1N719	PPP5C	57	0.22	1.4	6.27998	0.669925	4.39443	1.21636
Uncharacterized protein	F1N746	RABGAP1	122	0.64	1.2	2.73398	0.469976	2.23112	0.913098
Vinculin	F1N789	VCL	124	0.44	2.1	1.35853	0.764656	0.637883	0.407374
DnaJ heat shock protein family (Hsp40) member C7	F1N7H0	DNAJC7	56	0.36	1.7	2.62237	0.922075	1.56363	0.549767
NPL4 homolog, ubiquitin recognition factor	F1N7U2	NPLOC4	68	0.87	0.9	1.4497	0.509873	1.67742	1.18117
Uncharacterized protein	F1N7W0	MGC152281	36	0.23	0.4	1.04815	0.264808	2.36983	0.942588
ARP1 actin related protein 1 homolog A	F2Z4F0	ACTR1A	43	0.58	1.2	2.8706	0.582206	2.36793	0.63405
Histone H2A	F2Z4I6	HIST2H2AB	14	0.36	Only detected in Control	0	0	0.661625	0.661625
Unc-45 myosin chaperone A	F6PRQ6	UNC45A	103	0.81	0.9	1.68582	0.72116	1.93565	0.716704
Aminoacyl tRNA synthetase complex interacting multifunctional protein 1	F6PWM7	AIMP1	34	0.57	1.8	0.81595	0.522586	0.462858	0.269049
CD58 molecule	F6PZJ9	CD58	27	0.69	0.8	1.68962	1.05635	2.23977	0.789452
VPS26 endosomal protein sorting factor C	F6Q850	VPS26C	33	0.68	1.4	0.671	0.400517	0.462858	0.269049
Nucleobindin 2	F6Q8A8	NUCB2	51		Only detected in Treated	0.27325	0.27325	0	0
Aladin WD repeat nucleoporin	F6QCG0	AAAS	60	0.12	0.6	4.80995	1.12146	8.15487	1.45944
Phosphoglucomutase 2	F6QEU6	PGM2	67		Only detected in Treated	0.683125	0.683125	0	0
Syndecan binding protein	F6QH17	SDCBP	39	0.95	1	1.7608	0.692079	1.82185	0.666949
Protein disulfide isomerase family A member 6	F6QH94	PDIA6	48	0.039	1.4	31.8297	2.55724	23.044	2.14157
Prolyl endopeptidase	F6QHN4	PREP	81		Only detected in Treated	2.03795	1.22586	0	0
Progesterone receptor membrane component 2	F6QJJ8	PGRMC2	26	0.027	0.7	2.25802	0.363511	3.46195	0.201436
Uncharacterized protein	F6QM50	UBL4A	27	0.27	0.5	1.14312	0.661251	2.2321	0.593814
Endoplasmic reticulum-golgi intermediate compartment 1	F6QNX4	ERGIC1	33	0.48	0.4	0.534375	0.375024	1.48903	1.22245
Sorcin	F6QQY9	SRI	22	0.12	2.7	2.5646	0.548243	0.963982	0.709718
Epoxide hydrolase 2	F6QS88	EPHX2	63		Only detected in Treated	15.6915	1.4377	0	0
Annexin	F6QVC9	ANXA5	36	0.012	2.4	10.5262	1.51711	4.38058	0.793638
Basigin	F6RFP6	BSG	35	0.36	0.8	1.85577	0.289086	2.40615	0.467727
Beta-1,4-galactosyltransferase 4	F6RH18	B4GALT4	40		Only detected in Treated	0.807625	0.466388	0	0
Echinoderm microtubule associated protein like 3	F6RJ80	EML3	95		Only detected in Treated	0.27325	0.27325	0	0
Phosphoribosyl pyrophosphate synthetase 2	F6RJ91	PRPS2	37	0.24	3.8	2.57728	1.26127	0.686875	0.686875
Tubulin alpha chain	F6RP72	LOC100295712	51	0.7	1.1	9.896	2.01576	8.84602	1.59365
Kinesin family member 23	F6RPS1	KIF23	116	0.48	1.4	10.1891	3.29799	7.43077	1.56036
Rho GTPase activating protein 1	F6RWK1	ARHGAP1	50		Only detected in Treated	0.472128	0.279265	0	0
Keratin 18	F6S1Q0	KRT18	48	0.41	0.1	0.25639	0.168056	2.12787	2.12787
Isoleucyl-tRNA synthetase 2, mitochondrial	G3MWG4	IARS2	114	0.51	0.8	8.8948	0.934337	10.8775	2.66013
Sodium/potassium-transporting ATPase subunit beta	G3MWR4	ATP1B1	35	0.15	Only detected in Control	0	0	0.675175	0.414916
Uncharacterized protein	G3MWV5	HIST1H1E	22	0.53	0.8	5.0043	0.853304	6.19402	1.59169
Histone H3	G3MWX6	HIST3H3	15	0.4	1.4	0.80783	0.208799	0.58253	0.133267
Ferritin	G3MXK7		23	0.87	1	20.955	2.83308	20.4447	0.814901
KRTAP7-1	G3MXV2	KRTAP7-1	9		Only detected in Treated	1.093	1.093	0	0
Uncharacterized protein	G3MYS0		33	0.00052	8.3	3.50887	0.170742	0.424625	0.424625
Uncharacterized protein	G3MYV6	NLRP13	114	0.85	1	35.8345	5.22661	34.7775	1.65061
Keratin 2	G3MZ71	KRT2	64	0.56	0.8	11.5781	2.85179	15.2572	5.25658
Uncharacterized protein	G3MZF7		?	0.82	1.2	2.74248	1.57595	2.23782	1.4244
Uncharacterized protein	G3MZM8	VKORC1L1	20	0.029	3	1.38365	0.176175	0.462858	0.269049
Keratin associated protein 24-1	G3N073	KRTAP24-1	29	0.44	2.4	1.22202	0.715296	0.501125	0.501125
EARP complex and GARP complex interacting protein 1	G3N094	EIPR1	43	0.87	1.3	0.27325	0.27325	0.212308	0.212308
Uncharacterized protein	G3N0Q3		89	0.56	0.8	18.0856	4.85654	21.3352	1.95523
ER lipid raft associated 1	G3N0U8	ERLIN1	39	0.12	0.7	2.37932	0.101448	3.29565	0.503526
Uncharacterized protein	G3N0V0		36	0.28	0.5	6.64477	2.90588	12.8379	4.33426
Keratin 1	G3N0V2	KRT1	63	0.23	0.7	19.6403	1.53749	27.0437	5.31636
Jupiter microtubule associated homolog 2	G3N151	JPT2	23	0.24	0.2	0.198878	0.198878	1.1763	0.72975
Exportin 7	G3N1J2	XPO7	124		Only detected in Treated	0.27325	0.27325	0	0
Uncharacterized protein	G3N1U1	CENPV	28	0.6	1.5	2.72635	0.633084	1.86583	1.40593
Uncharacterized protein	G3N2C1	LOC100301263	105	0.96	1	45.5917	1.19258	45.435	3.17321
Nucleophosmin/nucleoplasmin 2	G3N327	NPM2	23	0.9	1.1	3.0908	1.07656	2.86805	1.31698
Wolframin ER transmembrane glycoprotein	G3N348	WFS1	100	0.44	0.6	0.608753	0.391416	1.0558	0.381862
ADP ribosylation factor 6	G3N3N1	ARF6	20	0.81	1.2	1.06894	0.568272	0.8808	0.518108
STE20 like kinase	G3X696	SLK	143	0.44	0.6	1.05195	0.412028	1.81513	0.825324
Aldehyde dehydrogenase 1 family member A2	G3X6U1	ALDH1A2	57		Only detected in Treated	2.02233	1.41639	0	0
COP9 signalosome subunit 2	G3X736	COPS2	52	0.22	4	2.67932	1.38836	0.675175	0.414916
Uncharacterized protein	G3X743	RNPEP	72	0.00017	9.6	5.69635	0.498625	0.591982	0.368088
Transitional endoplasmic reticulum ATPase	G3X757	VCP	89	0.65	0.9	31.286	3.63167	33.7052	3.57491
Keratin 16	G3X7W8	KRT16	51	0.44	1.8	0.939187	0.446494	0.5124	0.26129
Uncharacterized protein	G3X8E2	VPS4A	53	0.64	0.7	0.900675	0.531682	1.2407	0.427311
Uncharacterized protein	G5E513		48	0.051	9	2.13152	0.739773	0.237695	0.237695
T-complex protein 1 subunit alpha	G5E531	TCP1	60	0.9	1	17.4907	2.66285	17.0038	2.4826
Transaldolase	G5E5C8	TALDO1	38	0.84	1	5.72968	0.9138	5.959	0.610601
Kinesin family member 14	G5E5S3	KIF14	179	0.34	2.3	1.5574	0.741352	0.675175	0.414916
WASH complex subunit 4	G5E600	WASHC4	136	0.64	1.4	1.27595	0.502726	0.887475	0.601715
RAB3 GTPase activating non-catalytic protein subunit 2	G5E601	RAB3GAP2	156	0.47	0.8	5.738	0.709959	6.83215	1.23674
USP9X	G5E630	USP9X	290	0.28	1.2	14.015	0.885584	11.5374	1.86972
DEAD-box helicase 3 X-linked	G5E631	DDX3X	73	0.086	0.6	3.06567	0.463388	5.21622	0.940567
Histone H2B	G5E6I9	LOC107133263	14	0.93	0.9	0.992005	0.412541	1.05614	0.510724
G protein subunit alpha 13	G5E6P3	GNA13	44	0.33	0.6	0.893313	0.337959	1.57173	0.541988
Lysophospholipid acyltransferase 5	G8JL05	LPCAT3	56	0.69	0.8	1.2137	0.463614	1.51772	0.547821
Uncharacterized protein	M0QVY0	KRT6A	61	0.58	0.8	13.8642	2.34884	17.9144	6.6005
SLC3A2 protein	Q08DL0	SLC3A2	63	0.67	0.9	4.00612	0.798746	4.64687	1.17222
Carnitine acetyltransferase	Q08DN5		?	0.56	1.3	7.76328	2.81067	5.7763	1.50371
Glucosamine 6-phosphate N-acetyltransferase	Q08DV2	GNPNAT1	21		Only detected in Treated	0.409875	0.409875	0	0
RAB9A, member RAS oncogene family	Q08DW1	RAB9A	23	0.13	0.4	3.12858	1.35457	7.0432	1.74365
CHMP4B protein	Q08E32	CHMP4B	25	0.047	0.5	1.65128	0.225398	3.2946	0.617906
Translocase of outer mitochondrial membrane 70	Q08E34	TOMM70	68	0.033	0.3	1.40877	0.547575	4.18403	0.841149
Tubulin tyrosine ligase like 12	Q08E58	TTLL12	76	0.36	2.2	2.55572	1.18784	1.1763	0.72975
ERGIC and golgi 2	Q0IIJ1	ERGIC2	43	0.35	3.2	0.671	0.400517	0.212308	0.212308
Hydroxysteroid (17-beta) dehydrogenase 4	Q0IIL6		?	0.12	0.8	7.48988	0.484873	9.07295	0.717155
Histone acetyltransferase type B catalytic subunit	Q0P580	HAT1	49		Only detected in Treated	0.71645	0.436298	0	0
Fructosamine 3 kinase related protein	Q0P592	FN3KRP	34	0.71	1.2	1.9924	0.363751	1.6009	0.927706
Retinoic acid receptor responder (Tazarotene induced) 1	Q0P5D6	RARRES1	33	0.094	5.3	3.5468	1.38518	0.675175	0.414916
Transducin (Beta)-like 2	Q0P5H6	TBL2	50	0.72	1.3	1.55753	0.726161	1.1763	0.72975
Centromere/kinetochore protein zw10	Q0P5L6	ZW10	88	0.52	0.5	0.807625	0.466388	1.56268	1.01162
Oxysterol-binding protein	Q0P5N3	OSBPL9	84	0.48	0.9	3.24392	0.430755	3.80435	0.610818
Casein kinase 1, epsilon	Q0VC49	CSNK1E	52		Only detected in Treated	0.952575	0.645408	0	0
Tripartite motif-containing 32	Q0VCP5	TRIM32	72	0.32	1.5	2.65963	0.481566	1.73002	0.700681
Replication protein A subunit	Q0VCV0	RPA1	68	0.76	1.2	3.60358	1.37646	3.07561	0.85698
Keratin 85	Q0VD04	KRT85	56	0.15	28	37.7753	21.8328	1.35164	0.597744
MAP2K1 protein	Q0VD16	MAP2K1	43	0.26	1.5	4.4099	0.855749	2.88042	0.89732
Histone deacetylase 10	Q0VD49	HDAC10	71		Only detected in Treated	0.409875	0.409875	0	0
Fumarate hydratase	Q148D3	FH	55	0.43	0.8	22.7645	1.45747	28.5212	6.64726
NME/NM23 family member 9	Q148E9	NME9	38		Only detected in Treated	0.807625	0.466388	0	0
Keratin 31	Q148I8	KRT31	47	0.14	57	23.4857	13.6652	0.413752	0.255581
Isocitrate dehydrogenase [NAD] subunit, mitochondrial	Q148J8	IDH3A	40	0.14	0.8	9.99982	1.35915	13.2933	1.38728
Acetyl-CoA acetyltransferase 2	Q17QI3	ACAT2	41	0.94	1	3.86935	0.789519	4.06588	2.3262
Proteasome (Prosome, macropain) 26S subunit, non-ATPase, 14	Q17QP9	PSMD14	35	0.87	0.9	1.7608	0.692079	1.99016	1.11717
Hydroxysteroid (17-beta) dehydrogenase 1	Q1JQD0	HSD17B1	34	0.55	0.7	3.1113	1.62161	4.5474	1.59621
Acyl-CoA synthetase long-chain family member 5	Q1LZF6	ACSL5	76	0.32	0.8	8.97005	2.18869	11.5851	1.07297
tRNA nucleotidyl transferase 1	Q1RML6	TRNT1	50	0.87	1.3	0.5465	0.5465	0.424625	0.424625
Cortactin	Q1RMR3	CTTN	60	0.33	0.5	1.61145	0.687889	3.08898	1.21802
Protein kinase C and casein kinase substrate in neurons 2	Q1RMR9	PACSIN2	56	0.12	2.6	3.00723	0.703123	1.1763	0.72975
N-acetylneuraminate synthase	Q1RMX7	NANS	40		Only detected in Treated	2.9662	0.467655	0	0
Solute carrier family 25 (Mitochondrial carrier; ornithine transporter) member 15	Q2KHW4	SLC25A15	33	0.48	0.9	14.2295	0.819706	16.128	2.37393
RAB3A interacting protein	Q2KI32	RAB3IP	51	0.16	2.7	3.01542	0.890838	1.1017	0.803157
Signal peptidase complex catalytic subunit SEC11	Q2KI36	SEC11C	22		Only detected in Treated	0.27325	0.27325	0	0
Serine/threonine-protein phosphatase	Q2KIC7	PPP6C	35	0.98	1	0.409875	0.409875	0.424625	0.424625
Dynein cytoplasmic 1 light intermediate chain 1	Q2KII9	DYNC1LI1	56	0.47	1.1	12.7428	1.08786	11.828	0.438582
HSPA (Heat shock 70kDa) binding protein, cytoplasmic cochaperone 1	Q2KJ77	HSPBP1	39	0.35	1.8	4.22633	1.64273	2.36025	0.79172
Delta-1-pyrroline-5-carboxylate synthase	Q2KJH7	ALDH18A1	87	0.32	2.3	1.61145	0.687889	0.713433	0.474629
Eukaryotic translation initiation factor 1A X-linked	Q32LC3	EIF1AX	16	0.85	0.9	1.9924	0.363751	2.1183	0.535736
CD59 molecule	Q32PA1	CD59	14	0.64	0.6	0.27325	0.27325	0.462858	0.269049
Aminopeptidase-like 1	Q3SWX3	NPEPL1	56	0.76	1.1	4.7559	0.412349	4.29685	1.36513
Glioblastoma amplified sequence	Q3SWX4	NIPSNAP2	33	0.11	0.7	11.1107	1.76606	15.1702	1.28615
HIV-1 Tat interactive protein 2	Q3SX02	HTATIP2	27	0.043	0.5	4.14275	0.830654	7.81337	1.17083
Perilipin	Q3SX32	PLIN3	48	0.055	3.9	3.47612	0.906318	0.887475	0.601715
TFG protein	Q3SX36	TFG	43	0.41	0.6	1.1898	0.396902	1.92945	0.743268
Heterogeneous nuclear ribonucleoprotein C (C1/C2)	Q3SX47	HNRPC	32	0.34	0.2	0.683125	0.683125	2.87955	2.00663
Importin subunit alpha	Q3SYV6	KPNA2	58	0.57	0.7	2.01753	0.704549	2.78487	1.04909
Elongin B	Q3SZ32	TCEB2	13	0.39	2.3	0.977575	0.423296	0.424625	0.424625
Solute carrier family 25 (Carnitine/acylcarnitine translocase), member 20	Q3SZA4	SLC25A20	33	0.13	0.6	1.95967	0.624935	3.42468	0.571814
Ribonuclease/angiogenin inhibitor 1	Q3SZN8	RNH1	49	0.0052	6.9	9.01393	1.49254	1.3121	1.00616
AHA1, activator of heat shock 90kDa protein ATPase homolog 1 (Yeast)	Q3T0G3	AHSA1	38	0.034	3.3	2.19578	0.367561	0.675175	0.414916
Charged multivesicular body protein 2A	Q3T0U5	CHMP2A	25	0.055	0.5	1.18478	0.207599	2.40712	0.469565
Ubiquitin thioesterase	Q3T0Y1	OTUB1	31	0.15	3.4	3.69035	1.35332	1.09977	0.801317
CDP-diacylglycerol--inositol 3-phosphatidyltransferase	Q3T103	CDIPT	24	0.14	3.8	2.40667	0.978857	0.630225	0.378827
RAB14 protein	Q3ZBG1	RAB14	24	0.26	3.1	1.84226	0.910675	0.594835	0.438442
Proliferation-associated 2G4, 38kDa	Q3ZBH5	PA2G4	44	0.14	2.6	3.46725	0.904886	1.35035	0.829818
Vitronectin	Q3ZBS7	VTN	54	0.44	0.8	11.716	1.85016	14.1806	2.29432
Acetyl-CoA acyltransferase 1	Q3ZC41	ACAA1	44	0.87	1	7.631	0.353138	7.47002	0.847114
G protein subunit alpha i3	Q3ZCA7	GNAI3	41	0.15	0.3	0.479347	0.199085	1.57685	0.631822
ELAV-like protein	Q3ZCE2	ELAVL1	36	0.89	1	2.1001	0.532379	2.19385	0.35159
Epoxide hydrolase	Q3ZCJ6	EPHX1	52	0.77	0.6	0.27325	0.27325	0.425575	0.425575
RAS like proto-oncogene A	Q3ZCK2	RALA	24	0.14	1.3	3.89885	0.444496	2.937	0.337402
B-cell receptor-associated protein 31	Q5E9F1	BCAP31	28	0.021	0.4	2.69683	0.939959	6.9306	0.97778
Similar to ribosomal protein L21 (Fragment)	Q861S4	RPL21	19	0.72	0.7	0.745378	0.515516	1.1017	0.803157
Serine protease inhibitor clade E member 2	Q8HZY1	SERPINE2	44	0.55	0.7	1.74397	0.946667	2.40615	0.467727
TRAF-type zinc finger domain-containing protein 1	Q58D05	TRAFD1	65	0.58	1.9	0.472128	0.279265	0.25055	0.25055
Heat shock protein 75 kDa, mitochondrial	Q2TBI4	TRAP1	79	0.063	0.7	18.0167	1.44709	24.3615	2.3735
Serotransferrin	Q29443	TF	78	0.39	0.06	0.27325	0.27325	4.25575	4.25575
E3 ubiquitin-protein ligase TRIP12	E1B7Q7	TRIP12	220		Only detected in Treated	0.409875	0.409875	0	0
Thioredoxin reductase 2, mitochondrial	Q9N2I8	TXNRD2	55	0.031	0.2	0.596625	0.596625	2.61942	0.406532
Cationic trypsin	P00760		26	0.85	1	129.033	21.384	123.759	17.5013
Translin	Q08DM8	TSN	26	0.23	2.9	1.81865	0.617697	0.636925	0.636925
Thrombospondin-4	Q3SWW8	THBS4	106	0.16	0.4	0.472128	0.279265	1.30543	0.446545
Tetratricopeptide repeat protein 1	Q3ZBR5	TTC1	34	0.56	1.6	1.35853	0.764656	0.842532	0.315251
Tetratricopeptide repeat protein 9C	A4IFF3	TTC9C	20	0.3	1.8	2.59735	0.374331	1.42685	0.949236
Twinfilin-1	Q56JV6	TWF1	40	0.57	0.8	3.80275	1.10451	4.47953	0.23724
Ubiquitin-conjugating enzyme E2 L3	Q3MHP1	UBE2L3	18	0.15	Only detected in Control	0	0	0.675175	0.414916
Ubiquitin-like modifier-activating enzyme 1	A3KMV5	UBA1	118	0.43	1.1	24.0237	1.04257	22.3192	1.69841
Ubiquitin-like modifier-activating enzyme 5	A7MAZ3	UBA5	45	0.29	0.8	3.24392	0.430755	4.0549	0.550127
NEDD8-conjugating enzyme Ubc12	A3KN22	UBE2M	21	0.2	0.4	1.14312	0.661251	2.82313	0.976693
Ubiquitin-conjugating enzyme E2 N	Q0P5K3	UBE2N	17	0.29	0.7	5.60323	1.70876	7.83222	0.877814
Ubiquitin carboxyl-terminal hydrolase 14	Q0IIF7	USP14	56		Only detected in Treated	0.807625	0.466388	0	0
UBX domain-containing protein 6	Q2KIJ6	UBXN6	50	0.98	1	0.94425	0.558528	0.92575	0.538119
Ubiquitin carboxyl-terminal hydrolase isozyme L1	P23356	UCHL1	28	0.76	1.1	10.2583	2.19289	9.05373	2.97929
Ubiquitin carboxyl-terminal hydrolase isozyme L3	Q2TBG8	UCHL3	26	0.97	1	4.39147	1.01367	4.4623	1.82622
Cytochrome b-c1 complex subunit Rieske, mitochondrial	P13272	UQCRFS1	30	0.86	0.8	0.5465	0.5465	0.676125	0.415697
UTP--glucose-1-phosphate uridylyltransferase	Q07130	UGP2	57	0.22	0.9	14.7605	1.07186	17.349	1.54711
E3 ubiquitin-protein ligase UHRF1	A7E320	UHRF1	88	0.4	1.2	25.44	1.76664	21.8792	3.47047
General vesicular transport factor p115	P41541	USO1	108	0.87	1.1	4.9412	1.54521	4.65455	0.792379
V-type proton ATPase subunit d 1	P61420	ATP6V0D1	40	0.27	0.6	3.14003	0.532097	5.29343	1.67286
Vesicle-associated membrane protein 3	Q2KJD2	VAMP3	12	0.72	0.9	5.81237	0.573196	6.21148	0.876087
Vesicle-associated membrane protein 7	Q17QI5	VAMP7	25	0.099	0.4	1.52028	0.152417	3.43138	0.969135
Vesicle-associated membrane protein-associated protein A	Q0VCY1	VAPA	28	0.33	0.8	3.2707	0.311216	3.85975	0.463834
Vesicle-associated membrane protein-associated protein B	A2VDZ9	VAPB	27	0.0036	0.5	9.0039	0.870195	18.2298	1.79102
V-type proton ATPase catalytic subunit A	P31404	ATP6V1A	68	0.79	0.9	11.4335	1.37494	12.0949	1.96017
V-type proton ATPase subunit B, brain isoform	P31408	ATP6V1B2	57	0.14	0.7	8.14545	1.19991	11.1735	1.29591
V-type proton ATPase subunit C 1	P21282	ATP6V1C1	44	0.39	1.6	3.27055	0.467752	2.05625	1.22663
V-type proton ATPase subunit E 1	P11019	ATP6V1E1	26	0.18	0.7	2.84167	0.337225	4.30355	0.91397
V-type proton ATPase subunit G 1	P79251	ATP6V1G1	14	0.28	0.5	0.94045	0.335385	1.81418	0.662314
Voltage-dependent anion-selective channel protein 1	P45879	VDAC1	31	0.68	1	19.014	1.86144	19.929	1.03536
Voltage-dependent anion-selective channel protein 2	P68002	VDAC2	32	0.2	0.8	13.025	0.891628	16.6822	2.36832
Voltage-dependent anion-selective channel protein 3	Q9MZ13	VDAC3	31	0.49	0.9	18.6185	1.75362	21.8638	4.05279
Vimentin	P48616	VIM	54	0.26	Only detected in Control	0	0	4.01835	3.2075
Vitamin K epoxide reductase complex subunit 1	Q6B4J2	VKORC1	18	0.12	0.8	2.25802	0.363511	2.9991	0.175527
Vacuolar protein sorting-associated protein 26A	Q0VD53	VPS26A	38	0.89	0.9	2.23292	0.455825	2.40808	1.08903
V-type proton ATPase 116 kDa subunit a isoform 1	Q29466	ATP6V0A1	96	0.16	0.6	2.3111	0.797676	3.8493	0.50894
Vacuolar protein sorting-associated protein 29	Q3T0M0	VPS29	21	0.46	0.6	1.0065	0.600775	1.73195	0.702209
Vacuolar protein sorting-associated protein 35	Q2HJG5	VPS35	92	0.065	0.6	6.15168	0.405135	9.80922	1.57271
Vacuolar protein sorting-associated protein 51 homolog	A6QQ47	VPS51	86	0.36	1.7	1.90123	0.62488	1.13901	0.451635
Vacuolar protein sorting-associated protein VTA1 homolog	Q32L63	VTA1	34	0.92	0.9	1.47483	0.662967	1.6009	0.927706
WD repeat-containing protein 91	Q2HJE1	WDR91	83	0.36	Only detected in Control	0	0	0.424625	0.424625
Exportin-2	A5D785	CSE1L	110	0.17	1.3	6.1851	0.673171	4.77503	0.615979
Xaa-Pro aminopeptidase 1	Q1JPJ2	XPNPEP1	70		Only detected in Treated	2.29897	0.505451	0	0
Nuclease-sensitive element-binding protein 1	P67808	YBX1	36	0.87	0.9	0.793795	0.19446	0.857735	0.318412
Synaptobrevin homolog YKT6	Q3T000	YKT6	22	0.53	0.8	1.83065	0.734622	2.40615	0.467727
Zona pellucida sperm-binding protein 2	Q9BH10	ZP2	80	0.66	0.9	150.575	21.6948	164.588	21.6847
Zona pellucida sperm-binding protein 3	P48830	ZP3	47	0.44	0.7	202.519	41.2875	306.85	119.991
Zona pellucida sperm-binding protein 4	Q9BH11	ZP4	59	0.26	0.9	102.514	7.04337	116.425	8.8454

## Sheet: Treated vs Control Morula
Differential analysis in morulas
Protein Name	Accession Number (UniprotKB)	Gene Name	Molecular Weight (kDa)	P-value (T-test)	OF-treated embryos : Control embryos ratio	Mean OF-treated embryos	SEM OF-treated embryos	Mean Control embryos	SEM Control embryos
14-3-3 protein beta/alpha	P68250	YWHAB	28	0.42	1.3	5.86222	1.18423	4.4382	1.00809
14-3-3 protein epsilon	P62261	YWHAE	29	0.19	1.6	26.1157	5.22893	16.5851	3.14953
14-3-3 protein eta	P68509	YWHAH	28	0.0093	2.9	8.53705	1.06757	2.93633	0.893759
14-3-3 protein gamma	P68252	YWHAG	28	0.68	1.1	10.6231	2.42393	9.44025	1.03882
14-3-3 protein sigma	Q0VC36	SFN	28	0.13	0.2	0.589494	0.279706	3.79358	1.56383
14-3-3 protein theta	Q3SZI4	YWHAQ	28	0.0078	3	16.7495	2.63475	5.52428	0.973463
14-3-3 protein zeta/delta	P63103	YWHAZ	28	0.17	1.4	29.2063	4.95659	21.1247	1.12009
3-hydroxyisobutyrate dehydrogenase, mitochondrial	Q2HJD7	HIBADH	35	0.17	0.7	13.506	1.48502	20.0728	3.41435
5'-nucleotidase	Q05927	NT5E	63	1	1	3.82335	0.652405	3.82222	1.25314
Alpha-1-antiproteinase	P34955	SERPINA1	46	0.3	Only detected in Control	0	0	2.54533	1.9465
Alpha-1B-glycoprotein	Q2KJF1	A1BG	54		Only detected in Treated	0.39335	0.39335	0	0
Alpha-2-macroglobulin	Q7SIH1	A2M	168	0.0063	7	4.0448	0.616253	0.576125	0.498939
Neutral amino acid transporter B(0)	Q95JC7	SLC1A5	56	0.37	0.5	1.04535	0.613472	2.00068	0.660859
Kynurenine/alpha-aminoadipate aminotransferase, mitochondrial	Q5E9N4	AADAT	48	0.72	0.8	1.55685	0.330964	1.94265	0.850954
Alanyl-tRNA editing protein Aarsd1	Q32LK1	AARSD1	49		Only detected in Treated	1.01436	0.742513	0	0
Aspartate aminotransferase, cytoplasmic	P33097	GOT1	46	0.68	1.3	3.113	0.71865	2.47463	1.12204
Aspartate aminotransferase, mitochondrial	P12344	GOT2	48	0.1	0.8	31.4925	1.40318	37.6048	2.43402
Lysophosphatidylserine lipase ABHD12	Q08DW9	ABHD12	45	0.33	1.4	6.2065	0.398079	4.52733	1.33773
Mycophenolic acid acyl-glucuronide esterase, mitochondrial	Q5E9H9	ABHD10	34	0.94	1	5.11867	1.02798	5.2507	1.16378
Protein ABHD11	Q3SZ73	ABHD11	34	0.93	1	4.90468	0.407091	5.00258	0.874829
Protein ABHD14B	A7YY28	ABHD14B	22	0.35	2.7	1.27303	0.738891	0.479837	0.240233
Medium-chain specific acyl-CoA dehydrogenase, mitochondrial	Q3SZB4	ACADM	47	0.94	1	2.43147	1.01797	2.53855	0.74415
Short-chain specific acyl-CoA dehydrogenase, mitochondrial	Q3ZBF6	ACADS	45	0.56	0.8	4.20467	0.740015	5.10155	1.08883
Very long-chain specific acyl-CoA dehydrogenase, mitochondrial	P48818	ACADVL	71	0.1	0.7	5.49183	0.876137	8.02093	0.837152
Short/branched chain specific acyl-CoA dehydrogenase, mitochondrial	Q5EAD4	ACADSB	47	0.5	0.8	6.43415	0.61157	7.64482	1.37156
ATP-citrate synthase	Q32PF2	ACLY	120		Only detected in Treated	4.4515	0.459633	0	0
Aconitate hydratase, mitochondrial	P20004	ACO2	85	0.054	0.7	18.8805	1.96092	26.7138	2.28049
Acyl-coenzyme A thioesterase 9, mitochondrial	Q3SWX2	ACOT9	50	0.59	0.9	3.36585	0.515962	3.91498	0.719407
Acylamino-acid-releasing enzyme	P80227	APEH	81	0.5	1.4	9.36422	3.0669	6.46448	2.29558
Actin, alpha cardiac muscle 1	Q3ZC07	ACTC1	42	0.23	0.7	10.4323	0.631827	13.9617	2.23369
Actin, cytoplasmic 2	P63258	ACTG1	42	0.69	0.9	112.382	16.6683	124.895	21.2051
Alpha-actinin-1	Q3B7N2	ACTN1	103	0.71	0.9	10.7177	2.67439	12.4347	2.97802
Alpha-actinin-4	A5D7D1	ACTN4	105	0.56	0.8	15.1318	1.69509	18.3695	4.31549
Adenosine deaminase	P56658	ADA	41	0.97	1	1.90065	0.333157	1.86413	0.771014
Proteasomal ubiquitin receptor ADRM1	A1L5A6	ADRM1	42	0.17	6.8	3.95507	2.05635	0.578525	0.501017
NADPH:adrenodoxin oxidoreductase, mitochondrial	P08165	FDXR	54	0.39	1.3	3.654	0.103947	2.78715	0.809563
ADP/ATP translocase 1	P02722	SLC25A4	33	0.79	1	8.90188	0.680658	9.30448	1.11242
ADP/ATP translocase 2	Q8SQH5	SLC25A5	33	0.22	0.9	7.45125	0.722488	8.72968	0.50646
ADP/ATP translocase 3	P32007	SLC25A6	33	0.54	0.9	14.2978	1.48883	15.4025	0.679104
ADP/ATP translocase 4	Q2YDD9	SLC25A31	36	0.8	1.1	3.45288	1.35484	3.00902	0.803061
AFG3-like protein 2	Q2KJI7	AFG3L2	89	0.81	0.9	15.4435	2.20625	16.4081	2.79773
Aminoacyl tRNA synthase complex-interacting multifunctional protein 2	Q0II26	AIMP2	35	0.43	0.6	1.04535	0.613472	1.7868	0.553753
Aldo-keto reductase family 1 member A1	Q3ZCJ2	AKR1A1	37	0.31	0.8	12.8072	1.65302	15.3795	1.38795
Retinal dehydrogenase 1	P48644	ALDH1A1	55	0.063	2.5	21.8418	4.7067	8.77065	2.82811
Delta-1-pyrroline-5-carboxylate dehydrogenase, mitochondrial	A7YWE4	ALDH4A1	61	0.8	1.1	5.52782	0.386283	5.12918	1.23267
Alpha-aminoadipic semialdehyde dehydrogenase	Q2KJC9	ALDH7A1	59	0.67	0.9	3.15598	0.144042	3.38735	0.427681
4-trimethylaminobutyraldehyde dehydrogenase	Q2KJH9	ALDH9A1	54	0.0044	2.9	7.4737	0.677848	2.58475	0.754005
Serum albumin	P02769	ALB	69	0.63	0.8	37.841	7.66889	46.265	12.7285
Aldehyde dehydrogenase, mitochondrial	P20000	ALDH2	57	0.31	0.8	16.8248	2.71464	20.0502	0.869856
Aldo-keto reductase family 1 member B1	P16116	AKR1B1	36	0.44	0.9	26.26	3.35104	30.557	3.38375
Cytosol aminopeptidase	P00727	LAP3	56	0.33	1.7	2.86087	1.10724	1.64831	0.244563
Acidic leucine-rich nuclear phosphoprotein 32 family member B	Q3SZC6	ANP32B	30	0.59	2.2	4.25567	3.99775	1.93758	0.467835
Protein arginine N-methyltransferase 5	A7YW45	PRMT5	73	0.88	1.1	4.38168	1.0794	4.09413	1.20958
Annexin A11	P27214	ANXA11	54	0.27	1.6	9.6751	1.54531	6.20022	2.07356
Annexin A1	P46193	ANXA1	39	0.0032	15	32.7208	6.37789	2.22683	0.70952
Annexin A2	P04272	ANXA2	39	0.00026	2.2	27.5218	1.21462	12.6478	1.31281
Annexin A3	Q3SWX7	ANXA3	36		Only detected in Treated	0.61515	0.61515	0	0
Annexin A4	P13214	ANXA4	36	0.033	6.5	27.972	8.43131	4.32535	1.25081
Annexin A6	P79134	ANXA6	76	0.76	0.9	8.21215	0.636388	9.06307	2.20794
Annexin A7	P20072	ANXA7	50	0.48	2	1.43653	0.8593	0.711058	0.386348
Annexin A8	Q95L54	ANXA8	37		Only detected in Treated	7.94995	1.964	0	0
AP-1 complex subunit beta-1	Q08DS7	AP2B1	106	0.21	1.8	4.50687	1.00286	2.4968	0.875697
AP-1 complex subunit mu-2	Q3SYW1	AP1M2	48	0.61	1.4	2.36883	0.965338	1.72487	0.609522
AP-2 complex subunit alpha-2	Q0VCK5	AP2A2	104	0.99	1	6.4984	2.03173	6.52375	2.20012
AP-2 complex subunit mu	Q3ZC13	AP2M1	50	0.42	0.7	2.91268	0.508817	4.07078	1.07224
AP-3 complex subunit beta-1	Q32PG1	AP3B1	120	0.57	1.4	2.14684	0.879536	1.49755	0.541416
AP-3 complex subunit delta-1	Q865S1	AP3D1	136	0.71	1.4	1.47398	0.892631	1.08718	0.365915
AP-3 complex subunit mu-1	Q24K11	AP3M1	47	0.85	1.1	1.3929	0.518957	1.23603	0.516895
DNA-(apurinic or apyrimidinic site) lyase	P23196	APEX1	36	0.00085	5.8	7.6992	0.686711	1.32435	0.672659
Adipocyte plasma membrane-associated protein	Q3T0E5	APMAP	46	0.51	1.3	13.1527	2.47507	10.3105	2.82983
Apolipoprotein A-I	P15497	APOA1	30	0.73	1.3	2.37819	1.22297	1.84485	0.71549
Apolipoprotein E	Q03247	APOE	36	0.31	3.6	1.76865	1.02204	0.497225	0.430609
Adenine phosphoribosyltransferase	Q56JW4	APRT	20		Only detected in Treated	1.23986	0.670585	0	0
Actin-related protein 2/3 complex subunit 1A	Q1JP79	ARPC1A	42	0.89	0.9	2.60153	0.952435	2.80455	0.901718
Actin-related protein 2/3 complex subunit 1B	Q58CQ2	ARPC1B	41	0.79	1.1	4.9172	0.658748	4.52757	1.06939
ADP-ribosylation factor 1	P84080	ARF1	21	0.36	0.8	6.34025	0.793676	7.82273	1.0967
ADP-ribosylation factor GTPase-activating protein 3	Q17R07	ARFGAP3	57	0.59	2.6	0.590025	0.590025	0.23123	0.200251
Arginase-1	Q2KJ64	ARG1	35	0.81	0.8	1.10517	0.578121	1.30698	0.456445
ADP-ribose glycohydrolase ARH3	Q3SYV9	ADPRHL2	39	0.69	0.7	1.304	0.863252	1.90197	0.994264
E3 ubiquitin-protein ligase ARIH1	A2VEA3	ARIH1	64	0.048	2.4	1.81117	0.329453	0.769112	0.225986
ADP-ribosylation factor-like protein 2	Q2TA37	ARL2	21	0.12	1.9	3.26285	0.484674	1.7288	0.611529
ADP-ribosylation factor-like protein 8B	Q2KI07	ARL8B	22	0.32	1.5	5.77283	1.24429	3.77007	1.18074
Actin-related protein 10	Q3ZBD2	ACTR10	46	0.52	1.8	0.84651	0.323025	0.46245	0.400493
Actin-related protein 2	A7MB62	ACTR2	45	0.89	0.9	8.3404	1.91616	8.86812	2.8442
Actin-related protein 3	P61157	ACTR3	47	0.34	1.3	11.4678	1.76724	8.98115	1.43751
Actin-related protein 2/3 complex subunit 5-like protein	Q5E963	ARPC5L	17	0.91	0.9	1.6642	0.842859	1.7868	0.553753
Actin-related protein 2/3 complex subunit 2	Q3MHR7	ARPC2	34	0.88	0.9	7.12673	2.5813	7.69113	2.25986
Actin-related protein 2/3 complex subunit 3	Q3T035	ARPC3	21	0.75	0.8	2.53952	0.969057	3.01837	0.894983
Actin-related protein 2/3 complex subunit 4	Q148J6	ARPC4	20	0.94	1	6.52637	1.63699	6.33742	1.61394
Actin-related protein 2/3 complex subunit 5	Q3SYX9	ARPC5	16	0.55	0.7	1.32919	0.348179	1.7868	0.553753
Acid ceramidase	Q17QB3	ASAH1	45	0.89	0.9	0.649833	0.218446	0.728455	0.409925
Isoaspartyl peptidase/L-asparaginase	Q32LE5	ASRGL1	32	0.48	0.7	2.76717	1.01	4.24405	1.45963
ATPase ASNA1	A5PJI5	ASNA1	39	0.38	2.3	1.23986	0.670585	0.537883	0.270474
Asparagine synthetase [glutamine-hydrolyzing]	Q1LZA3	ASNS	64	0.94	1	3.989	0.686828	4.06575	0.605762
Sodium/potassium-transporting ATPase subunit alpha-1	Q08DA1	ATP1A1	113	0.22	0.7	12.5036	1.37497	16.7443	2.42608
Calcium-transporting ATPase type 2C member 1	P57709	ATP2C1	105	0.11	0.6	3.59567	0.477959	6.21633	1.1494
ATP synthase F(0) complex subunit B1, mitochondrial	P13619	ATP5PB	29	0.14	0.5	6.5502	0.577502	12.6747	3.08817
Ubiquitin-like-conjugating enzyme ATG3	Q0VCL3	ATG3	36	0.29	1.9	1.78452	0.448902	0.959675	0.480467
Autophagy protein 5	Q3MQ24	ATG5	32	0.77	1.6	0.39335	0.39335	0.248608	0.2153
ATPase inhibitor, mitochondrial	P01096	ATP5IF1	12	0.74	1.2	1.9207	0.699061	1.62505	0.402349
ATP synthase subunit epsilon, mitochondrial	P05632	ATP5F1E	6	0.69	0.8	1.89831	0.663683	2.3535	0.765935
ATP synthase subunit d, mitochondrial	P13620	ATP5PD	19	0.33	0.6	2.175	0.770732	3.40592	0.761702
ATP synthase subunit e, mitochondrial	Q00361	ATP5ME	8	0.97	1	2.31402	0.982291	2.24337	1.12445
ATP synthase subunit g, mitochondrial	Q28852	ATP5MG	11	0.41	0.6	1.4697	0.852746	2.55592	0.768108
ATP synthase subunit alpha, mitochondrial	P19483	ATP5F1A	60	0.45	0.9	28.9857	1.67007	31.515	2.31204
ATP synthase subunit beta, mitochondrial	P00829	ATP5F1B	56	0.52	1	89.6215	4.3367	86.2945	1.99996
ATP synthase subunit delta, mitochondrial	P05630	ATP5F1D	18	1	1	1.73334	0.609876	1.73518	0.382625
ATP synthase subunit gamma, mitochondrial	P05631	ATP5F1C	33	0.65	0.9	13.0122	0.654801	14.3601	2.39797
ATP synthase subunit f, mitochondrial	Q28851	ATP5MF	10	0.67	0.8	1.87167	0.149837	2.38271	0.98071
ATP synthase membrane subunit DAPIT, mitochondrial	Q3ZBI7	ATP5MD	6	0.62	0.6	0.848675	0.492589	1.32435	0.672659
ATP synthase subunit O, mitochondrial	P13621	ATP5PO	23	0.78	0.9	11.8462	2.55947	13.3741	3.90321
Aurora kinase A	Q2TA06	AURKA	45	0.7	0.8	14.9062	3.97209	17.7037	4.80693
Brain acid soluble protein 1	P80724	BASP1	23	0.87	1	10.1387	1.26318	10.3989	0.822973
Branched-chain-amino-acid aminotransferase, mitochondrial	Q5EA40	BCAT2	45	0.32	0.2	0.196673	0.196673	0.942307	0.566603
Mitochondrial chaperone BCS1	Q5E9H5	BCS1L	48	0.3	0.6	3.37237	0.832938	5.3371	1.306
Endoplasmic reticulum chaperone BiP	Q0VCX2	HSPA5	72	0.77	1	143.67	17.2478	137.015	11.5512
3'(2'),5'-bisphosphate nucleotidase 1	Q3ZCK3	BPNT1	33	0.33	1.6	3.26503	0.807096	2.0354	0.708321
Pancreatic trypsin inhibitor	P00974		11	0.044	0.6	4.07833	0.326153	6.437	0.7522
Mitotic checkpoint protein BUB3	Q1JQB2	BUB3	37	0.97	1	2.45954	0.623281	2.49788	0.786901
Probable 18S rRNA (guanine-N(7))-methyltransferase	Q58DP0	BUD23	32	0.42	1.8	0.84651	0.323025	0.479837	0.240233
Complement component 1 Q subcomponent-binding protein, mitochondrial	Q3T0B6	C1QBP	31	0.83	1	4.10717	0.265713	3.91498	0.719407
Monofunctional C1-tetrahydrofolate synthase, mitochondrial	Q0VCR7	MTHFD1L	105	0.42	0.6	1.5295	0.774611	2.55592	0.768108
Calreticulin	P52193	CALR	48	0.7	0.9	9.63867	1.36481	11.0165	2.74284
Calumenin	Q3T0K1	CALU	37	0.33	0.5	1.755	0.746014	3.71298	1.45725
Calpain-2 catalytic subunit	Q27971	CAPN2	80		Only detected in Treated	1.10369	0.486106	0	0
Cullin-associated NEDD8-dissociated protein 1	A7MBJ5	CAND1	136	0.6	1.1	54.984	2.94697	49.8422	7.65169
Macrophage-capping protein	Q865V6	CAPG	39	0.31	0.3	0.590025	0.590025	1.86811	0.861379
F-actin-capping protein subunit beta	P79136	CAPZB	34	0.23	1.4	6.7922	0.69679	4.93267	1.04451
Caspase-6	Q3T0P5	CASP6	33	0.45	0.6	1.36675	0.670887	2.2046	0.685688
Catalase	P00432	CAT	60	0.25	1.6	3.2902	0.440333	2.03585	0.763593
Calcyphosin	Q0VCC0	CAPS	21	< 0,00010	61	14.1025	0.662823	0.23123	0.200251
F-actin-capping protein subunit alpha-1	A4FUA8	CAPZA1	33	0.7	0.9	6.82475	0.875985	7.33085	0.790047
F-actin-capping protein subunit alpha-2	Q5E997	CAPZA2	33	0.25	1.3	2.5091	0.422052	1.86488	0.244461
Carbonyl reductase [NADPH] 1	Q3SZD7	CBR1	31	0.67	0.7	0.422167	0.244872	0.626208	0.326119
Coiled-coil domain-containing protein 124	Q2TBV6	CCDC124	26	0.45	2.5	0.618845	0.382675	0.248608	0.2153
Cell cycle control protein 50A	Q17QL5	TMEM30A	41	0.98	1	2.74987	0.663406	2.78715	0.809563
Coiled-coil domain-containing protein 22	Q1RMI8	CCDC22	67	0.82	1.2	2.93938	1.70547	2.4805	0.830306
Coiled-coil domain-containing protein 58	A4FUI1	CCDC58	17	0.9	0.9	1.103	0.440077	1.18586	0.416673
CD81 antigen	Q3ZCD0	CD81	26	0.89	1.1	1.10084	0.571784	1.00033	0.330423
CD9 antigen	P30932	CD9	25	0.27	2.2	1.07417	0.407321	0.479837	0.240233
Hsp90 co-chaperone Cdc37	Q5EAC6	CDC37	45	0.81	0.9	4.84417	0.512018	5.34377	1.63716
Cell division control protein 42 homolog	Q2KJ93	CDC42	21	0.85	0.9	5.23818	0.747298	5.81915	2.51423
Cyclin-dependent kinase 1	P48734	CDK1	34	0.64	0.8	4.23792	1.39701	5.14152	1.04624
Cyclin-dependent-like kinase 5	Q02399	CDK5	33	0.49	0.7	17.8021	5.43917	24.3471	6.03571
Cilia- and flagella-associated protein 20	Q6B857	CFAP20	23		Only detected in Treated	0.590025	0.590025	0	0
Craniofacial development protein 2	O02751	CFDP2	66	0.34	1.6	5.46628	1.06739	3.47613	1.3748
Cystathionine gamma-lyase	Q58DW2	CTH	44	0.72	1.3	1.52517	0.56351	1.19093	0.611455
10 kDa heat shock protein, mitochondrial	P61603	HSPE1	11	0.7	0.8	21.112	3.26458	25.6532	9.20341
Chitinase domain-containing protein 1	Q5EAB4	CHID1	45	0.52	1.5	1.58784	0.405864	1.0351	0.609981
Charged multivesicular body protein 2b	Q3SX42	CHMP2B	24	0.37	0.4	0.424337	0.246295	1.07575	0.540938
Cysteine and histidine-rich domain-containing protein 1	Q29RL2	CHORDC1	37	0.0078	7.8	1.81117	0.329453	0.23123	0.200251
CDGSH iron-sulfur domain-containing protein 1	Q3ZBU2	CISD1	12	0.69	0.8	2.59932	0.873778	3.30175	1.23991
CDGSH iron-sulfur domain-containing protein 2	Q05B71	CISD2	15	0.85	1.1	2.37452	0.880913	2.1862	0.384689
Citrate synthase, mitochondrial	Q29RK1	CS	52	0.46	0.9	9.82522	0.757314	10.7861	0.839178
Calmegin	Q3SYT6	CLGN	70	0.8	0.9	2.40338	0.605155	2.76388	1.06357
Clathrin heavy chain 1	P49951	CLTC	192	0.63	0.9	43.4995	5.09086	48.809	7.82649
Chloride intracellular channel protein 1	Q5E9B7	CLIC1	27	0.0031	3	14.4153	1.9066	4.75352	0.595255
Chloride intracellular channel protein 4	Q9XSA7	CLIC4	29	0.68	1.2	5.16688	1.74757	4.4012	0.234385
Clusterin	P17697	CLU	51	0.79	1.1	15.382	3.39022	14.2807	1.88108
Cap-specific mRNA (nucleoside-2'-O-)-methyltransferase 1	A2VE39	CMTR1	95	0.82	1.2	2.45305	1.67141	2.01805	0.595008
2',3'-cyclic-nucleotide 3'-phosphodiesterase	P06623	CNP	45	0.63	0.9	5.40535	0.592943	6.1418	1.13325
Cytosolic non-specific dipeptidase	Q3ZC84	CNDP2	53	0.012	17	8.30495	2.17502	0.479837	0.240233
Collagen alpha-1(II) chain	P02459	COL2A1	142	0.36	Only detected in Control	0	0	0.497225	0.430609
Complement C3	Q2UVX4	C3	187	0.85	0.9	95.224	31.2919	105.228	32.673
Complement component C6	Q29RU4	C6	105	0.51	1.6	9.24123	3.93443	5.93213	2.27732
Complement component C9	Q3MHN2	C9	62	0.27	1.4	25.497	4.66607	17.7757	3.80098
Cofilin-1	Q5E9F7	CFL1	19	0.22	1.3	11.3537	1.47581	8.5136	1.28017
Cofilin-2	Q148F1	CFL2	19	0.48	0.8	2.5762	0.276215	3.39118	0.917718
Conserved oligomeric Golgi complex subunit 4	Q3MHG0	COG4	89	0.85	1.2	0.621015	0.383216	0.497225	0.430609
COMM domain-containing protein 4	Q5E9V6	COMMD4	22	0.88	0.8	0.39335	0.39335	0.497225	0.430609
COMM domain-containing protein 9	Q2TBN5	COMMD9	22	0.29	2	1.94952	0.655346	0.959675	0.480467
Coatomer subunit alpha	Q27954	COPA	138	0.52	0.7	15.2058	4.73837	20.9157	6.06853
Coatomer subunit beta	A0JN39	COPB1	107	0.84	1.1	5.05598	1.61945	4.57395	1.34718
Coatomer subunit beta'	P35605	COPB2	102	0.65	0.9	4.89168	0.853967	5.54002	0.90225
Coatomer subunit delta	P53619	ARCN1	57	0.68	1.1	4.66768	0.793462	4.10555	0.90427
Coatomer subunit epsilon	Q28104	COPE	34	0.45	0.4	0.424337	0.246295	1.11641	0.70943
Coatomer subunit gamma-1	P53620	COPG1	97	0.55	1.3	8.04387	1.49083	6.29125	2.03207
2-methoxy-6-polyprenyl-1,4-benzoquinol methylase, mitochondrial	Q0P5A2	COQ5	38	0.33	0.2	0.196673	0.196673	0.977055	0.60915
Ubiquinone biosynthesis monooxygenase COQ6, mitochondrial	Q2KIL4	COQ6	51	0.45	2.5	0.621015	0.383216	0.248608	0.2153
Ubiquinone biosynthesis protein COQ9, mitochondrial	Q2NL34	COQ9	36	0.98	1	2.858	1.14636	2.8278	0.866829
Cytochrome c oxidase subunit 2	P68530	MT-CO2	26	0.52	0.6	1.30184	0.575455	2.21451	1.04656
Cytochrome c oxidase subunit 4 isoform 1, mitochondrial	P00423	COX4I1	20	0.3	0.7	1.72402	0.605479	2.608	0.417971
Cytochrome c oxidase subunit 5A, mitochondrial	P00426	COX5A	17	0.72	1.1	4.15618	1.03009	3.66635	0.657633
Copine-1	Q08DB4	CPNE1	59	0.046	2.2	1.691	0.259805	0.769112	0.225986
Calpain small subunit 1	P13135	CAPNS1	28		Only detected in Treated	1.8155	0.624656	0	0
Carnitine O-palmitoyltransferase 2, mitochondrial	Q2KJB7	CPT2	74	0.96	1	4.19433	0.502483	4.09965	1.45718
Cysteine-rich protein 2	Q0VFX8	CRIP2	23		Only detected in Treated	2.09068	1.22693	0	0
Casein kinase II subunit alpha	P68399	CSNK2A1	45	0.98	1	2.59718	0.945344	2.63725	1.03997
Casein kinase II subunit alpha'	P20427	CSNK2A2	41	0.92	1.1	2.59932	0.873778	2.45725	0.98733
Casein kinase II subunit beta	P67868	CSNK2B	25	0.52	1.6	0.84651	0.323025	0.537883	0.270474
COP9 signalosome complex subunit 3	A6H7B5	COPS3	48	0.98	1	4.53437	0.975338	4.50493	0.499895
COP9 signalosome complex subunit 4	Q3SZA0	COPS4	46	0.35	1.2	6.82967	0.841062	5.46457	0.915656
COP9 signalosome complex subunit 6	A6QQ21	COPS6	36	0.86	1.1	1.46752	0.671974	1.30698	0.456445
COP9 signalosome complex subunit 7b	Q2KI56	COPS7B	30	0.37	1.9	4.4292	1.76742	2.38271	0.98071
Versican core protein	P81282	VCAN	370	0.8	0.9	2.67135	0.682469	2.89728	0.441533
Catenin alpha-1	Q3MHM6	CTNNA1	100	0.81	0.9	7.68403	1.10452	8.20688	1.511
Catenin beta-1	Q0VCX4	CTNNB1	86	0.33	0.8	3.61052	0.560574	4.61332	0.671371
Cytochrome c1, heme protein, mitochondrial	P00125	CYC1	35	0.61	0.7	2.9682	1.46495	4.16953	1.47502
Cytochrome b5	P00171	CYB5A	15	0.59	0.7	3.02588	1.15566	4.59825	2.20024
Calcyclin-binding protein	Q3T168	CACYBP	26	0.99	1	4.43787	2.31107	4.45787	1.49507
Cytochrome c	P62894	CYCS	12	0.56	0.9	5.05885	1.06435	5.77762	0.41317
Dolichyl-diphosphooligosaccharide--protein glycosyltransferase subunit DAD1	Q5E9C2	DAD1	12	0.4	0.7	2.95518	0.953123	4.03148	0.609901
Drebrin-like protein	A6H7G2	DBNL	48		Only detected in Treated	2.89685	0.621468	0	0
Cytoplasmic dynein 1 intermediate chain 2	Q0III3	DYNC1I2	68	0.44	1.2	11.3395	2.17811	9.19533	1.24654
Dephospho-CoA kinase domain-containing protein	Q3ZBS0	DCAKD	26	0.93	1.1	1.95019	0.689131	1.84485	0.71549
DCN1-like protein 5	Q1RMX9	DCUN1D5	27	0.63	0.8	1.35801	0.202324	1.7288	0.611529
Dynactin subunit 2	Q3ZCF0	DCTN2	44	0.58	1.1	8.86862	1.05875	7.8011	1.28335
Dynactin subunit 3	Q0P5A1	DCTN3	21	0.79	0.8	1.33067	0.595424	1.59625	0.645577
L-xylulose reductase	Q1JP75	DCXR	26		Only detected in Treated	4.2765	0.843024	0	0
ATP-dependent RNA helicase DDX19A	Q3ZBV2	DDX19A	54	0.82	1.1	0.877493	0.373007	0.769112	0.225986
DNA damage-binding protein 1	A1A4K3	DDB1	127	0.79	0.9	1.72617	0.802783	2.01805	0.595008
ATP-dependent RNA helicase DDX1	Q0IIK5	DDX1	82	0.2	2	2.4322	0.441112	1.20827	0.6365
Derlin-1	Q71SS4	DERL1	29	0.82	0.8	1.43653	0.8593	1.71142	0.67391
Destrin	Q5E9D5	DSTN	19	0.47	0.9	12.5016	1.62556	13.7895	0.259673
Glutamate dehydrogenase 1, mitochondrial	P00366	GLUD1	62	0.89	1.1	7.1352	1.56282	6.7775	1.67348
Corticosteroid 11-beta-dehydrogenase isozyme 2	O77667	HSD11B2	44	0.82	1.1	3.2581	0.597372	3.07063	0.440166
Dihydropteridine reductase	Q3T0Z7	QDPR	26	0.93	1	12.083	1.45913	11.8314	2.16918
ATP-dependent RNA helicase A	Q28141	DHX9	142	0.5	0.7	3.24768	0.909431	4.54472	1.36939
DnaJ homolog subfamily B member 11	Q3ZBA6	DNAJB11	41	0.75	1.4	0.651998	0.431626	0.479837	0.240233
DnaJ homolog subfamily C member 11	Q2NL21	DNAJC11	63	0.89	1.1	1.13251	0.157289	1.04097	0.526919
Dynein light chain roadblock-type 1	Q3T140	DYNLRB1	11	0.89	0.9	0.81769	0.557143	0.942307	0.566603
DnaJ homolog subfamily A member 1	Q5E954	DNAJA1	45	0.8	0.9	2.20452	0.448231	2.4805	0.830306
DnaJ homolog subfamily A member 2	Q2HJ94	DNAJA2	46	0.068	1.9	2.60865	0.529785	1.35906	0.16208
DnaJ homolog subfamily B member 1	Q3MI00	DNAJB1	38	0.74	1.1	6.7441	1.8006	5.933	1.31082
DnaJ homolog subfamily C member 3	Q27968	DNAJC3	58	0.71	1.1	5.74185	1.1701	5.1182	0.928396
Dynamin-1-like protein	Q2KIA5	DNM1L	83	0.53	0.8	11.7422	2.38814	14.6994	3.23996
Aspartyl aminopeptidase	Q2HJH1	DNPEP	52	0.62	1.2	10.442	1.83599	8.9465	1.85889
Dolichol-phosphate mannosyltransferase subunit 1	Q1JQ93	DPM1	30	0.14	0.6	2.01217	0.630185	3.34282	0.411491
Dolichol-phosphate mannosyltransferase subunit 3	Q3ZC71	DPM3	10	0.25	1.2	4.1655	0.226269	3.44655	0.453115
DNA polymerase subunit gamma-2, mitochondrial	Q0VC30	POLG2	55	0.61	2.4	0.590025	0.590025	0.248608	0.2153
Dihydropyrimidinase-related protein 2	O02675	DPYSL2	62	0.09	13	1.67047	0.755479	0.12439	0.107725
Developmentally-regulated GTP-binding protein 1	Q3MHP5	DRG1	41	0.6	1.4	4.1007	1.5293	2.93708	1.22016
Dehydrogenase/reductase SDR family member 7B	Q3T0R4	DHRS7B	35	0.28	1.5	3.39752	0.471834	2.26665	0.721364
Desmoglein-1	Q03763	DSG1	112	0.039	0.3	2.60153	0.952435	7.68675	1.45787
D-aminoacyl-tRNA deacylase 1	Q2T9V8	DTD1	23	0.73	1.1	4.21885	1.01337	3.7706	0.647838
Spliceosome RNA helicase DDX39B	Q3T147	DDX39B	49	0.42	0.6	0.965925	0.576042	1.66815	0.495552
Dynein light chain 1, cytoplasmic	P61285	DYNLL1	10	0.79	1	22.8015	0.807589	23.6973	2.76357
Dynein light chain 2, cytoplasmic	Q3MHR3	DYNLL2	10	0.85	0.9	7.9419	0.578241	8.43587	2.14613
Band 4.1-like protein 5	Q58CU2	EPB41L5	57	0.44	0.6	1.58567	0.157695	2.5267	0.966069
Trifunctional enzyme subunit beta, mitochondrial	O46629	HADHB	51	0.33	0.8	18.0598	1.51942	21.5708	2.51783
Enoyl-CoA hydratase, mitochondrial	Q58DM8	ECHS1	31	0.083	0.7	11.5167	1.4583	16.1758	1.47955
Elongation factor 1-alpha 1	P68103	EEF1A1	50	0.78	0.9	49.0795	10.8196	55.438	16.1669
Elongation factor 1-beta	Q5E983	EEF1B	25	0.77	1.1	4.27217	0.831631	3.91498	0.719407
Elongation factor 1-delta	A5D989	EEF1D	31	0.63	1.1	15.0272	3.2201	13.2101	1.29994
Elongation factor 2	Q3SYU2	EEF2	95	0.31	1.3	34.5213	1.68449	27.5308	5.21549
EF-hand domain-containing protein D2	A5D7A0	EFHD2	27	0.9	1.1	1.40769	1.12481	1.24895	0.393451
Elongation factor Ts, mitochondrial	P43896	TSFM	37	0.46	0.8	10.104	1.10194	12.444	2.3561
Elongation factor Tu, mitochondrial	P49410	TUFM	49	0.69	0.9	30.2055	4.83727	33.9907	6.58069
Translation initiation factor eIF-2B subunit alpha	Q0IIF2	EIF2B1	34		Only detected in Treated	0.904845	0.332028	0	0
Translation initiation factor eIF-2B subunit delta	Q3T058	EIF2B4	57	0.45	1.8	1.26869	0.517646	0.711058	0.386348
Translation initiation factor eIF-2B subunit gamma	A5PJI7	EIF2B3	50	0.62	0.7	0.877493	0.373007	1.23158	0.4975
Eukaryotic translation initiation factor 3 subunit B	A7MB16	EIF3B	89	0.99	1	2.79385	1.00221	2.76978	0.853288
Eukaryotic translation initiation factor 3 subunit C	Q3SYW6	EIF3C	105	0.57	0.8	6.07252	1.71336	7.8583	2.06799
Eukaryotic translation initiation factor 3 subunit D	Q3T122	EIF3D	64	0.75	1.3	3.37952	1.69849	2.68847	1.07637
Eukaryotic translation initiation factor 3 subunit E	Q3T102	EIF3E	52	0.25	2.6	4.57113	2.04958	1.74615	0.72399
Eukaryotic translation initiation factor 3 subunit I	Q5E966	EIF3I	36	0.82	1.1	3.0842	0.752051	2.83922	0.583963
Eukaryotic translation initiation factor 3 subunit J	Q0VCU8	EIF3J	29	0.82	1.1	2.60003	0.778128	2.32468	0.777682
Eukaryotic translation initiation factor 3 subunit K	Q3T0V3	EIF3K	25	0.86	0.8	0.81769	0.557143	0.977055	0.60915
Eukaryotic translation initiation factor 3 subunit L	Q3ZCK1	EIF3L	67	0.07	2	5.44932	0.824644	2.7008	0.810441
Eukaryotic translation initiation factor 3 subunit M	Q3T148	EIF3M	42	0.43	1.9	3.1627	1.40192	1.68813	0.870436
ER membrane protein complex subunit 3	Q3ZCB8	EMC3	30	0.38	2.1	1.46752	0.671974	0.711058	0.386348
Alpha-enolase	Q9XSJ4	ENO1	47	0.8	1.1	14.8517	1.53297	13.9137	2.69655
Endoplasmin	Q95M18	HSP90B1	92	0.25	1.2	90.9262	10.548	77.379	1.27935
Eukaryotic peptide chain release factor subunit 1	Q0VCX5	ETF1	49	0.62	1.3	2.00785	0.340653	1.57886	0.636824
Erlin-2	Q1RMU4	ERLIN2	38	0.23	0.7	5.67795	0.606483	7.8586	1.29397
ERO1-like protein alpha	A5PJN2	ERO1A	54	0.27	1.9	2.01217	0.630185	1.05836	0.412227
Endoplasmic reticulum resident protein 29	P81623	ERP29	29	0.45	0.7	5.80668	1.38399	8.24685	2.30882
Endoplasmic reticulum resident protein 44	Q3T0L2	ERP44	47	0.77	0.8	0.84651	0.323025	1.00033	0.330423
S-formylglutathione hydrolase	Q08E20	ESD	32	0.82	0.9	9.46073	1.4436	10.1374	2.1047
Electron transfer flavoprotein subunit alpha, mitochondrial	Q2KJE4	ETFA	35	0.034	0.7	4.36078	0.708422	6.32575	0.11374
Electron transfer flavoprotein subunit beta	Q2TBV3	ETFB	28	0.32	0.8	14.1825	1.4979	17.0373	1.88267
Electron transfer flavoprotein-ubiquinone oxidoreductase, mitochondrial	Q2KIG0	ETFDH	69	0.21	0.7	9.07825	1.90683	13.1794	1.91858
Persulfide dioxygenase ETHE1, mitochondrial	Q3T094	ETHE1	28	0.47	0.4	0.590025	0.590025	1.45687	0.819829
Ezrin	P31976	EZR	69	0.35	0.9	23.3245	1.92456	26.64	2.26999
Protein FAM114A2	Q2T9N1	FAM114A1	55	0.81	0.8	1.10517	0.578121	1.30698	0.456445
Protein FAM162A	Q2NKR7	FAM162A	18	0.36	0.6	1.46537	0.670627	2.53855	0.74415
Fructose-1,6-bisphosphatase 1	Q3SZB7	FBP1	37		Only detected in Treated	1.35724	1.07533	0	0
Fructose-1,6-bisphosphatase isozyme 2	Q2KJJ9	FBP2	37		Only detected in Treated	0.24714	0.24714	0	0
Protein FAM210A	Q05B67	FAM210A	31	0.8	1.3	0.621015	0.383216	0.46245	0.400493
Fatty acid-binding protein 5	P55052	FABP5	15	0.83	0.9	9.80945	2.44624	10.7037	2.74043
Fatty acid-binding protein, heart	P10790	FABP3	15	0.076	0.7	10.5544	1.54534	14.4987	0.86237
Fumarylacetoacetate hydrolase domain-containing protein 2	Q2KIB0	FAHD2	35	0.75	0.9	4.06755	1.44545	4.70732	1.09997
Protein FAM3C	A5PKI3	FAM3C	25		Only detected in Treated	0.797495	0.54041	0	0
F-box only protein 2	Q17QK6	FBXO2	34		Only detected in Treated	1.33067	0.595424	0	0
F-box only protein 6	Q3SX24	FBXO6	31		Only detected in Treated	1.492	0.898274	0	0
F-box/LRR-repeat protein 4	Q0VD31	FBXL4	70	0.73	1.7	0.39335	0.39335	0.23123	0.200251
F-box/WD repeat-containing protein 7	F1MNN4	FBXW7	70	0.49	1.4	5.1972	1.43973	3.7125	1.21048
Alpha-2-HS-glycoprotein	P12763	AHSG	38	0.34	Only detected in Control	0	0	12.2185	10.1715
Bis(5'-adenosyl)-triphosphatase	Q1KZG4	FHIT	17	0.21	0.5	3.0827	0.829953	6.36075	1.89411
Fibrinogen alpha chain	P02672	FGA	67	0.43	1.5	8.9433	2.11272	6.155	2.16631
Fibrinogen beta chain	P02676	FGB	53	0.86	1.1	4.2282	0.628165	3.80054	1.94831
Fibronectin	P07589	FN1	272	0.56	0.3	0.196673	0.196673	0.578525	0.501017
Mitochondrial fission 1 protein	Q3T0I5	FIS1	17	0.55	1.2	5.05232	1.09862	4.23305	0.591469
Peptidyl-prolyl cis-trans isomerase FKBP1A	P18203	FKBP1A	12	0.26	0.6	2.09718	0.251252	3.35383	0.85548
Peptidyl-prolyl cis-trans isomerase FKBP2	Q32PA9	FKBP2	15	0.99	1	1.52517	0.56351	1.5382	0.451961
Peptidyl-prolyl cis-trans isomerase FKBP3	P26884	FKBP3	25	0.63	1.2	1.86952	0.396014	1.5382	0.451961
Peptidyl-prolyl cis-trans isomerase FKBP4	Q9TRY0	FKBP4	52	0.0028	2	11.687	0.99195	5.71232	0.632415
Flotillin-1	Q08DN8	FLOT1	47	0.33	1.9	1.78019	0.44293	0.942307	0.566603
Flotillin-2	A6QLR4	FLOT2	47	0.89	1.1	1.987	1.50882	1.74615	0.72399
Farnesyl pyrophosphate synthase	Q8WMY2	FDPS	41	0.35	0.7	4.72968	1.06428	6.34978	1.05372
Ferritin light chain	O46415	FTL	20	0.67	1.3	2.23984	0.834531	1.76945	0.529533
Fibronectin type III and SPRY domain-containing protein 1	Q05B84	FSD1	56	0.5	0.6	0.84651	0.323025	1.46281	0.682657
Tissue alpha-L-fucosidase	Q2KIM0	FUCA1	54	0.8	1.3	3.29955	1.94548	2.59565	1.51452
Fragile X mental retardation syndrome-related protein 1	Q2TBT7	FXR1	70	0.68	0.8	2.65635	0.784946	3.31	1.13323
Ras GTPase-activating protein-binding protein 1	Q32LC7	G3BP1	52	0.047	2	3.6562	0.391027	1.7868	0.553753
Glyceraldehyde-3-phosphate dehydrogenase	P10096	GAPDH	36	0.64	0.9	71.6068	11.3201	80.887	13.2294
Glyceraldehyde-3-phosphate dehydrogenase, testis-specific	Q2KJE5	GAPDHS	43	0.68	0.7	1.00653	0.716042	1.39425	0.470558
Glucose-6-phosphate isomerase	Q3ZBD7	GPI	63	0.85	1	10.2425	1.55018	9.83715	1.18855
Galactokinase	A6H768	GALK1	42	0.8	1.1	13.591	3.31051	12.5369	1.96151
Guanine nucleotide-binding protein G(I)/G(S)/G(T) subunit beta-1	P62871	GNB1	37	0.26	0.8	4.3933	0.738797	5.77918	0.707489
Guanine nucleotide-binding protein G(I)/G(S)/G(T) subunit beta-2	P11017	GNB2	37	0.65	1.4	0.9207	0.177746	0.636155	0.493925
Glutaryl-CoA dehydrogenase, mitochondrial	Q2KHZ9	GCDH	48	0.59	1.4	1.69303	0.64605	1.24895	0.393451
Aminomethyltransferase, mitochondrial	P25285	AMT	43	0.15	0.3	0.81769	0.557143	2.7291	0.893453
Ganglioside-induced differentiation-associated protein 1	A6QQZ0	GDAP1	41	0.62	0.8	1.29967	0.436894	1.7288	0.611529
Ganglioside-induced differentiation-associated protein 2	Q2KIX2	GDAP2	56	0.68	0.7	1.10732	0.865196	1.67075	0.84492
Rab GDP dissociation inhibitor alpha	P21856	GDI1	51	0.89	1	7.00288	0.976226	7.25382	1.26584
Rab GDP dissociation inhibitor beta	P50397	GDI2	50	0.37	1.5	10.276	2.69567	6.75664	2.06612
Rho GDP-dissociation inhibitor 1	P19803	ARHGDIA	23	0.28	0.7	4.63668	0.859713	6.32052	0.968403
Geranylgeranyl pyrophosphate synthase	P56966	GGPS1	35	0.3	3	1.42214	0.780003	0.479837	0.240233
Mitochondrial glutamate carrier 1	Q08DK4	SLC25A22	35	0.23	0.9	9.69327	0.286595	11.3463	1.03963
Hydroxyacylglutathione hydrolase, mitochondrial	Q3B7M2	HAGH	34		Only detected in Treated	0.39335	0.39335	0	0
Glutaredoxin-1	P10575	GLRX	12	0.34	0.5	2.54603	1.47777	4.80518	1.40277
Glucosidase 2 subunit beta	Q28034	PRKCSH	60	0.41	0.8	10.6552	1.75268	13.4107	2.24664
Serine hydroxymethyltransferase, mitochondrial	Q3SZ20	SHMT2	56	0.16	0.6	3.3507	0.838164	5.84665	1.1507
Putative oxidoreductase GLYR1	A4FUF0	GLYR1	61	0.53	1.3	5.20367	1.70962	3.94378	0.723041
Mannose-1-phosphate guanyltransferase beta	Q2YDJ9	GMPPB	40	0.077	3.9	4.02435	1.26038	1.04097	0.526919
Guanine nucleotide-binding protein G(i) subunit alpha-1	P63097	GNAI1	40	0.96	1	2.18677	0.119351	2.21457	0.431239
Guanine nucleotide-binding protein G(o) subunit alpha	P08239	GNAO1	40	0.89	0.9	0.528785	0.402188	0.617195	0.378672
Guanine nucleotide-binding protein G(s) subunit alpha isoforms short	P04896	GNAS	46	0.27	4.2	1.32576	0.757202	0.318675	0.275981
Glucosamine-6-phosphate isomerase 2	Q17QL1	GNPDA2	31	0.41	2.5	2.36258	1.51313	0.947925	0.474735
N-acetylglucosamine-6-sulfatase	Q1LZH9	GNS	63	0.57	0.8	3.11083	0.713553	3.8802	0.93786
G-protein coupled receptor family C group 5 member C	Q2YDG0	GPRC5C	48	0.2	0.5	1.29967	0.436894	2.60296	0.678495
Glutathione peroxidase 1	P00435	GPX1	23	0.0096	5.6	2.77652	0.351684	0.497225	0.430609
Phospholipid hydroperoxide glutathione peroxidase	Q9N2J2	GPX4	22	0.5	0.6	2.8047	1.7579	4.74125	1.79961
Stress-70 protein, mitochondrial	Q3ZCH0	HSPA9	74	0.96	1	49.1403	1.82573	49.4768	4.74748
GrpE protein homolog 1, mitochondrial	Q3SZC1	GRPEL1	24	0.026	0.5	1.16349	0.231563	2.37677	0.297632
Glutathione synthetase	Q5EAC2	GSS	52	0.52	2.3	1.10732	0.865196	0.479837	0.240233
Glutathione S-transferase Mu 1	Q9N0V4	GSTM1	26	0.22	0.6	2.49012	0.232967	3.84147	0.841014
Glutathione S-transferase P	P28801	GSTP1	24	0.038	1.5	9.7696	0.677355	6.66782	0.825567
Solute carrier family 2, facilitated glucose transporter member 3	P58352	SLC2A3	54	0.93	0.9	0.73916	0.252682	0.7865	0.419842
Histone H1.1	G3N131	HIST1H1A	22	0.32	0.7	1.58983	0.355999	2.31736	0.491829
Histone H2A.V	Q32LA7	H2AFV	14	0.48	0.4	0.31485	0.31485	0.7069	0.353713
Histone H3.1	P68432		15	0.58	1.3	2.75773	0.789937	2.19697	0.463131
Histone H3.2	P84227		15	0.31	0.6	1.61415	0.572751	2.77601	0.762293
Histone H4	P62803		11	0.039	0.6	12.4295	0.732927	21.2705	2.84526
Very-long-chain (3R)-3-hydroxyacyl-CoA dehydratase 3	A7YY55	HACD3	43	0.48	1.3	3.59567	0.477959	2.76978	0.853288
Hemoglobin subunit alpha	P01966	HBA	15	0.15	3.4	5.59922	2.14622	1.63689	0.885544
Hemoglobin subunit beta	P02070	HBB	16	0.0052	6.7	10.6302	1.99062	1.58078	0.613073
Hemoglobin fetal subunit beta	P02081		16	0.84	0.8	0.55149	0.0683375	0.70275	0.608599
HBS1-like protein	Q2KHZ2	HBS1L	76	0.66	1.2	2.80753	0.224753	2.34797	0.830042
3-hydroxyacyl-CoA dehydrogenase type-2	O02691	HSD17B10	27	0.76	0.9	20.9178	2.40354	22.1028	2.52573
Heme-binding protein 1	Q148C9	HEBP1	21	0.25	2.2	1.99245	0.552864	0.913155	0.5568
Delta-aminolevulinic acid dehydratase	Q58DK5	ALAD	36	0.11	3.2	5.6892	2.01009	1.76945	0.529533
Hepatocyte growth factor-regulated tyrosine kinase substrate	Q0V8S0	HGS	86	0.8	0.8	0.848675	0.492589	1.01773	0.35417
3-hydroxyisobutyryl-CoA hydrolase, mitochondrial	Q2HJ73	HIBCH	43	0.17	0.6	2.80967	0.437279	4.84635	1.08243
Histidine triad nucleotide-binding protein 2, mitochondrial	Q8SQ21	HINT2	17	0.79	1.2	1.97615	0.935915	1.61363	0.811409
High mobility group protein B1	P10103	HMGB1	25	0.54	0.5	0.39335	0.39335	0.827133	0.474826
High mobility group protein B2	P40673	HMGB2	24	0.42	1.7	1.27085	0.519662	0.769112	0.225986
High mobility group protein B3	Q32L31	HMGB3	23	0.12	1.8	1.35801	0.202324	0.769112	0.225986
Heterogeneous nuclear ribonucleoprotein F	Q5E9J1	HNRNPF	46	0.3	0.5	3.11433	0.892852	5.67427	1.8015
Heterogeneous nuclear ribonucleoprotein K	Q3T0D0	HNRNPK	51	0.76	1	10.3442	0.969507	9.85192	1.02792
Hypoxanthine-guanine phosphoribosyltransferase	Q3SZ18	HPRT1	24		Only detected in Treated	1.91918	0.935319	0	0
Heat shock protein 105 kDa	Q0IIM3	HSPH1	97	0.12	1.6	21.9722	1.29773	13.6088	3.86824
Heat shock 70 kDa protein 1A	Q27975	HSPA1A	70	0.17	1.1	59.9735	3.34808	54.6508	0.532961
Heat shock protein HSP 90-alpha	Q76LV2	HSP90AA1	85	0.52	1.1	109.693	11.1977	100.115	7.52391
Heat shock protein HSP 90-beta	Q76LV1	HSP90AB1	83	0.05	1.3	35.3398	2.21624	27.6535	1.9305
Inactive hydroxysteroid dehydrogenase-like protein 1	A5PJF6	HSDL1	37	0.95	1	2.06835	0.148402	2.11078	0.516542
Heat shock cognate 71 kDa protein	P19120	HSPA8	71	0.72	1	84.9895	3.87527	83.3722	1.67811
Heat shock protein beta-1	Q3T149	HSPB1	22	0.14	1.7	16.9345	1.74437	10.2593	3.01447
Histidine ammonia-lyase	A7YWP4	HAL	72	0.36	Only detected in Control	0	0	0.745825	0.645903
Isocitrate dehydrogenase [NAD] subunit beta, mitochondrial	O77784	IDH3B	42	0.72	0.8	4.73182	1.24695	5.59165	1.6798
Isocitrate dehydrogenase [NAD] subunit gamma, mitochondrial	Q58CP0	IDH3G	43	0.61	0.8	6.3362	1.75675	7.91033	1.98861
Isocitrate dehydrogenase [NADP], mitochondrial	Q04467	IDH2	51	0.7	1.3	1.36174	0.586711	1.05836	0.412227
Eukaryotic translation initiation factor 2 subunit 1	P68102	EIF2S1	36	0.65	1.3	3.99185	1.42351	3.02521	1.24733
Eukaryotic translation initiation factor 2 subunit 3	Q2KHU8	EIF2S3	51	0.59	1.3	5.3975	1.84018	4.20425	0.82672
Eukaryotic initiation factor 4A-I	Q3SZ54	EIF4A1	46	0.86	1	24.2132	3.64754	23.2548	3.25687
Eukaryotic initiation factor 4A-II	Q3SZ65	EIF4A2	46	0.91	1	8.52107	1.06893	8.78267	1.73571
Eukaryotic initiation factor 4A-III	Q2NL22	EIF4A3	47	0.57	0.8	3.21465	0.548981	4.22727	1.37155
Eukaryotic translation initiation factor 4E	Q9N0T5	EIF4E	25	0.51	0.7	1.04319	0.488194	1.5382	0.451961
Eukaryotic translation initiation factor 4 gamma 2	Q95L46	EIF4G2	102	0.54	1.3	2.85502	0.891005	2.215	0.376793
Eukaryotic translation initiation factor 5A-1	Q6EWQ7	EIF5A	17	0.66	1.1	3.23402	0.565115	2.83418	0.553584
Eukaryotic translation initiation factor 6	Q9TU47	EIF6	27	0.76	1.1	3.5135	0.65318	3.16915	0.735177
Importin subunit alpha-5	A2VE08	KPNA1	60	0.56	2.8	0.331775	0.331775	0.117172	0.101474
Importin subunit alpha-7	Q0V7M0	KPNA6	60	0.96	1	3.91875	0.946093	4.00775	1.3304
Importin subunit alpha-8	C1JZ66	KPNA7	57	0.32	1.5	7.55962	1.78183	5.20455	1.1018
Inosine-5'-monophosphate dehydrogenase 1	A0JNA3	IMPDH1	55	0.85	1.2	0.84435	0.489753	0.711058	0.386348
Inosine-5'-monophosphate dehydrogenase 2	Q3SWY3	IMPDH2	56	0.66	1.2	2.84432	0.847154	2.30733	0.677949
Inositol monophosphatase 1	P20456	IMPA1	30	0.91	1.1	3.9595	0.960556	3.72355	1.46996
Inositol-3-phosphate synthase 1	Q2NL29	ISYNA1	61	0.6	1.2	5.1042	0.938358	4.11738	1.29912
Inositol polyphosphate 1-phosphatase	P21327	INPP1	44	0.52	1.2	11.8223	1.93679	10.1031	1.35046
Inorganic pyrophosphatase	P37980	PPA1	33	0.56	1.8	1.33067	0.595424	0.745825	0.645903
Isochorismatase domain-containing protein 1	A6QLY4	ISOC1	32	0.22	0.4	1.40769	1.12481	3.99543	1.30977
D-ribitol-5-phosphate cytidylyltransferase	E1BCH6	CRPPA	50	0.36	0.5	0.618845	0.382675	1.30103	0.498535
IST1 homolog	Q3ZBV1	IST1	40	0.75	0.9	2.23332	0.52137	2.54997	0.69261
Integrin alpha-2 (Fragment)	P53710	ITGA2	129	0.97	1	2.41417	0.567953	2.36532	0.842727
Integrin beta-1	P53712	ITGB1	88	0.71	0.7	1.94732	0.749213	2.66518	1.45195
Inter-alpha-trypsin inhibitor heavy chain H4	Q3T052	ITIH4	102	0.36	Only detected in Control	0	0	0.8678	0.751537
Inositol 1,4,5-trisphosphate receptor type 1	Q9TU34	ITPR1	308	0.27	1.3	13.5418	0.295171	10.7594	1.98192
Isovaleryl-CoA dehydrogenase, mitochondrial	Q3SZI8	IVD	46	0.46	0.7	1.84069	0.333688	2.58475	0.754005
Junctional adhesion molecule A	Q9XT56	F11R	32	0.13	1.3	2.49052	0.283726	1.89692	0.157754
Keratin, type I cytoskeletal 10	P06394	KRT10	55	0.28	0.5	11.8888	2.08692	24.243	8.89581
Keratin, type I cytoskeletal 17	A1L595	KRT17	49	0.0099	0.5	6.73935	0.761688	13.0162	1.30522
Keratin, type I cytoskeletal 19	P08728	KRT19	44	0.056	0.2	0.524435	0.189169	2.49085	0.700752
Keratin, type I cytoskeletal 25	Q0P5J4	KRT25	49	0.28	0.2	0.426025	0.426025	2.55275	1.51264
Keratin, type II cytoskeletal 5	Q5XQN5	KRT5	63	0.33	0.9	32.2525	1.53126	37.4117	3.98005
Keratin, type II cytoskeletal 71	Q148H5	KRT71	57	0.36	0.6	2.17298	0.276144	3.704	1.30586
Keratin, type II cytoskeletal 75	Q08D91	KRT75	59	0.33	0.2	4.16648	0.352601	20.884	13.5808
Keratin, type II cytoskeletal 78	A6QNX5	KRT78	57	0.5	0.5	0.767648	0.366804	1.42575	0.722281
Keratin, type II cytoskeletal 8	P05786	KRT8	54	0.88	1.1	1.4827	0.526841	1.36036	0.475617
Keratin, type II cytoskeletal 80	A0JND2	KRT80	47	0.46	1.6	1.18093	0.307373	0.723568	0.430833
Adenylate kinase isoenzyme 1	P00570	AK1	22		Only detected in Treated	2.40552	0.801933	0	0
Adenylate kinase 2, mitochondrial	P08166	AK2	26	0.65	0.9	4.21668	0.780525	4.7311	0.647235
GTP:AMP phosphotransferase AK3, mitochondrial	P08760	AK3	26	0.37	0.6	4.12953	1.31222	7.15265	2.44044
Adenylate kinase 4, mitochondrial	Q0VCP1	AK4	25	0.32	0.7	5.51922	1.44954	8.04925	1.55614
cAMP-dependent protein kinase type II-alpha regulatory subunit	P00515	PRKAR2A	45	0.023	2.1	3.23185	0.202593	1.5382	0.451961
cAMP-dependent protein kinase catalytic subunit alpha	P00517	PRKACA	41		Only detected in Treated	0.621015	0.383216	0	0
Kynurenine--oxoglutarate transaminase 3	Q0P5G4	KYAT3	51	0.86	0.8	0.39335	0.39335	0.479837	0.240233
2-amino-3-ketobutyrate coenzyme A ligase, mitochondrial	Q0P5L8	GCAT	45	0.98	1	9.0667	2.72297	8.97985	2.85083
Calcium/calmodulin-dependent protein kinase type II subunit delta	Q2HJF7	CAMK2D	55	0.89	0.9	0.96464	0.412654	1.05726	0.40111
Creatine kinase B-type	Q5EA61	CKB	43	0.01	4.1	4.5005	0.42399	1.09903	0.710336
Creatine kinase U-type, mitochondrial	Q9TTK8	CKMT1	47	0.76	0.9	30.5837	1.87791	32.241	4.22804
Kinesin-like protein KIF20A	Q29RT6	KIF20A	100	0.9	1.1	1.81117	0.329453	1.67075	0.84492
Phosphoribosyl pyrophosphate synthase-associated protein 1	Q08DW2	PRPSAP1	39	0.96	1	3.85803	0.869077	3.96068	1.34103
Keratin, type II cuticular Hb3	A4FUZ0	KRT83	54	0.35	0.05	2.38252	1.39629	43.4804	35.0524
Lethal(2) giant larvae protein homolog 1	Q8MKF0	LLGL1	113	0.36	Only detected in Control	0	0	0.497225	0.430609
Lupus La protein homolog	P10881	SSB	47	0.79	1.3	1.86302	1.14963	1.45687	0.819829
Beta-lactoglobulin	P02754	LGB	20	0.89	1.1	0.877493	0.373007	0.7865	0.419842
Lysosome-associated membrane glycoprotein 1	Q05204	LAMP1	44	0.43	0.8	7.3195	0.992316	8.66992	1.06757
LIM and SH3 domain protein 1	Q3B7M5	LASP1	30	0.64	1.4	1.69087	0.74263	1.23158	0.4975
L-lactate dehydrogenase A-like 6B	Q3T056	LDHAL6B	42	0.16	3.7	0.92254	0.336061	0.248608	0.2153
L-lactate dehydrogenase A chain	P19858	LDHA	37	0.24	1.2	17.761	2.02189	14.2472	1.50054
L-lactate dehydrogenase B chain	Q5E9B1	LDHB	37	0.98	1	15.5835	1.81588	15.491	2.76453
Galectin-1	P11116	LGALS1	15	0.37	0.7	2.99485	1.09764	4.21568	0.542969
Galectin-9	Q3MHZ8	LGALS9	39	0.037	4.3	4.02217	0.946955	0.942307	0.566603
Protein lin-7 homolog C	Q0P5F3	LIN7C	22	0.19	3.4	0.84651	0.323025	0.248608	0.2153
Leukotriene A-4 hydrolase	Q3SZH7	LTA4H	69		Only detected in Treated	0.590025	0.590025	0	0
Leucine-rich repeat-containing protein 59	Q5E9X4	LRRC59	35	0.55	0.6	0.651998	0.431626	1.05836	0.412227
U6 snRNA-associated Sm-like protein LSm3	Q32PE9	LSM3	12	0.3	0.4	0.678665	0.432182	1.74615	0.72399
Ragulator complex protein LAMTOR1	Q3T0D8	LAMTOR1	18	0.66	0.8	2.26215	0.762199	2.66605	0.377199
Acyl-protein thioesterase 1	Q3MHR0	LYPLA1	25	0.93	1	1.91853	0.696358	1.82747	0.615835
Leucine zipper transcription factor-like protein 1	Q3ZBL4	LZTFL1	35		Only detected in Treated	2.20735	0.97219	0	0
Mitochondrial 2-oxoglutarate/malate carrier protein	P22292	SLC25A11	34	0.75	1.1	10.694	1.29455	9.78995	2.06312
Protein maelstrom homolog	Q32KV2	MAEL	47		Only detected in Treated	1.61519	0.409532	0	0
Mesencephalic astrocyte-derived neurotrophic factor	P80513	MANF	20	0.78	0.9	3.4797	1.16583	4.0187	1.21092
Microtubule-associated protein RP/EB family member 1	Q3ZBD9	MAPRE1	30	0.65	1.2	3.3687	0.786827	2.76978	0.853288
Microtubule-associated protein RP/EB family member 2	Q3SZP2	MAPRE2	37	0.51	0.7	1.72617	0.802783	2.59658	0.831077
Methionine adenosyltransferase 2 subunit beta	Q29RI9	MAT2B	38	0.26	5	1.24202	0.76643	0.248608	0.2153
DNA replication licensing factor MCM3	A4FUD9	MCM3	91	0.81	1.1	3.85065	0.29346	3.35885	1.68163
DNA replication licensing factor MCM5	Q0V8B7	MCM5	82	0.84	1.1	2.4322	0.441112	2.19125	0.881036
DNA replication licensing factor MCM6	Q2KIZ8	MCM6	93	0.71	0.9	4.08268	0.96932	4.6667	0.970081
DNA replication licensing factor MCM7	Q3ZBH9	MCM7	81	0.97	1	3.78587	1.95802	3.85695	0.795442
Malate dehydrogenase, cytoplasmic	Q3T145	MDH1	36	0.98	1	6.347	0.984425	6.28535	1.86784
Malate dehydrogenase, mitochondrial	Q32LG3	MDH2	36	0.83	1	49.7743	1.2923	50.164	1.06803
Methylosome protein 50	Q5E9I7	WDR77	37	0.19	1.8	2.65985	0.540281	1.4802	0.514183
LRP chaperone MESD	Q3T0U1	MESD	26	0.62	1.3	1.42067	0.496185	1.05836	0.412227
Lactadherin	Q95114	MFGE8	47	0.25	0.9	103.761	7.05868	115.519	5.1555
Microsomal glutathione S-transferase 2	Q2KJG4	MGST2	16	0.15	0.5	2.09718	0.251252	3.83955	0.897202
MIC	Q5E9D3	CHCHD3	26	0.31	0.9	15.9332	1.88772	18.5813	1.2526
MIC	Q32L35	CHCHD6	26	0.37	1.9	0.933673	0.375839	0.479837	0.240233
MIC	Q148H0	APOO	23	0.93	1	3.93285	1.21526	4.09413	1.20958
[F-actin]-monooxygenase MICAL1	F1MH07	MICAL1	119	0.63	1.2	3.7477	0.804716	3.05903	0.944613
[F-actin]-monooxygenase MICAL2	F1MF74	MICAL2	124	0.38	0.6	0.84651	0.323025	1.4802	0.514183
Macrophage migration inhibitory factor	P80177	MIF	12	0.46	0.7	4.45803	1.64351	6.6732	1.98255
Mitochondrial Rho GTPase 1	Q2HJF8	RHOT1	72	0.16	0.3	0.422167	0.244872	1.24895	0.393451
Mitogen-activated protein kinase 1	P46196	MAPK1	41	0.88	1.1	2.91555	0.764359	2.70125	1.00878
Myosin regulatory light chain 12B	A4IF97	MYL12B	20	0.82	0.8	1.32631	0.786803	1.63689	0.885544
Corrinoid adenosyltransferase	Q58D49	MMAB	27	0.74	1	4.31757	0.438678	4.11662	0.337248
MMS19 nucleotide excision repair protein homolog	E1BP36	MMS19	113		Only detected in Treated	0.590025	0.590025	0	0
Moesin	Q2HJ49	MSN	68	0.16	0.8	15.8902	2.33237	20.5398	1.50909
Monocarboxylate transporter 1	Q3MHW6	SLC16A1	54		Only detected in Treated	1.47398	0.892631	0	0
Phosphate carrier protein, mitochondrial	P12234	SLC25A3	40	0.15	0.5	2.91268	0.508817	5.57003	1.33436
Mitochondrial-processing peptidase subunit alpha	Q0P5M8	PMPCA	58	0.81	1.2	0.84651	0.323025	0.711058	0.386348
Mitochondrial-processing peptidase subunit beta	Q3SZ71	PMPCB	54	0.12	0.6	1.13251	0.157289	1.83892	0.308877
S-methyl-5'-thioadenosine phosphorylase	Q3MHF7	MTAP	31	0.43	1.8	2.5727	1.0402	1.42215	0.772717
Methyltransferase-like 26	Q32KX8	METTL26	23	0.43	0.6	1.07417	0.407321	1.84485	0.71549
Myotrophin	Q3T0F7	MTPN	13	0.82	1.2	1.27303	0.738891	1.0351	0.609981
Metaxin-1	Q2TBS1	MTX1	36	0.83	0.9	1.66204	0.841954	1.90837	0.576813
Methylmalonyl-CoA mutase, mitochondrial	Q9GK13	MMUT	83	0.37	0.5	1.01436	0.742513	2.20863	0.841749
Myeloid-derived growth factor	P62248	MYDGF	19	0.34	2.1	2.11952	0.982559	1.01773	0.35417
UPF0160 protein MYG1, mitochondrial	Q58DG1		43	0.83	1.4	0.683	0.683	0.497225	0.430609
Myosin-10	Q27991	MYH10	229	0.81	0.9	32.8222	2.74241	34.7953	6.42205
Myosin light polypeptide 6	P60661	MYL6	17	0.038	2.2	5.07185	0.519469	2.3535	0.765935
Unconventional myosin-Ic	Q27966	MYO1C	122	0.79	0.9	5.1835	0.818717	5.68992	1.40515
Nascent polypeptide-associated complex subunit alpha	Q5E9A1	NACA	23	0.97	1	3.02435	0.98191	3.0764	0.903921
N-acetyl-D-glucosamine kinase	Q3SZM9	NAGK	37		Only detected in Treated	1.42067	0.496185	0	0
NACHT, LRR and PYD domains-containing protein 5	Q647I9	NLRP5	121	0.83	1	109.491	14.2485	104.548	14.1643
Nuclear autoantigenic sperm protein	Q2T9P4	NASP	84	0.42	1.2	10.1977	1.05506	8.218	1.75873
NADH-cytochrome b5 reductase 1	Q3MHW9	CYB5R1	34	0.87	0.9	5.329	0.213841	5.77642	2.31681
NADH-cytochrome b5 reductase 3	P07514	CYB5R3	34	0.59	0.8	12.4629	4.24132	15.255	2.0383
NADPH--cytochrome P450 reductase	Q3SYT8	POR	77	0.97	1	9.1424	2.16187	8.96772	3.21451
Nucleoside diphosphate kinase B	Q3T0Q4	NME2	17	0.24	0.8	20.9812	3.21191	26.3825	2.28278
Protein NDRG2	Q3ZBA8	NDRG2	39		Only detected in Treated	2.4927	0.288866	0	0
Cytochrome c oxidase subunit NDUFA4	Q01321	NDUFA4	9	0.15	0.2	0.196673	0.196673	1.05836	0.412227
NADH dehydrogenase [ubiquinone] 1 alpha subcomplex subunit 7	Q05752	NDUFA7	13	0.72	1.2	2.144	0.808779	1.76945	0.529533
NADH dehydrogenase [ubiquinone] 1 alpha subcomplex subunit 9, mitochondrial	P34943	NDUFA9	43	0.37	0.3	0.39335	0.39335	1.20827	0.6365
NADH dehydrogenase [ubiquinone] 1 alpha subcomplex subunit 13	Q95KV7	NDUFA13	17	0.19	0.4	0.84435	0.489753	2.26665	0.721364
NADH dehydrogenase [ubiquinone] 1 subunit C2	Q02827	NDUFC2	14	0.55	0.6	0.651998	0.431626	1.05836	0.412227
NADH-ubiquinone oxidoreductase 75 kDa subunit, mitochondrial	P15690	NDUFS1	79	0.96	1	4.38382	1.14516	4.27872	1.2383
NADH dehydrogenase [ubiquinone] iron-sulfur protein 2, mitochondrial	P17694	NDUFS2	53	0.24	0.4	0.649833	0.218446	1.4802	0.514183
NADH dehydrogenase [ubiquinone] iron-sulfur protein 3, mitochondrial	P23709	NDUFS3	30	0.45	0.8	4.123	1.13569	5.28545	0.757698
NADH dehydrogenase [ubiquinone] iron-sulfur protein 6, mitochondrial	P23934	NDUFS6	13	0.88	0.8	0.618845	0.382675	0.745825	0.645903
NADH dehydrogenase [ubiquinone] flavoprotein 2, mitochondrial	P04394	NDUFV2	27	0.55	0.6	0.848675	0.492589	1.30698	0.456445
Adaptin ear-binding coat-associated protein 2	Q5E9Q4	NECAP2	29	0.92	1.1	1.07635	0.664912	0.977055	0.60915
Protein NEDD1	Q3B7M6	NEDD1	71	0.002	8.4	2.09718	0.251252	0.248608	0.2153
Neudesin	Q1JQA5	NENF	18	0.46	2.2	1.10517	0.578121	0.497225	0.430609
NHP2-like protein 1	Q3B8S0	SNU13	14	0.66	1.6	1.21104	0.932526	0.769112	0.225986
NHL repeat-containing protein 2	A4IF69	NHLRC2	79	0.17	5.6	2.6635	1.35575	0.479837	0.240233
Na(+)/H(+) exchange regulatory cofactor NHE-RF1	Q3SZK8	SLC9A3R1	40	0.039	4.4	5.83753	1.65823	1.3184	0.393995
NACHT, LRR and PYD domains-containing protein 9	Q288C4	NLRP9	114	0.35	0.8	14.0556	1.48171	17.0983	2.24947
ATP-dependent (S)-NAD(P)H-hydrate dehydratase	E1BNQ4	NAXD	35	0.79	0.9	2.40338	0.605155	2.7291	0.893453
NAD(P) transhydrogenase, mitochondrial	P11024	NNT	114	0.81	0.9	7.10203	1.28801	7.8584	2.38935
Nucleolar protein 56	Q3SZ63	NOP56	66	0.76	1.3	0.81552	0.557027	0.607333	0.31349
Nucleosome assembly protein 1-like 1	A6H767	NAP1L1	45	0.55	0.7	2.46695	0.969283	3.47435	1.1052
Nucleosome assembly protein 1-like 4	Q2TA40	NAP1L4	44	0.57	1.4	5.4766	2.14328	3.96805	1.16006
Sterol-4-alpha-carboxylate 3-dehydrogenase, decarboxylating	Q3ZBE9	NSDHL	40	0.9	1.1	0.84435	0.489753	0.769112	0.225986
NSFL1 cofactor p47	Q3SZC4	NSFL1C	41	0.6	1.1	8.09695	1.04954	7.1015	1.24437
Cancer-related nucleoside-triphosphatase homolog	Q1LZ78	NTPCR	21	0.37	0.5	1.23986	0.670585	2.26665	0.721364
U8 snoRNA-decapping enzyme	A1A4Q9	NUDT16	21	0.39	1.8	1.75285	0.643682	0.959675	0.480467
Nuclear migration protein nudC	Q17QG2	NUDC	38	0.17	1.7	2.32336	0.589674	1.35906	0.16208
Nuclear pore complex protein Nup93	A5PJZ5	NUP93	93	0.11	2.4	1.16134	0.226663	0.479837	0.240233
Nucleoredoxin	A6QLU8	NXN	48	0.25	2.1	3.08637	0.991128	1.43952	0.720706
ADP-ribose glycohydrolase OARD1	Q1LZ74	OARD1	17	0.84	0.9	2.52219	0.703318	2.76978	0.853288
Ornithine aminotransferase, mitochondrial	Q3ZCF5	OAT	48	0.9	1	5.3845	1.05207	5.56327	0.796451
OCIA domain-containing protein 1	Q5E948	Ociad1	28	0.59	1.3	2.88318	0.69302	2.20863	0.841749
Peroxisomal carnitine O-octanoyltransferase	O19094	CROT	70	0.6	1.3	5.0438	1.80333	3.95607	0.695196
Lipoamide acyltransferase component of branched-chain alpha-keto acid dehydrogenase complex, mitochondrial	P11181	DBT	53	0.72	0.9	1.9005	0.412899	2.16883	0.498826
2-oxoisovalerate dehydrogenase subunit beta, mitochondrial	P21839	BCKDHB	43	0.34	0.6	1.30184	0.575455	2.30733	0.677949
2-oxoglutarate dehydrogenase, mitochondrial	Q148N0	OGDH	116	0.7	0.9	29.653	2.95812	31.9977	4.38751
Dihydrolipoyllysine-residue succinyltransferase component of 2-oxoglutarate dehydrogenase complex, mitochondrial	P11179	DLST	49	0.58	1.1	50.097	5.6331	45.7067	4.36022
Pyruvate dehydrogenase E1 component subunit alpha, somatic form, mitochondrial	A7MB35	PDHA1	43	0.012	0.6	5.32503	0.75184	8.87322	0.575669
Pyruvate dehydrogenase E1 component subunit beta, mitochondrial	P11966	PDHB	39	0.72	0.9	12.7242	0.523979	13.5789	1.9495
Pyruvate dehydrogenase protein X component	P22439	PDHX	54	0.35	0.7	4.89318	0.89012	6.9562	1.58732
Obg-like ATPase 1	Q2HJ33	OLA1	45	0.2	1.6	5.37585	0.677516	3.36567	1.05085
Oocyte-expressed protein homolog	A0JNQ6	OOEP	16	0.93	1	28.0185	6.78245	29.0547	8.12917
Oligoribonuclease, mitochondrial	A2VE52	REXO2	27	0.71	0.8	3.24403	1.48004	4.00175	1.0763
Dolichyl-diphosphooligosaccharide--protein glycosyltransferase 48 kDa subunit	A6QPY0	DDOST	49	0.72	1.1	7.4442	0.639963	6.53985	2.03355
Oviduct-specific glycoprotein (Fragment)	Q28042	OVGP1	60	0.032	72	124.29	43.9096	1.72982	1.01006
Prolyl 4-hydroxylase subunit alpha-1	Q1RMU3	P4HA1	61	0.98	1	2.23767	0.530173	2.26665	0.721364
Pyrroline-5-carboxylate reductase 2	Q17QJ7	PYCR2	34	0.71	0.7	1.07417	0.407321	1.43952	0.720706
Pyrroline-5-carboxylate reductase 3	Q58D08	PYCR3	32	0.45	1.4	4.63955	1.14091	3.22633	1.13759
Platelet-activating factor acetylhydrolase IB subunit beta	P68401	PAFAH1B2	26	0.28	2.2	1.70451	0.596913	0.7865	0.419842
Platelet-activating factor acetylhydrolase IB subunit gamma	Q29460	PAFAH1B3	26	0.12	2.5	6.2281	1.57828	2.47463	1.12204
Polyadenylate-binding protein 1	P61286	PABPC1	71	0.32	0.6	5.03238	1.34664	7.96408	2.00164
Protein/nucleic acid deglycase DJ-1	Q5E946	PARK7	20	0.85	1.1	14.3517	3.48281	13.5785	1.51426
Presenilins-associated rhomboid-like protein, mitochondrial	Q2KHV4	PARL	42	0.082	2	5.13382	1.08113	2.62538	0.458614
Poly(rC)-binding protein 1	Q5E9A3	PCBP1	37	0.78	1	10.2486	0.959974	10.6492	0.863226
Propionyl-CoA carboxylase beta chain, mitochondrial	Q2TBR0	PCCB	58	0.3	0.6	3.734	0.943809	6.60942	2.0198
Proliferating cell nuclear antigen	Q3ZBW4	PCNA	29	0.46	1.3	7.24753	0.538202	5.41758	1.94128
Prenylcysteine oxidase-like	Q0P5H1	PCYOX1L	54	0.84	0.9	7.60637	1.89346	8.1247	1.30017
Programmed cell death protein 5	Q2HJH9	PDCD5	14	0.55	0.6	4.46887	2.34074	7.04268	2.85209
2',5'-phosphodiesterase 12	Q08DF7	PDE12	67	0.52	1.6	2.31185	0.980659	1.43952	0.720706
Protein disulfide-isomerase	P05307	P4HB	57	0.98	1	35.221	2.06015	35.129	2.95988
Protein disulfide-isomerase A5	Q2KIL5	PDIA5	60	0.99	1	5.74618	1.48771	5.7251	2.04864
[Pyruvate dehydrogenase [acetyl-transferring]]-phosphatase 1, mitochondrial	P35816	PDP1	61	0.38	0.6	1.16134	0.226663	2.09346	0.836533
Pyruvate dehydrogenase phosphatase regulatory subunit, mitochondrial	O46504	PDPR	99	0.89	1.1	2.40338	0.605155	2.21451	1.04656
Pyridoxal-dependent decarboxylase domain-containing protein 1	A7MBC2	PDXDC1	87	0.18	1.8	8.42535	1.55984	4.7124	1.63676
Pyridoxal kinase	Q0II59	PDXK	35		Only detected in Treated	2.76935	1.13978	0	0
Phosphatidylethanolamine-binding protein 1	P13696	PEBP1	21	0.79	0.9	22.267	3.50434	23.731	3.5239
Protein pelota homolog	Q58DV0	PELO	43	0.66	1.1	4.52785	0.727166	4.06575	0.605762
Prefoldin subunit 1	Q3SZE2	PFDN1	14	0.24	2.8	1.33067	0.595424	0.479837	0.240233
Prefoldin subunit 2	A1A4P5	PFDN2	17	0.19	0.4	1.23986	0.670585	3.0764	0.903921
Prefoldin subunit 5	Q8HYI9	PFDN5	17	0.085	4.3	3.28017	1.19229	0.769112	0.225986
ATP-dependent 6-phosphofructokinase, liver type	A1A4J1	PFKL	85	0.32	1.6	10.3941	2.33382	6.37225	2.46669
Phosphoglycerate mutase 1	Q3SZ62	PGAM1	29	0.9	1.1	5.93213	2.52479	5.49965	1.89223
Phosphoglycerate kinase 1	Q3T0P6	PGK1	45	0.18	1.8	16.233	3.64879	8.78502	2.84422
Phosphoglucomutase-1	Q08DP0	PGM1	62	0.39	1.5	2.15984	0.568029	1.48656	0.401523
CDP-diacylglycerol--glycerol-3-phosphate 3-phosphatidyltransferase, mitochondrial	Q2KJ28	PGS1	63	0.77	0.9	4.70153	0.954261	5.0716	0.658959
Prohibitin	Q3T165	PHB	30	0.9	1	29.1477	4.00115	28.5757	1.75876
Prohibitin-2	Q2HJ97	PHB2	33	0.32	0.9	25.769	2.17011	30.0392	2.86991
14 kDa phosphohistidine phosphatase	Q32PA4	PHPT1	14	0.36	1.3	2.80967	0.437279	2.1862	0.384689
Pterin-4-alpha-carbinolamine dehydratase	Q3ZBD3	PCBD1	12	0.65	0.7	1.30184	0.575455	1.80418	0.750515
GPI transamidase component PIG-S	Q3SZL5	PIGS	62	0.76	0.8	0.618845	0.382675	0.769112	0.225986
Protein-L-isoaspartate(D-aspartate) O-methyltransferase	P15246	PCMT1	25	0.88	1	4.98682	0.816449	5.22192	1.13007
Phosphatidylinositol transfer protein alpha isoform	Q2HJ54	PITPNA	32	0.11	0.2	0.528543	0.370876	2.1483	0.672466
Phosphatidylinositol transfer protein beta isoform	Q9TR36	PITPNB	32	0.55	0.3	0.196673	0.196673	0.5982	0.518056
Plakophilin-1	Q28161	PKP1	80	0.088	0.3	1.86952	0.396014	5.4531	1.48262
Junction plakoglobin	Q8SPJ1	JUP	82	0.049	0.4	9.05598	3.15792	24.4503	4.65877
1-acyl-sn-glycerol-3-phosphate acyltransferase alpha	Q95JH2	AGPAT1	32	0.73	1.7	0.39335	0.39335	0.23123	0.200251
Perilipin-2	Q9TUM6	PLIN2	49	0.91	1	10.6854	2.66576	10.2465	2.28789
Serine/threonine-protein kinase PLK1	Q2TA25	PLK1	68	0.94	1.1	0.81769	0.557143	0.769112	0.225986
Plasminogen	P06868	PLG	91	0.082	8.8	2.54168	1.0393	0.289275	0.250519
Proteolipid protein 2	Q6Y1E2	PLP2	17	0.83	0.9	1.50783	0.642011	1.6657	0.265389
Pyridoxal phosphate homeostasis protein	Q3T0G5	PLPBP	30		Only detected in Treated	1.30184	0.575455	0	0
Pyridoxal phosphate phosphatase	Q3ZBF9	PDXP	32	0.5	0.8	1.81335	0.335362	2.33613	0.563999
Plastin-1	A6H742	PLS1	71	0.99	1	1.27303	0.738891	1.26633	0.540837
Phosphomannomutase 2	Q3SZJ9	PMM2	28		Only detected in Treated	1.81335	0.335362	0	0
Purine nucleoside phosphorylase	P55859	PNP	32		Only detected in Treated	2.90837	1.75659	0	0
Serine/threonine-protein phosphatase PP1-alpha catalytic subunit	Q3T0E7	PPP1CA	38	0.97	1	1.40478	0.367157	1.38295	0.481068
Serine/threonine-protein phosphatase PP1-beta catalytic subunit	Q3SWW9	PPP1CB	37	0.44	1.3	2.26848	0.330236	1.77303	0.434536
Serine/threonine-protein phosphatase PP1-gamma catalytic subunit	P61287	PPP1CC	37	0.12	1.7	1.8971	0.320018	1.11177	0.253727
Serine/threonine-protein phosphatase 2A catalytic subunit alpha isoform	P67774	PPP2CA	36	0.51	2.3	0.651998	0.431626	0.289275	0.250519
Low molecular weight phosphotyrosine protein phosphatase	P11064	ACP1	18	0.96	1	3.0842	0.752051	3.01837	0.894983
Alkaline phosphatase, tissue-nonspecific isozyme	P09487	ALPL	57	0.64	0.7	0.904845	0.332028	1.23795	0.51841
Peptidyl-prolyl cis-trans isomerase A	P62935	PPIA	18	0.86	0.9	11.1173	2.57072	11.8523	2.80507
Peptidyl-prolyl cis-trans isomerase B	P80311	PPIB	24	0.36	1.2	6.2555	1.01738	5.22238	0.222228
Peptidyl-prolyl cis-trans isomerase D	P26882	PPID	41	0.51	1.4	5.88302	1.73455	4.22665	1.39114
Peptidyl-prolyl cis-trans isomerase F, mitochondrial	P30404	PPIF	22	0.57	1.5	3.7953	1.85562	2.51527	0.882855
Protein phosphatase 1B	O62830	PPM1B	53	0.7	1.8	0.455325	0.455325	0.248608	0.2153
Protein phosphatase 1G	P79126	PPM1G	59	0.95	1.1	1.01436	0.742513	0.959675	0.480467
Protein phosphatase methylesterase 1	Q58DN4	PPME1	42	0.22	0.7	2.88817	0.828165	4.33175	0.562348
Peroxiredoxin-1	Q5E947	PRDX1	22	0.66	0.9	28.5355	4.0088	30.5458	1.31912
Peroxiredoxin-2	Q9BGI3	PRDX2	22	0.48	1.1	22.3148	2.66069	19.547	2.24076
Thioredoxin-dependent peroxide reductase, mitochondrial	P35705	PRDX3	28	0.99	1	18.9985	3.92651	19.052	4.11939
Peroxiredoxin-4	Q9BGI2	PRDX4	31	0.92	1	9.74428	0.959572	10.0989	2.69159
Peroxiredoxin-5, mitochondrial	Q9BGI1	PRDX5	23	0.94	1	8.73305	1.17344	8.84805	0.628548
Peroxiredoxin-6	O77834	PRDX6	25	0.39	1.4	13.9035	2.86199	10.003	2.67004
Profilin-1	P02584	PFN1	15	0.92	1	8.43983	0.674061	8.21102	1.80852
Profilin-2	Q09430	PFN2	15	0.63	0.8	1.87167	0.149837	2.45263	0.969262
Pre-mRNA-processing factor 19	Q08E38	PRPF19	55	0.29	0.4	0.618845	0.382675	1.57886	0.636824
Ribose-phosphate pyrophosphokinase 1	Q2HJ58	PRPS1	35	0.036	1.5	6.75437	0.247509	4.40315	0.725829
26S proteasome regulatory subunit 6B	Q3T030	PSMC4	47	0.9	1.1	2.43435	0.579497	2.28403	0.888556
26S proteasome regulatory subunit 7	Q5E9F9	PSMC2	49	0.84	0.9	7.9426	1.57672	8.40798	1.35884
26S proteasome regulatory subunit 8	P62194	PSMC5	46	0.47	0.8	1.38108	0.250386	1.82838	0.454691
Proteasome subunit alpha type-1	Q3T0X5	PSMA1	30	0.68	1.2	5.5913	1.88336	4.55657	1.32142
Proteasome subunit alpha type-2	Q3T0Y5	PSMA2	26	0.12	1.5	6.56597	0.917066	4.4359	0.611373
Proteasome subunit alpha type-3	Q58DU5	PSMA3	28	0.34	1.3	3.39683	0.464699	2.64867	0.480218
Proteasome subunit alpha type-4	Q3ZCK9	PSMA4	29	0.5	1.3	4.80818	1.34961	3.59095	0.913319
Proteasome subunit alpha type-5	Q5E987	PSMA5	26	0.9	1	4.60933	1.17524	4.3948	0.888094
Proteasome subunit alpha type-6	Q2YDE4	PSMA6	27	0.72	0.8	7.95418	2.00843	9.49415	3.04312
Proteasome subunit alpha type-7	Q3ZBG0	PSMA7	28	0.4	1.2	6.50905	0.9794	5.45955	0.529532
Proteasome subunit beta type-10	Q3T0T1	PSMB10	29		Only detected in Treated	1.23986	0.670585	0	0
Proteasome subunit beta type-2	Q5E9K0	PSMB2	23	0.33	1.6	2.81184	0.778295	1.76945	0.529533
Proteasome subunit beta type-3	P33672	PSMB3	23	0.41	1.5	3.73183	0.863797	2.46312	0.994981
Proteasome subunit beta type-4	Q3T108	PSMB4	29	0.74	1.3	2.15052	1.03881	1.6195	0.947064
Proteasome subunit beta type-5	Q32KL2	PSMB5	29	0.81	1.1	10.754	1.31066	10.1775	1.69034
Proteasome subunit beta type-6	Q3MHN0	PSMB6	26	0.53	1.2	2.86585	0.598403	2.3594	0.417614
Proteasome subunit beta type-9	Q3SZC2	PSMB9	23		Only detected in Treated	2.82768	0.823005	0	0
26S proteasome non-ATPase regulatory subunit 11	Q2KI42	PSMD11	47	0.77	1.1	4.71737	1.58249	4.1288	0.902468
26S proteasome non-ATPase regulatory subunit 12	Q2KJ25	PSMD12	53	0.13	1.9	3.79232	0.558036	2.0354	0.708321
26S proteasome non-ATPase regulatory subunit 13	Q5E964	PSMD13	43	0.64	1.2	4.2995	0.78763	3.61975	0.96515
26S proteasome non-ATPase regulatory subunit 2	P56701	PSMD2	100	0.92	1	14.392	0.781254	14.5845	1.54476
26S proteasome non-ATPase regulatory subunit 3	Q2KJ46	PSMD3	61	0.81	1.1	6.36503	1.58862	5.7772	1.49254
26S proteasome non-ATPase regulatory subunit 4	Q58DA0	PSMD4	41	0.26	2.2	5.8822	2.32857	2.7291	0.893453
26S proteasome non-ATPase regulatory subunit 5	Q0P5A6	PSMD5	56	0.84	1.1	7.04648	1.78975	6.6098	0.869363
26S proteasome non-ATPase regulatory subunit 7	Q3ZBD0	PSMD7	37	0.46	0.7	1.75352	0.503526	2.53855	0.74415
26S proteasome non-ATPase regulatory subunit 8	Q3SYT7	PSMD8	33	0.4	2.1	1.55832	0.786784	0.728455	0.409925
26S proteasome non-ATPase regulatory subunit 9	Q3SZ19	PSMD9	24	0.87	1	4.45587	0.704111	4.25042	0.797019
Proteasome activator complex subunit 2	Q5E9G3	PSME2	27		Only detected in Treated	1.07417	0.407321	0	0
Presenilin-1	Q9XT97	PSEN1	54		Only detected in Treated	1.20887	0.932761	0	0
Paraspeckle component 1	Q1LZD9	PSPC1	58	0.54	0.5	0.39335	0.39335	0.827133	0.474826
Polypyrimidine tract-binding protein 1	Q8WN55	PTBP1	57	0.56	0.9	6.27935	1.34904	7.13162	0.305704
Prostaglandin reductase 2	Q32L99	PTGR2	38		Only detected in Treated	5.86285	0.763313	0	0
Serine/threonine-protein phosphatase 2A activator	Q2KJ44	PTPA	37	0.88	1.1	2.59932	0.873778	2.38271	0.98071
Putative peptidyl-tRNA hydrolase PTRHD1	Q3SZ85	PTRHD1	16	0.46	1.3	5.34267	1.04359	4.12293	0.998642
Trifunctional purine biosynthetic protein adenosine-3	Q59A32	GART	108	0.75	1.2	2.06982	0.669697	1.76945	0.529533
Bifunctional purine biosynthesis protein PURH	Q0VCK0	ATIC	64	0.013	1.9	15.1918	0.718873	8.09587	1.64762
Adenylosuccinate synthetase isozyme 2	A7MBG0	ADSS	50	0.73	0.8	2.40702	1.13669	3.0705	1.28001
Peroxiredoxin-like 2A	Q3ZBK2	PRXL2A	24	0.18	0.8	5.8895	0.438172	7.23535	0.661707
Pyruvate carboxylase, mitochondrial	Q29RK2	PC	130	0.61	0.8	3.96385	1.32721	5.15247	1.55444
Glycogen phosphorylase, brain form	Q3B7M9	PYGB	96		Only detected in Treated	1.55648	0.92428	0	0
Glycogen phosphorylase, liver form	Q0VCM4	PYGL	97		Only detected in Treated	2.501	2.501	0	0
Dihydroorotate dehydrogenase (quinone), mitochondrial	Q5E9W3	DHODH	43	0.86	0.9	7.83622	2.68849	8.57525	2.52028
CTP synthase 2	Q1RMS2	CTPS2	65	0.76	1.3	1.29187	0.664059	0.977055	0.60915
Cytochrome b-c1 complex subunit 1, mitochondrial	P31800	UQCRC1	53	0.92	1	9.6237	1.35917	9.29872	2.28829
Cytochrome b-c1 complex subunit 2, mitochondrial	P23004	UQCRC2	48	0.08	0.6	12.2862	1.95762	20.8912	3.11712
Cytochrome b-c1 complex subunit 7	P00129	UQCRB	13	0.74	0.8	2.175	0.770732	2.59658	0.831077
Zeta-crystallin	O97764	CRYZ	35	0.87	0.9	3.83703	1.02091	4.08357	0.950784
Queuosine salvage protein	Q1JP73		39		Only detected in Treated	1.19016	0.562324	0	0
Ras-related protein Rab-18	Q0IIG8	RAB18	23	0.68	0.8	4.0935	1.41114	4.95008	1.17772
Ras-related protein Rab-1B	Q2HJH2	RAB1B	22	0.17	0.7	9.04087	1.53576	12.5693	1.45699
Ras-related protein Rab-21	Q17R06	RAB21	24	0.98	1	5.7692	0.924333	5.81187	0.854879
Ras-related protein Rab-3C	P10949	RAB3C	26	0.45	1.6	1.886	0.762845	1.14774	0.437236
Ras-related protein Rab-4A	Q2TBH7	RAB4A	24	0.45	0.2	0.0723525	0.0419948	0.384775	0.333225
Ras-related protein Rab-5A	Q0IIG7	RAB5A	24	0.32	1.4	3.25155	0.774628	2.36813	0.214685
Ras-related protein Rab-5C	Q58DS9	RAB5C	23	0.61	0.9	3.98825	0.486991	4.45465	0.615657
Ras-related protein Rab-6B	A6QR46	RAB6B	23	0.54	1.2	3.09267	0.369058	2.5377	0.660796
Ras-related protein Rab-7a	Q3T0F5	RAB7A	24	0.16	0.7	5.32075	1.15935	8.1048	1.1363
Ras-related protein Rab-8A	A4FV54	RAB8A	24	0.49	1.5	2.75946	0.94278	1.86813	0.65796
Ras-related protein Rab-8B	Q2HJI8	RAB8B	24	0.53	1.5	0.20017	0.0672856	0.132958	0.0665288
Rab GTPase-binding effector protein 2	A4FUG8	RABEP2	66		Only detected in Treated	0.39335	0.39335	0	0
Ras-related C3 botulinum toxin substrate 1	P62998	RAC1	21	0.95	1	4.05162	0.277965	3.98435	0.867413
Receptor of activated protein C kinase 1	P63243	RACK1	35	0.53	0.7	9.60398	3.49406	13.237	3.64655
Radixin	Q32LP2	RDX	69	0.13	0.5	1.10028	0.494451	2.3089	0.416943
GTP-binding nuclear protein Ran	Q3T054	RAN	24	0.57	1.3	8.5507	1.48784	6.7999	2.16407
Ran-specific GTPase-activating protein	Q3T0M7	RANBP1	24		Only detected in Treated	1.4697	0.852746	0	0
Ras-related protein Rap-1A	P62833	RAP1A	21	0.89	1	1.55469	0.328416	1.60767	0.165232
Ras-related protein Rap-2c	Q08DI5	RAP2C	21	0.9	1.1	1.86952	0.396014	1.75206	0.696101
Ras GTPase-activating protein 1	P09851	RASA1	116	0.56	0.7	2.31617	1.11441	3.55037	1.42781
Ras-related protein Rab-11A	Q2TA29	RAB11A	24	0.82	1	7.87925	0.47594	8.13268	0.837126
RNA-binding protein 14	Q5EA36	RBM14	70	0.63	0.8	2.53952	0.969057	3.3483	1.08721
RNA-binding protein 4	Q3MHX3	RBM4	40	1	1	1.49419	0.631888	1.49755	0.541416
UV excision repair protein RAD23 homolog B	Q29RK4	RAD23B	43	0.44	0.5	0.848675	0.492589	1.57886	0.636824
Retinol dehydrogenase 12	P59837	RDH12	35	0.68	1.4	2.4797	1.34115	1.82747	0.615835
Replication factor C subunit 3	Q2TBV1	RFC3	40	0.5	1.9	1.023	0.598835	0.537883	0.270474
Transforming protein RhoA	P61585	RHOA	22	0.22	1.5	4.21188	0.800652	2.82185	0.551783
Rho-related GTP-binding protein RhoC	Q1RMJ6	RHOC	22	0.19	1.8	1.25479	0.309511	0.681002	0.201073
60S ribosomal protein L10a	Q5E9E6	RPL10A	25	0.76	1.3	1.04319	0.488194	0.809755	0.473532
60S ribosomal protein L11	Q3T087	RPL11	20	0.96	1	3.37953	0.784749	3.33137	0.530778
60S ribosomal protein L13	Q56JZ1	RPL13	24	0.83	1.1	3.9014	1.31892	3.55028	0.658859
60S ribosomal protein L13a	Q3SZ90	RPL13A	24	0.69	1.1	2.32485	0.270352	2.14553	0.287525
60S ribosomal protein L14	Q3T0U2	RPL14	23	0.84	1.1	2.6691	0.72751	2.4021	0.886702
60S ribosomal protein L15	Q5EAD6	RPL15	24	0.54	0.7	1.675	0.316611	2.24423	0.713447
60S ribosomal protein L17	Q3T025	RPL17	21	0.79	0.7	0.388625	0.388625	0.578525	0.501017
60S ribosomal protein L18	Q5E973	RPL18	22	0.86	1.1	4.15832	1.159	3.84552	1.12991
60S ribosomal protein L18a	Q3T003	RPL18A	21	0.045	2.4	1.84285	0.335585	0.769112	0.225986
60S ribosomal protein L19	Q3T0W9	RPL19	23	0.59	0.8	2.43435	0.579497	2.92607	0.549821
Ribosomal L1 domain-containing protein 1	A4FV97	RSL1D1	53	0.49	0.4	0.424337	0.246295	0.977055	0.60915
60S ribosomal protein L23	Q3T057	RPL23	15	0.67	1.1	1.55685	0.330964	1.37645	0.198511
60S ribosomal protein L23a	Q24JY1	RPL23A	18	0.33	1.7	3.02435	0.98191	1.7868	0.553753
60S ribosomal protein L24	Q862I1	RPL24	18	0.72	0.7	1.66637	0.99285	2.22602	0.933422
60S ribosomal protein L27	P61356	RPL27	16	0.45	1.6	2.71669	0.847549	1.74615	0.72399
60S ribosomal protein L27a	Q56K03	RPL27A	17	0.99	1	1.46537	0.670627	1.4802	0.514183
60S ribosomal protein L28	Q3T0L7	RPL28	16	1	1	1.83997	0.627143	1.84529	0.71122
60S ribosomal protein L3	P39872	RPL3	46	0.72	0.9	4.96633	1.44716	5.76527	1.39654
60S ribosomal protein L30	Q3T0D5	RPL30	13	0.53	0.8	3.67272	1.41084	4.7709	0.726829
60S ribosomal protein L31	Q56JX3	RPL31	14	0.41	1.4	2.06835	0.148402	1.49755	0.541416
60S ribosomal protein L37a	Q3MIC0	RPL37A	10	0.9	1.1	1.78019	0.44293	1.63689	0.885544
60S ribosomal protein L4	Q58DW0	RPL4	47	0.5	1.2	6.44648	1.37856	5.26178	0.755518
Ubiquitin-60S ribosomal protein L40	P63048	UBA52	15	0.4	0.8	69.416	6.4816	83.3505	12.0389
60S ribosomal protein L5	Q58DW5	RPL5	34	0.75	1.2	5.22818	1.37245	4.47527	1.52366
60S ribosomal protein L6	Q58DQ3	RPL6	33	0.85	1.1	5.6582	1.07528	5.2096	1.71143
60S ribosomal protein L7	Q58DT1	RPL7	29	0.74	1.2	4.87665	1.96511	4.03425	1.23397
60S ribosomal protein L7a	Q2TBQ5	RPL7A	30	0.46	1.4	6.75762	1.95664	4.93267	1.04451
60S ribosomal protein L8	Q3T0S6	RPL8	28	0.54	1.2	6.92835	1.1191	5.72505	1.29674
60S ribosomal protein L9	Q3SYR7	RPL9	22	0.93	1	3.0042	0.174729	3.11707	1.03661
60S acidic ribosomal protein P0	Q95140	RPLP0	34	0.64	1.1	5.5889	1.05163	4.8918	0.815355
60S acidic ribosomal protein P1	Q56K14	RPLP1	12	0.28	1.5	1.64617	0.288925	1.06978	0.343861
60S acidic ribosomal protein P2	P42899	RPLP2	12	0.55	0.7	2.34503	0.912816	3.41855	1.24353
Regulator of microtubule dynamics protein 3	Q1JQC5	RMDN3	52	0.77	1.1	12.202	1.70205	11.5601	1.0921
E3 ubiquitin-protein ligase RNF114	Q4U5R4	RNF114	26	0.57	0.7	1.64617	0.288925	2.28403	0.888556
E3 ubiquitin-protein ligase RNF170	F1MK05	RNF170	30	0.11	0.6	1.36017	0.207118	2.19765	0.345616
Heterogeneous nuclear ribonucleoprotein A1	P09867	HNRNPA1	34	0.55	0.6	2.42778	0.436738	4.02878	2.15104
Heterogeneous nuclear ribonucleoproteins A2/B1	Q2HJ60	HNRNPA2B1	36	0.22	0.5	2.92517	1.01836	5.4785	1.34014
Reactive oxygen species modulator 1	Q3SZV8	ROMO1	8	0.59	1.7	1.304	0.863252	0.751725	0.395307
Dolichyl-diphosphooligosaccharide--protein glycosyltransferase subunit 2	Q3SZI6	RPN2	69	0.57	1.1	9.3533	1.22191	8.13653	1.42371
Ras-related GTP-binding protein A	Q3SX43	RRAGA	37	0.87	0.9	2.1152	0.827431	2.32468	0.777682
40S ribosomal protein S10	Q3T0F4	RPS10	19	0.51	1.9	1.07417	0.407321	0.578525	0.501017
40S ribosomal protein S11	Q3T0V4	RPS11	18	0.59	1.2	5.865	1.06715	5.01952	0.920271
40S ribosomal protein S12	Q76I81	RPS12	15	0.96	1	1.9207	0.699061	1.9774	0.759113
40S ribosomal protein S13	Q56JX8	RPS13	17	0.8	1.1	2.79517	0.785954	2.45343	0.861806
40S ribosomal protein S15a	Q76I82	RPS15A	15	0.9	1.2	1.18003	1.18003	1.01773	0.35417
40S ribosomal protein S16	Q3T0X6	RPS16	16	0.76	1.2	5.90397	3.01014	4.7819	1.59788
40S ribosomal protein S17	A5PK63	RPS17	16	0.7	1.3	4.23105	1.80973	3.30175	1.23991
40S ribosomal protein S18	Q3T0R1	RPS18	18	0.54	0.9	6.20865	0.665541	7.16038	1.14486
40S ribosomal protein S19	Q32PD5	RPS19	16	0.097	1.9	6.1957	1.13581	3.18063	0.889689
40S ribosomal protein S2	O18789	RPS2	31	0.61	1.3	2.4617	0.503244	1.86811	0.861379
40S ribosomal protein S20	Q3ZBH8	RPS20	13	0.76	0.8	3.77935	1.6083	4.5333	1.44274
40S ribosomal protein S23	Q3T199	RPS23	16	0.37	0.5	1.66998	0.874192	3.0767	1.00528
40S ribosomal protein S25	Q56JX5	RPS25	14	0.73	0.8	1.72402	0.605479	2.07607	0.667585
40S ribosomal protein S26	Q56JV1	RPS26	13	0.6	1.3	2.97685	0.533342	2.37082	0.832735
40S ribosomal protein S27	Q2KHT7	RPS27	9	0.26	0.7	2.17114	0.685336	3.15175	0.321415
40S ribosomal protein S28	Q56JX6	RPS28	8	0.8	1.1	1.26869	0.517646	1.12784	0.0981443
40S ribosomal protein S3	Q3T169	RPS3	27	0.18	1.4	16.4345	1.40869	11.8259	2.3398
40S ribosomal protein S30	P62866	FAU	7	0.35	0.5	1.24202	0.76643	2.5733	0.92555
40S ribosomal protein S3a	Q56JV9	RPS3A	30	0.19	1.4	10.694	1.49314	7.76673	1.13257
40S ribosomal protein S4	P79103	RPS4	30	0.75	0.9	3.36768	0.525302	3.71977	0.771458
40S ribosomal protein S5	Q5E988	RPS5	23	0.27	1.6	3.989	0.686828	2.52117	0.864819
40S ribosomal protein S6	Q5E995	RPS6	29	0.094	1.8	5.12082	0.964765	2.91465	0.477562
40S ribosomal protein S7	A6H769	RPS7	22	0.78	1.2	2.17718	0.774633	1.84485	0.71549
40S ribosomal protein S8	Q5E958	RPS8	24	0.75	0.9	5.25552	1.19857	6.03675	1.78997
40S ribosomal protein S9	A6QLG5	RPS9	23	0.88	1.1	3.533	0.885532	3.28437	1.06621
40S ribosomal protein SA	P26452	RPSA	33	0.5	0.9	8.61918	0.563331	9.38097	0.77605
28S ribosomal protein S36, mitochondrial	P82908	MRPS36	12	0.59	0.7	1.86085	1.02303	2.85108	1.20755
RNA 3'-terminal phosphate cyclase	Q2HJ88	RTCA	39	0.96	1	5.12368	0.937734	5.24435	1.70033
tRNA-splicing ligase RtcB homolog	Q5E9T9	RTCB	55	0.76	0.8	1.55685	0.330964	1.84485	0.71549
Reticulon-3	Q08D83	RTN3	27	0.8	0.9	2.48053	0.79985	2.86255	1.02433
Small nuclear ribonucleoprotein E	A4FUI2	SNRPE	11	0.24	0.3	0.424337	0.246295	1.23158	0.4975
Repressor of yield of DENV protein homolog	Q32L09	RYDEN	33	0.91	0.9	2.17935	0.938028	2.3818	1.22288
Solute carrier family 15 member 4	A6QQL0	SLC15A4	61	0.087	2.4	1.13251	0.157289	0.479837	0.240233
Protein transport protein Sec61 subunit alpha isoform 1	Q5EA68	SEC61A1	52	0.77	1.1	1.27113	0.221559	1.12586	0.372533
Protein transport protein Sec61 subunit alpha isoform 2	Q2KHX4	SEC61A2	52	0.97	1	1.62568	0.442166	1.59935	0.377506
Phosphatidylinositide phosphatase SAC1	A6QL88	SACM1L	67	0.12	0.4	3.50703	1.00702	8.47808	2.22531
Adenosylhomocysteinase	Q3MHL4	AHCY	48	0.16	1.7	22.173	4.18956	12.6873	3.66467
Adenosylhomocysteinase 3	A6QLP2	AHCYL2	67	0.88	0.8	0.212078	0.212078	0.268075	0.23216
Sorting and assembly machinery component 50 homolog	Q2HJ55	SAMM50	52	0.88	0.9	9.4687	3.43095	10.2936	3.24785
Prosaposin	P26779	PSAP	58	0.56	0.5	0.455325	0.455325	0.942307	0.566603
GTP-binding protein SAR1a	Q3T0D7	SAR1A	22	0.26	0.5	0.877493	0.373007	1.76945	0.529533
Ribosome maturation protein SBDS	Q3SWZ6	SBDS	29	0.72	1.2	2.60865	0.529785	2.24927	0.693991
Methanethiol oxidase	Q2KJ32	SELENBP1	53	0.12	1.7	12.7178	0.960743	7.50055	2.3233
Protein transport protein Sec23A	A2VDL8	SEC23A	87	0.67	0.8	3.92853	0.749527	4.71115	1.36983
Protein transport protein Sec23B	Q3SZN2	SEC23B	86	0.035	7	2.23838	0.697431	0.319323	0.0994158
Secretory carrier-associated membrane protein 3	Q58DR5	SCAMP3	38	0.62	0.8	5.22888	1.32129	6.59785	1.99249
Calcium-binding mitochondrial carrier protein SCaMC-1	A5PJZ1	SLC25A24	53	0.45	0.9	32.6315	3.1263	36.7987	3.50699
Saccharopine dehydrogenase-like oxidoreductase	Q3T067	SCCPDH	47	0.93	1	2.62887	0.571801	2.53855	0.74415
Secernin-1	P83939	SCRN1	46		Only detected in Treated	2.17354	0.709213	0	0
Stromal cell-derived factor 2-like protein 1	Q3T083	SDF2L1	24	0.68	1.3	1.30184	0.575455	1.00033	0.330423
Succinate dehydrogenase [ubiquinone] flavoprotein subunit, mitochondrial	P31039	SDHA	73	0.86	0.9	5.06875	1.19554	5.36078	0.967938
Protein SEC13 homolog	Q3ZCC9	SEC13	35	0.2	1.3	5.213	0.676936	4.11195	0.2913
Nucleoporin SEH1	A7YY75	SEH1L	40	0.37	0.3	0.227665	0.227665	0.711058	0.386348
Septin-11	A2VE99	SEPTIN11	49	0.055	1.8	11.4852	1.16205	6.36755	1.56466
Septin-1	A5PJU9	SEPTIN1	42	0.9	1.1	0.84435	0.489753	0.769112	0.225986
Septin-2	Q2NKY7	SEPTIN2	42	0.003	4.2	7.05152	0.548036	1.67075	0.84492
Septin-7	Q6Q137	SEPTIN7	51	0.21	1.8	5.1555	1.02218	2.89372	1.09023
Septin-8	Q0VCP4	SEPTIN8	51		Only detected in Treated	2.12873	0.32963	0	0
Phosphoserine phosphatase	Q2KHU0	PSPH	25	0.43	0.5	1.335	1.08867	2.61393	0.912883
Serine incorporator 1	Q3MHV9	SERINC1	51		Only detected in Treated	1.23986	0.670585	0	0
Serpin H1	Q2KJH6	SERPINH1	47	0.99	1	0.879672	0.644684	0.8678	0.751537
Splicing factor 3B subunit 3	A0JN52	SF3B3	136	0.84	0.9	1.07635	0.664912	1.24895	0.393451
Sideroflexin-1	Q5E9M8	SFXN1	36	0.98	1	2.17354	0.709213	2.20358	0.526822
Sideroflexin-3	A6QP55	SFXN3	36	0.35	2.1	1.49852	0.636737	0.711058	0.386348
Sideroflexin-4	Q3T0M2	SFXN4	35	0.74	1.2	2.06619	0.395831	1.69403	0.87449
Protein SGT1 homolog	Q2KIK0	SUGT1	38	0.47	0.7	24.5633	7.09754	34.0837	8.74573
Small glutamine-rich tetratricopeptide repeat-containing protein alpha	Q32LM2	SGTA	34	0.83	1.1	3.23185	0.202593	3.01333	0.848895
SHC-transforming protein 1	Q0IIE2	SHC1	52	0.89	0.9	1.01436	0.742513	1.17353	0.756966
Endophilin-B1	Q32LM0	SH3GLB1	41	0.87	0.9	1.27085	0.519662	1.45687	0.819829
Leucine-rich repeat protein SHOC-2	A6QLV3	SHOC2	65	0.3	0.8	12.238	1.62932	15.5162	2.07908
Nucleotide exchange factor SIL1	Q32KV6	SIL1	53	0.5	0.6	1.07417	0.407321	1.74615	0.72399
NAD-dependent protein deacylase sirtuin-5, mitochondrial	Q3ZBQ0	SIRT5	34	0.97	1	4.57835	1.16246	4.49852	1.38797
Alpha-soluble NSF attachment protein	P81125	NAPA	33	0.98	1	3.70155	1.1308	3.7418	0.864098
Staphylococcal nuclease domain-containing protein 1	Q863B3	SND1	102	0.47	0.8	5.28653	1.05259	6.80638	1.42968
Sorting nexin-1	Q05B62	SNX1	59	0.43	1.9	3.15422	1.05372	1.67776	1.20091
Sorting nexin-2	Q2TBW7	SNX2	58	0.33	2.5	3.19132	1.64603	1.2534	0.668363
Sorting nexin-27	A5PKA5	SNX27	61	0.77	0.8	1.72402	0.605479	2.15057	1.08135
Superoxide dismutase [Cu-Zn]	P00442	SOD1	16	0.5	1.4	3.4012	0.7096	2.51527	0.882855
Superoxide dismutase [Mn], mitochondrial	P41976	SOD2	25	0.37	1.2	7.66035	1.21526	6.14735	0.856525
Serpin B6	O02739	SERPINB6	43	0.61	0.8	4.0532	1.13254	4.83948	0.814474
Maspardin	Q8MJJ1	SPG21	35	0.55	0.7	0.877493	0.373007	1.24895	0.393451
Protein spinster homolog 1	Q08DX7	SPNS1	57	0.12	5.5	1.35585	0.559274	0.248608	0.2153
Sepiapterin reductase	Q17QK8	SPR	29	0.58	1.9	1.4387	0.935865	0.745825	0.645903
Spermine synthase	Q3SZA5	SMS	41	0.33	1.9	2.4005	0.927519	1.28958	0.441136
Serine/arginine-rich splicing factor 1	Q0VCY7	SRSF1	28	0.52	1.9	1.492	0.898274	0.7865	0.419842
Serine/arginine-rich splicing factor 3	Q3SZR8	SRSF3	19	0.47	1.8	1.00823	0.449092	0.57605	0.288402
Serine/arginine-rich splicing factor 6	Q3B7L6	SRSF6	40	0.21	2.2	1.61667	0.427331	0.728455	0.409925
Serine/arginine-rich splicing factor 7	Q3T106	SRSF7	27	0.58	0.7	2.60763	1.1332	3.57523	1.05365
Single-stranded DNA-binding protein, mitochondrial	Q32PB0	SSBP1	17	0.45	0.8	5.21665	1.32763	6.6276	0.989848
Stress-induced-phosphoprotein 1	Q3ZBZ8	STIP1	62	0.82	1.1	11.0328	2.39269	10.1041	2.72689
Stathmin	Q3T0C7	STMN1	17	0.32	0.5	1.64539	0.9917	3.2467	0.954266
Receptor for retinol uptake STRA6	Q0V8E7	STRA6	74	0.88	0.9	5.293	1.39912	5.7135	1.86032
Serine-threonine kinase receptor-associated protein	Q5E959	STRAP	38	0.27	1.9	4.63815	1.22608	2.3818	1.22288
Dolichyl-diphosphooligosaccharide--protein glycosyltransferase subunit STT3A	Q2KJI2	STT3A	81	0.1	0.7	1.36017	0.207118	1.89692	0.157754
Syntaxin-5	Q08DB5	STX5	40	0.62	0.4	0.196673	0.196673	0.46245	0.400493
Syntaxin-7	Q3ZBT5	STX7	30	0.18	0.7	1.16134	0.226663	1.60767	0.165232
Syntaxin-binding protein 1	P61763	STXBP1	68	0.29	1.5	2.899	0.725805	1.9664	0.304672
Succinate--CoA ligase [ADP/GDP-forming] subunit alpha, mitochondrial	Q58DR8	SUCLG1	36	0.45	0.9	4.561	0.387645	5.30368	0.721097
Succinate--CoA ligase [ADP-forming] subunit beta, mitochondrial	Q148D5	SUCLA2	50	0.19	0.7	4.16915	0.856163	6.1414	0.871948
Succinate--CoA ligase [GDP-forming] subunit beta, mitochondrial	Q3MHX5	SUCLG2	47	0.5	0.7	5.76063	2.05857	7.73128	1.59124
Surfeit locus protein 4	A7YY49	SURF4	30	0.095	2.6	2.46318	0.516467	0.959675	0.480467
Supervillin	O46385	SVIL	245	0.0098	12	2.83703	0.659472	0.23123	0.200251
Switch-associated protein 70	P0C1G6	SWAP70	69	0.65	1.5	1.07417	0.407321	0.6937	0.600762
Cysteine--tRNA ligase, mitochondrial	Q2KIF8	CARS2	61	0.89	1	14.1948	2.99665	14.8326	2.67488
Aspartate--tRNA ligase, cytoplasmic	Q3SYZ4	DARS	57	0.79	0.9	10.6913	1.74217	11.641	2.58394
Histidine--tRNA ligase, cytoplasmic	Q2KI84	HARS	57	0.26	1.5	4.29943	0.534568	2.83755	0.901968
Probable histidine--tRNA ligase, mitochondrial	A5D7V9	HARS2	57	0.61	0.4	0.148633	0.148633	0.356825	0.30902
Methionine--tRNA ligase, cytoplasmic	Q2T9L8	MARS	101	0.51	0.8	4.73032	0.721806	6.00842	1.461
Asparagine--tRNA ligase, cytoplasmic	Q2KJG3	NARS	64	0.89	1.1	0.877493	0.373007	0.7865	0.419842
Glutamine--tRNA ligase	Q3MHH4	QARS	88	0.071	4.5	3.14102	0.876112	0.6937	0.600762
Arginine--tRNA ligase, cytoplasmic	A7YW98	RARS	76	0.79	0.9	18.8068	3.88674	20.7949	5.01548
Serine--tRNA ligase, cytoplasmic	Q9GMB8	SARS	59	0.0023	5	5.34703	0.746609	1.06978	0.343861
Serine--tRNA ligase, mitochondrial	Q9N0F3	SARS2	58	0.9	1.1	2.93502	1.34392	2.68847	1.07637
Threonine--tRNA ligase, cytoplasmic	Q3ZBV8	TARS	83	0.19	1.9	8.31297	1.96211	4.45787	1.49507
Tryptophan--tRNA ligase, cytoplasmic	P17248	WARS	54	0.07	3.4	6.6942	1.33111	1.97148	1.45267
Tryptophan--tRNA ligase, mitochondrial	Q3T099	WARS2	40	0.14	0.6	2.29817	0.55982	3.71845	0.540516
Transmembrane protein 106A	Q5EA90	TMEM106A	29	0.43	1.6	2.76717	1.01	1.7288	0.611529
Transmembrane protein 126A	Q32L86	TMEM126A	22	0.72	0.9	2.26503	0.314575	2.56735	0.63946
Transgelin-2	Q5E9F5	TAGLN2	22	0.005	5.8	5.04082	0.425962	0.8678	0.751537
Tubulin alpha-1B chain	P81947		50	0.11	1.4	13.3565	1.50871	9.57575	1.19403
Tubulin alpha-1C chain	Q3ZCJ7	TUBA1C	50	0.79	1.1	13.0735	1.20338	12.4432	1.66033
Tubulin alpha-1D chain	Q2HJ86	TUBA1D	50	0.012	1.7	13.0095	1.28602	7.46445	0.784128
Tubulin alpha-4A chain	P81948	TUBA4A	50	0.81	1.1	8.5131	2.61634	7.66627	1.72959
Tubulin beta-3 chain	Q2T9S0	TUBB3	50	0.47	1.2	25.55	2.6834	22.002	3.19683
Tubulin beta-4A chain	Q3ZBU7	TUBB4A	50	0.091	1.5	10.9014	1.16664	7.18382	1.24071
Tubulin beta-4B chain	Q3MHM5	TUBB4B	50	0.15	1.4	24.2295	3.2385	17.1189	2.47779
Tubulin beta-5 chain	Q2KJD0	TUBB5	50	0.54	1.1	19.636	1.10758	17.7497	2.33122
Tubulin-specific chaperone A	P48427	TBCA	13	0.87	0.9	0.84651	0.323025	0.959675	0.480467
Tubulin-folding cofactor B	Q5E951	TBCB	28	0.01	4.3	4.41118	0.820618	1.01773	0.35417
Tubulin-specific chaperone D	Q28205	TBCD	133	0.77	0.9	16.0023	3.57139	17.6779	3.4672
Tubulin-specific chaperone E	Q32KS0	TBCE	59	0.35	0.6	5.40468	0.77384	8.72535	2.74653
Tubulin gamma-1 chain	Q0VCD2	TUBG1	51	0.61	0.7	2.40702	1.13669	3.267	0.983164
TRPM8 channel-associated factor 2	A6QLU7	TCAF2	100		Only detected in Treated	1.89831	0.663683	0	0
T-complex protein 1 subunit beta	Q3ZBH0	CCT2	57	0.65	1.1	24.0605	2.69197	21.5936	3.86442
T-complex protein 1 subunit gamma	Q3T0K2	CCT3	61	0.92	1	25.1605	1.12879	25.6532	3.88406
T-complex protein 1 subunit eta	Q2NKZ1	CCT7	59	0.77	1.1	21.6837	1.82092	20.0326	4.29605
T-complex protein 1 subunit theta	Q3ZCI9	CCT8	60	0.18	1.1	33.2107	0.586837	31.1775	1.02775
T-complex protein 1 subunit zeta	Q3MHL7	CCT6A	58	0.24	1.2	20.814	1.3337	17.2273	2.09174
Translationally-controlled tumor protein	Q5E984	TPT1	20	0.59	0.7	1.07417	0.407321	1.49755	0.541416
Prostaglandin E synthase 3	Q3ZBF7	PTGES3	19	0.82	0.8	1.103	0.440077	1.38828	0.95415
Very-long-chain enoyl-CoA reductase	Q3ZCD7	TECR	36	0.35	0.5	1.29751	0.569586	2.68847	1.07637
Testin	Q2YDE9	TES	48	0.89	1.2	1.40552	1.12513	1.20827	0.6365
Transcription initiation factor IIB	Q2KIN8	GTF2B	35	0.7	1.4	1.6642	0.842859	1.20827	0.6365
Transcription factor A, mitochondrial	Q0II87	TFAM	29	0.16	0.4	0.84651	0.323025	2.28995	0.738125
Protein-glutamine gamma-glutamyltransferase 2	P51176	TGM2	77		Only detected in Treated	2.01435	0.973864	0	0
Protein THEM6	A6H707	THEM6	24	0.59	2.6	0.590025	0.590025	0.23123	0.200251
Acetyl-CoA acetyltransferase, mitochondrial	Q29RZ0	ACAT1	45	0.61	0.8	21.5655	1.63863	26.0858	7.08295
3-ketoacyl-CoA thiolase, mitochondrial	Q3T0R7	ACAA2	42	0.39	0.9	24.6785	2.69018	28.9432	3.27034
Thioredoxin	O97680	TXN	12	0.12	2.4	3.15185	0.875186	1.28958	0.441136
Thimet oligopeptidase	Q1JPJ8	THOP1	78	0.87	1	3.90207	0.598186	3.72785	0.711648
Mitochondrial import inner membrane translocase subunit Tim17-B	Q2HJE9	TIMM17B	18	0.41	0.5	0.618845	0.382675	1.26633	0.540837
Fructose-2,6-bisphosphatase TIGAR	Q1JQA7	TIGAR	29	0.53	0.7	2.14684	0.879536	3.0938	0.986031
Mitochondrial import inner membrane translocase subunit Tim21	Q3SZV6	TIMM21	28	0.86	0.9	3.45518	0.379809	3.66093	0.904665
Mitochondrial import inner membrane translocase subunit TIM50	Q3SZB3	TIMM50	40	0.065	Only detected in Control	0	0	1.30103	0.498535
Transketolase-like protein 1	Q2NL26	TKTL1	65	0.31	0.7	1.7944	0.40521	2.74883	0.660219
Transmembrane protein 14C	Q3ZCI1	TMEM14C	12	0.92	1	5.28217	1.02548	5.14695	0.77458
Transmembrane protein 160	Q24JY6	TMEM160	19	0.53	0.8	5.13082	0.691955	6.38535	1.53528
Transmembrane protein 205	Q32L10	TMEM205	21	0.62	1.4	1.49635	0.515216	1.07575	0.540938
Transmembrane 9 superfamily member 4	A5D7E2	TM9SF4	74	0.88	0.9	0.618845	0.382675	0.711058	0.386348
Transmembrane emp24 domain-containing protein 10	Q5E971	TMED10	25	0.23	0.6	5.93565	1.69365	9.81345	2.07753
Transmembrane protein 11, mitochondrial	A5D7N3	TMEM11	21	0.47	0.7	1.16134	0.226663	1.7288	0.611529
Transmembrane protein 65	Q0VCH8	TMEM65	25	0.75	0.8	1.27085	0.519662	1.55558	0.582629
Thioredoxin-related transmembrane protein 1	Q0Z7W6	TMX1	32	0.12	0.8	6.29365	0.552152	8.10858	0.723729
Thioredoxin-related transmembrane protein 2	Q2TBU2	TMX2	34	0.28	0.7	5.77353	1.07033	8.3098	1.59839
Transportin-1	Q3SYU7	TNPO1	102	0.91	1	2.19935	0.687999	2.31175	0.525768
Mitochondrial import receptor subunit TOM40 homolog	Q1LZB5	TOMM40	38	0.61	0.8	1.75137	0.502136	2.28995	0.738125
Trafficking protein particle complex subunit 11	A6QLC7	TRAPPC11	128	0.58	1.3	2.43	0.571953	1.84485	0.71549
Triosephosphate isomerase	Q5E956	TPI1	27	0.39	1.4	6.84413	1.43771	4.93353	1.2953
Tripeptidyl-peptidase 2	A5PK39	TPP2	138	0.027	2.3	6.64452	1.17617	2.89728	0.441533
Tubulin polymerization-promoting protein family member 3	Q3ZCC8	TPPP3	19		Only detected in Treated	6.22885	1.34604	0	0
Histone H2A	A0A096LNF2	HIST2H2AC	16	0.45	0.8	4.1755	1.07375	5.2957	0.77764
Cystatin-B	A0A140T831	CSTB	16	0.51	2.1	2.639	1.93403	1.23158	0.4975
Lon protease homolog, mitochondrial	A0A140T842	LONP1	114	0.15	0.5	5.20223	1.68473	10.1779	2.14533
D-3-phosphoglycerate dehydrogenase	A0A140T866	PHGDH	56	0.72	1.4	2.2953	0.771337	1.69493	1.19811
Isocitrate dehydrogenase [NADP]	A0A140T8A5	IDH1	47	0.051	2.8	5.2101	0.942028	1.86811	0.861379
Keratin, type I cuticular Ha5	A0A140T8B6	KRT35	51	0.31	0.03	0.352925	0.24935	13.1709	10.0892
Uncharacterized protein	A0A3Q1LFQ2		29	0.61	1.4	1.73968	0.718059	1.23795	0.51841
Coronin	A0A3Q1LG34	CORO6	53	0.45	0.7	4.9137	1.42456	6.82728	1.64309
Protein phosphatase 1 regulatory subunit 21	A0A3Q1LG54	PPP1R21	89	0.34	2.2	2.69652	1.17352	1.22653	0.711104
Actin-related protein 2/3 complex subunit	A0A3Q1LGG1		41	0.42	2.6	0.23247	0.14021	0.08962	0.0776132
Uncharacterized protein	A0A3Q1LGW7	KRT76	64	0.32	0.7	1.38033	0.201814	1.87401	0.351588
Angiotensinogen	A0A3Q1LGY9	AGT	51	0.36	Only detected in Control	0	0	1.73558	1.50305
Short-chain-specific acyl-CoA dehydrogenase, mitochondrial	A0A3Q1LHA3	ACADS	47	0.66	0.8	3.29715	0.333618	3.8845	1.05292
DNA helicase	A0A3Q1LHC9	MCM2	104	0.81	0.9	2.80252	1.45788	3.29025	1.05517
Solute carrier family 25 member 13	A0A3Q1LHX4	SLC25A13	75	0.14	0.7	9.9283	2.20633	14.104	0.913212
Complement component C7	A0A3Q1LI40	C7	93	0.71	1.3	6.35727	2.7694	4.9085	2.11148
CD109 molecule	A0A3Q1LI93	CD109	163		Only detected in Treated	5.51832	2.43042	0	0
Y-box binding protein 3	A0A3Q1LIJ0	YBX3	50		Only detected in Treated	0.8639	0.548706	0	0
Succinyl-CoA:3-ketoacid-coenzyme A transferase	A0A3Q1LIX4	OXCT1	57	0.63	0.9	2.03885	0.402383	2.3594	0.417614
Aldehyde dehydrogenase 3 family member A2	A0A3Q1LJ52	ALDH3A2	59		Only detected in Treated	0.61767	0.381698	0	0
Uncharacterized protein	A0A3Q1LJB2	KRT13	47	0.27	0.5	4.2351	0.402508	8.75313	3.23578
Gamma-tubulin complex component	A0A3Q1LJF1	TUBGCP2	103	0.48	1.5	2.60003	0.778128	1.74615	0.72399
Microtubule-associated protein	A0A3Q1LJL4	MAP4	235	0.015	2.6	14.2435	2.31459	5.46453	1.04802
Uncharacterized protein	A0A3Q1LJR2		55	0.36	Only detected in Control	0	0	0.745825	0.645903
Peptidylprolyl isomerase	A0A3Q1LK42	FKBP8	60	0.99	1	3.29957	0.932942	3.31022	1.02372
Cullin 4B	A0A3Q1LKZ4	CUL4B	105	0.24	2.7	1.778	0.777315	0.648	0.327701
Microfibrillar-associated protein 2	A0A3Q1LL69	MFAP2	31	0.35	0.5	1.46752	0.671974	2.7291	0.893453
E3 SUMO-protein ligase RanBP2	A0A3Q1LLS4	RANBP2	340	0.54	1.8	0.84435	0.489753	0.479837	0.240233
Far upstream element binding protein 1	A0A3Q1LM31	FUBP1	70	0.97	1	0.770025	0.480377	0.740847	0.539321
Fructose-bisphosphate aldolase	A0A3Q1LMG1	ALDOA	40	0.33	1.3	20.581	2.91637	15.9776	2.78355
Glycine N-methyltransferase	A0A3Q1LMP5	GNMT	33	0.36	Only detected in Control	0	0	0.497225	0.430609
Carnitine palmitoyltransferase 1A	A0A3Q1LMV3	CPT1A	88	0.37	0.5	0.647672	0.427724	1.28958	0.441136
Galectin	A0A3Q1LN15	LGALS8	41		Only detected in Treated	1.5295	0.774611	0	0
Methylmalonate-semialdehyde dehydrogenase [acylating], mitochondrial	A0A3Q1LN22	ALDH6A1	58	0.39	0.6	2.43435	0.579497	3.96068	1.34103
Afadin, adherens junction formation factor	A0A3Q1LN46	AFDN	201	0.49	0.6	0.84651	0.323025	1.51493	0.743152
ADP ribosylation factor interacting protein 1	A0A3Q1LN78	ARFIP1	45	0.21	1.9	3.2765	0.839111	1.7288	0.611529
Spectrin alpha, non-erythrocytic 1	A0A3Q1LNC8	SPTAN1	287	0.5	1.4	2.85217	0.811269	2.05872	0.649571
Lamin B1	A0A3Q1LNG7	LMNB1	66	0.15	0.2	0.541105	0.283601	2.2701	0.88197
Enoyl-CoA delta isomerase 2	A0A3Q1LP28	ECI2	49	0.7	0.9	4.0517	0.892006	4.53372	0.709935
Atlastin GTPase 2	A0A3Q1LP31	ATL2	66	0.12	0.6	1.13251	0.157289	1.83892	0.308877
Phosphoacetylglucosamine mutase	A0A3Q1LP83	PGM3	62	0.29	2.2	2.23552	0.373584	0.994425	0.861197
Uncharacterized protein	A0A3Q1LPG0		36	0.89	1.1	1.95372	1.13398	1.77052	0.520223
Uncharacterized protein	A0A3Q1LPH5		19	0.58	1.2	14.5851	2.92062	11.7666	3.36378
Acyl-CoA synthetase long chain family member 6	A0A3Q1LPX2	ACSL6	81	0.58	0.7	2.6274	1.09904	3.58133	1.05651
Eukaryotic translation initiation factor 2 subunit 2	A0A3Q1LQI5	EIF2S2	38	0.45	1.5	3.27433	1.05313	2.11673	0.824455
Uncharacterized protein	A0A3Q1LQX2	CD55	59	0.73	1.7	0.39335	0.39335	0.23123	0.200251
NAD kinase 2, mitochondrial	A0A3Q1LR42	NADK2	52	0.6	0.9	30.6827	3.14654	33.5438	3.54868
Uncharacterized protein	A0A3Q1LR67	RPL22	15	0.51	1.3	6.61648	1.47989	5.22192	1.13007
Uncharacterized protein	A0A3Q1LRW4		47	0.35	2.5	2.47754	1.39066	1.00033	0.330423
LSM6 homolog, U6 small nuclear RNA and mRNA degradation associated	A0A3Q1LRX5	LSM6	12	0.84	0.9	2.68865	0.595044	2.96033	1.02835
Enoyl-CoA hydratase 1	A0A3Q1LS67	ECH1	36	0.59	0.7	1.07201	0.404397	1.49755	0.541416
Peptidyl-prolyl cis-trans isomerase	A0A3Q1LSB7		27	0.3	0.5	0.529306	0.281363	1.09625	0.361901
N-ethylmaleimide sensitive factor, vesicle fusing ATPase	A0A3Q1LSE5	NSF	86	0.71	0.9	37.867	1.41602	39.9378	4.50999
Uncharacterized protein	A0A3Q1LSF0		15	0.82	1.1	2.09935	0.258149	1.95498	0.476418
Keratin 42	A0A3Q1LSG0	KRT42	50	0.2	0.5	2.87715	0.338188	5.44132	1.50516
Glutathione S-transferase	A0A3Q1LSN6	GSTM3	28	0.79	1.1	110.828	24.1053	101.809	18.072
Formin like 2	A0A3Q1LSX9	FMNL2	124	0.65	1.4	4.7269	2.54202	3.3943	1.0509
Uncharacterized protein	A0A3Q1LT19		14	0.22	2	1.51605	0.306551	0.775	0.389624
NPC intracellular cholesterol transporter 1	A0A3Q1LT67	NPC1	143	0.032	0.7	2.29603	0.190686	3.3835	0.294425
Glycoprotein M6B	A0A3Q1LT94	GPM6B	36	0.37	0.7	1.58352	0.398537	2.36576	0.607707
Uncharacterized protein	A0A3Q1LTM1	NLRP2	116	0.69	1	41.8555	0.635379	40.2668	3.26967
Protein Hook homolog 3	A0A3Q1LTM2	HOOK3	88		Only detected in Treated	0.84435	0.489753	0	0
Fragile X mental retardation 1	A0A3Q1LTS1	FMR1	71	0.67	0.7	0.7107	0.441609	1.08555	0.625588
Y-box binding protein 2	A0A3Q1LU70	YBX2	44	0.55	1.2	10.5716	1.85132	8.78368	1.80495
Proteasome 26S subunit, ATPase 1	A0A3Q1LUA4	PSMC1	51	0.31	0.7	3.06648	0.495111	4.42635	0.98157
Uncharacterized protein	A0A3Q1LUD9	DIAPH1	141	0.6	0.6	0.511495	0.299415	0.821175	0.417087
Uncharacterized protein	A0A3Q1LUE9		17	0.56	1.4	2.20519	0.899342	1.59031	0.350884
GDP-mannose pyrophosphorylase A	A0A3Q1LUF4	GMPPA	46	0.085	3.3	3.47752	0.971075	1.05242	0.577065
Uncharacterized protein	A0A3Q1LUG9	TXNDC5	48	0.22	0.7	2.38535	0.429425	3.62573	0.690758
Ras-related protein Rab-7a	A0A3Q1LUM6	RAB7A	31	0.0018	0.7	6.17662	0.249585	9.32553	0.464737
Guanine monophosphate synthase	A0A3Q1LUN6	GMPS	80	0.18	1.9	2.4322	0.441112	1.26633	0.540837
Uncharacterized protein	A0A3Q1LV05		19	0.45	0.9	2.94897	0.167071	3.26595	0.306261
Importin 5	A0A3Q1LV36	IPO5	124	0.86	0.9	8.69647	2.32055	9.4545	2.85536
Filamin C	A0A3Q1LV98	FLNC	290		Only detected in Treated	0.81552	0.557027	0	0
Xaa-Pro aminopeptidase 1	A0A3Q1LVC8		?	0.062	10	2.53607	0.972024	0.243352	0.210749
Ecm29 proteasome adaptor and scaffold	A0A3Q1LVD0	ECPAS	218	0.79	0.9	3.55388	1.63195	4.12293	0.998642
AP-2 complex subunit alpha	A0A3Q1LVF9	AP2A1	108	0.91	1.1	1.01347	0.456113	0.940595	0.353791
Kinectin 1	A0A3Q1LVS2	KTN1	154	0.64	1.2	1.87167	0.149837	1.54458	0.561068
Eukaryotic translation initiation factor 2A	A0A3Q1LW11	EIF2A	67	0.025	2.6	3.19868	0.47073	1.24895	0.393451
Erythrocyte membrane protein band 4.1 like 2	A0A3Q1LWK1	EPB41L2	117	0.83	1.1	14.084	2.93614	12.9477	3.52558
Acyl-CoA synthetase long chain family member 1	A0A3Q1LWT4	ACSL1	81	0.31	0.6	3.44765	1.30531	6.0453	1.65885
Poly(rC) binding protein 2	A0A3Q1LX34	PCBP2	45	0.59	0.9	5.57723	0.772002	6.15105	0.547046
Ubiquitin-like modifier-activating enzyme ATG7	A0A3Q1LXA9	ATG7	79	0.19	3.4	0.84651	0.323025	0.248608	0.2153
Uncharacterized protein	A0A3Q1LXL7	LOC511386	27	0.27	Only detected in Control	0	0	0.723422	0.515245
Syntaxin 3	A0A3Q1LYB4	STX3	38	0.93	1.1	1.52735	0.56735	1.43952	0.720706
Heterogeneous nuclear ribonucleoprotein A/B	A0A3Q1LZD9	HNRNPAB	36	0.066	0.6	2.62478	0.112565	4.62453	0.766544
Keratin 34	A0A3Q1LZF2	KRT34	45	0.34	0.04	0.472172	0.28111	11.3521	9.08368
Four and a half LIM domains 1	A0A3Q1LZP8	FHL1	41		Only detected in Treated	0.848675	0.492589	0	0
Paralemmin 3	A0A3Q1LZW1	PALM3	83	0.87	1.1	5.20935	1.01418	4.93267	1.04451
Calcium/calmodulin dependent protein kinase II gamma	A0A3Q1M066	CAMK2G	66	0.56	0.5	0.241925	0.140419	0.52714	0.384193
Poly [ADP-ribose] polymerase	A0A3Q1M0E5	PARP16	43	0.58	2	1.01436	0.742513	0.497225	0.430609
Hexokinase-1	A0A3Q1M0F0	HK1	111	0.55	1.4	1.07201	0.404397	0.769112	0.225986
Non-specific serine/threonine protein kinase	A0A3Q1M0G8	PAK2	58	0.81	0.8	0.590025	0.590025	0.7865	0.419842
Thimet oligopeptidase	A0A3Q1M0V8	THOP1	82	0.85	0.9	6.29427	1.50785	6.77965	1.63602
F-box and WD repeat domain containing 11	A0A3Q1M118	FBXW11	65	0.9	1	10.292	1.72396	9.95213	1.66841
Uncharacterized protein	A0A3Q1M139	LOC618455	46	0.35	0.04	0.796625	0.49767	18.1396	14.6524
Uncharacterized protein	A0A3Q1M1M5	TMEM43	46	0.73	0.9	5.34917	0.838048	5.92705	1.20259
Tissue specific transplantation antigen P35B	A0A3Q1M2A1	TSTA3	57	0.49	1.3	2.041	0.551101	1.60767	0.165232
Inositol hexakisphosphate and diphosphoinositol-pentakisphosphate kinase	A0A3Q1M2A3	PPIP5K2	143		Only detected in Treated	1.13251	0.157289	0	0
NDC1 transmembrane nucleoporin	A0A3Q1M337	NDC1	88	0.45	1.3	5.99685	0.927306	4.55657	1.32142
SWI/SNF related, matrix associated, actin dependent regulator of chromatin, subfamily a, member 5	A0A3Q1M384	SMARCA5	130	0.18	2.1	1.29859	0.130534	0.629262	0.365262
Uncharacterized protein	A0A3Q1M3L6		40	0.81	1.1	9.71715	1.69825	9.2527	0.694098
Dynactin subunit 1	A0A3Q1M3Y3	DCTN1	140	0.97	1	7.70065	0.703328	7.74937	1.09925
EMI domain containing 1	A0A3Q1M425	EMID1	51	0.56	1.3	3.6367	1.11178	2.8566	0.517399
AP complex subunit beta	A0A3Q1M481	AP1B1	105	0.19	1.4	4.0194	0.629751	2.81677	0.433454
Extended synaptotagmin 2	A0A3Q1M4B7	ESYT2	100	0.2	4.2	1.04319	0.488194	0.248608	0.2153
Uncharacterized protein	A0A3Q1M4L0		23	0.19	1.8	4.75988	0.769199	2.6546	1.04893
Uncharacterized protein	A0A3Q1M4N3		30		Only detected in Treated	0.6765	0.6765	0	0
Chromosome 10 C15orf48 homolog	A0A3Q1M537	C10H15orf48	17	0.76	0.8	0.84435	0.489753	1.05836	0.412227
Adenosine deaminase	A0A3Q1M5M9	ADA	50	0.97	1	1.90318	0.333599	1.86621	0.771759
Dehydrogenase E1 and transketolase domain containing 1	A0A3Q1M6S6	DHTKD1	103	0.87	1.2	0.621015	0.383216	0.537883	0.270474
Heat shock protein family A (Hsp70) member 4 like	A0A3Q1M7L5	HSPA4L	114	0.36	1.3	14.0999	2.25971	10.5095	2.44109
GIT ArfGAP 1	A0A3Q1M7Q3	GIT1	85	0.73	1.6	0.7867	0.7867	0.479837	0.240233
NCK associated protein 1	A0A3Q1M7W5	NCKAP1	130	0.5	1.4	6.6963	1.98908	4.72387	1.67347
Bridging integrator 1	A0A3Q1M808	BIN1	76		Only detected in Treated	1.29751	0.569586	0	0
Galactokinase 2	A0A3Q1M891	GALK2	50	0.68	1.3	1.30184	0.575455	1.00033	0.330423
Heterogeneous nuclear ribonucleoprotein D	A0A3Q1M8I4	HNRNPD	43	0.65	0.8	1.94847	0.75247	2.48818	0.725545
Integrin subunit alpha 6	A0A3Q1M8K4	ITGA6	122	0.73	0.8	2.99265	1.03041	3.6714	1.38994
Programmed cell death 6	A0A3Q1M978	PDCD6	21	0.28	0.5	1.103	0.440077	2.34797	0.830042
Sulfurtransferase	A0A3Q1M9D2	MPST	63	0.54	0.7	2.57052	0.895963	3.57362	1.10751
Nucleoporin 155	A0A3Q1M9F3	NUP155	162	0.48	0.7	1.9207	0.699061	2.84517	0.886064
LPS responsive beige-like anchor protein	A0A3Q1M9P3	LRBA	317	0.0015	8.2	8.63562	1.20443	1.05242	0.577065
Calcium-transporting ATPase	A0A3Q1M9U0	ATP2A2	115	0.27	0.5	1.53923	0.692595	3.18122	1.00468
Solute carrier family 25 member 12	A0A3Q1M9V5	SLC25A12	79	0.95	1	14.91	2.85909	15.2667	3.56636
Lunapark, ER junction formation factor	A0A3Q1MAH3	LNPK	53	0.97	1	4.4695	0.651203	4.5333	1.44274
TLE family member 6, subcortical maternal complex member	A0A3Q1MAM5	TLE6	61	0.24	0.8	28.978	3.56185	36.651	3.99949
Uncharacterized protein	A0A3Q1MB23	ABCB1	142	0.5	1.2	12.0572	1.15324	10.3742	1.78619
Uncharacterized protein	A0A3Q1MB39	ADK	40		Only detected in Treated	1.75352	0.503526	0	0
Histone H2B	A0A3Q1MBN5		14	0.094	0.5	4.3795	0.980734	8.25263	1.45804
Uncharacterized protein	A0A3Q1MBS7	RAB6A	24	0.63	0.8	3.12252	0.748679	3.89235	1.15194
Shootin 1	A0A3Q1MCX8	SHTN1	71	0.0064	4	4.04953	0.616701	1.01773	0.35417
Uncharacterized protein	A0A3Q1MCY4	COBLL1	142		Only detected in Treated	1.49635	0.515216	0	0
Uncharacterized protein	A0A3Q1MCZ1	PURB	33	0.31	2.5	0.90482	0.332012	0.358725	0.310665
Ankyrin repeat and FYVE domain containing 1	A0A3Q1MD15	ANKFY1	131	0.68	0.8	7.66472	1.96479	9.4303	3.12
FMR1 autosomal homolog 2	A0A3Q1MDB8	FXR2	74	0.53	1.6	1.00267	0.503188	0.61758	0.256422
Nicastrin	A0A3Q1MDC6	NCSTN	84	0.86	1.1	2.71965	0.81383	2.4805	0.830306
Keratin 77	A0A3Q1MDN1	KRT77	63	0.68	0.8	2.51973	0.528385	3.09563	1.05407
RAB3D, member RAS oncogene family	A0A3Q1MDS4	RAB3D	24	0.3	0.7	2.67627	0.641104	3.91827	0.772336
Uncharacterized protein	A0A3Q1MDT8	GATD3A	46	0.89	1.1	5.23468	1.7743	4.8806	1.5328
Sorting nexin 12	A0A3Q1MDW5	SNX12	19	0.5	0.4	0.39335	0.39335	0.977055	0.60915
Gephyrin	A0A3Q1ME13	GPHN	90	0.17	1.8	2.327	0.46312	1.3184	0.393995
CD2 associated protein	A0A3Q1ME19	CD2AP	84	0.73	1.7	0.39335	0.39335	0.23123	0.200251
G protein pathway suppressor 1	A0A3Q1ME43	GPS1	65	0.38	0.8	4.33333	0.450858	5.4879	0.976409
Uncharacterized protein	A0A3Q1ME55	C8G	51	0.71	1.4	1.36165	0.871139	0.959675	0.480467
Signal transducer and activator of transcription	A0A3Q1ME65	STAT1	95	0.78	0.8	1.4697	0.852746	1.76945	0.529533
Thioredoxin like 1	A0A3Q1ME81	TXNL1	33	0.52	1.3	3.051	0.754677	2.30733	0.677949
NAD(P)H-hydrate epimerase	A0A3Q1MF13	NAXE	38	0.13	0.6	3.50853	0.980086	5.61538	0.577863
Heterogeneous nuclear ribonucleoprotein H3	A0A3Q1MF67	HNRNPH3	38	0.42	0.5	0.877493	0.373007	1.59625	0.645577
MIC	A0A3Q1MFE4	IMMT	84	0.44	0.9	36.0553	2.64523	40.8507	4.51872
Acylglycerol kinase	A0A3Q1MFM9	AGK	47	0.52	0.7	1.72402	0.605479	2.52117	0.864819
ST3 beta-galactoside alpha-2,3-sialyltransferase 4	A0A3Q1MGH3	ST3GAL4	45	0.53	0.5	0.422167	0.244872	0.7865	0.419842
Striatin	A0A3Q1MGW7	STRN	86	0.32	0.2	0.196673	0.196673	0.942307	0.566603
Triokinase/FMN cyclase	A0A3Q1MGZ4	TKFC	64	0.85	1.1	2.56902	0.991866	2.33613	0.563999
Septin 9	A0A3Q1MH57	SEPTIN9	65		Only detected in Treated	2.66202	0.755675	0	0
Tetratricopeptide repeat domain 38	A0A3Q1MH81	TTC38	69		Only detected in Treated	1.52586	0.543213	0	0
Cytoplasmic aconitate hydratase	A0A3Q1MHC4	ACO1	99		Only detected in Treated	2.87737	1.87171	0	0
RAB2A, member RAS oncogene family	A0A3Q1MHX8	RAB2A	22	0.57	0.8	5.27752	1.26024	6.87432	2.02166
KH domain containing 3 like, subcortical maternal complex member	A0A3Q1MIJ4	KHDC3L	37	0.5	0.8	9.18545	1.18896	11.4849	2.55595
Heterogeneous nuclear ribonucleoprotein H1	A0A3Q1MIM4	HNRNPH1	51	0.16	0.6	2.8552	0.624256	4.4515	0.685348
Spermatogenesis associated 5	A0A3Q1MIV9	SPATA5	94		Only detected in Treated	0.244627	0.244627	0	0
LLGL2, scribble cell polarity complex component	A0A3Q1MJ68	LLGL2	115	0.7	1.3	3.6742	1.11702	2.88492	1.40751
Heterogeneous nuclear ribonucleoprotein M	A0A3Q1MJD5	HNRNPM	77	0.35	0.6	4.9775	1.90996	7.8766	1.81571
Hypoxia up-regulated 1	A0A3Q1MJM1	HYOU1	114	0.95	1	39.192	4.61774	39.7855	7.40564
NAD(P)H quinone dehydrogenase 1	A0A3Q1MK02	NQO1	31		Only detected in Treated	1.64765	0.762271	0	0
Trafficking protein particle complex 12	A0A3Q1MK52	TRAPPC12	86	0.75	0.9	2.29603	0.190686	2.61943	0.832061
Glutamyl-prolyl-tRNA synthetase	A0A3Q1MKR2	EPRS	171	0.2	1.7	17.0708	3.80127	10.171	2.51908
Uncharacterized protein	A0A3Q1MKY2	TXNDC17	14	0.92	0.9	0.879672	0.644684	0.977055	0.60915
Cold shock domain containing E1	A0A3Q1ML77	CSDE1	94	0.82	0.8	0.651998	0.431626	0.769112	0.225986
Ribosomal protein S6 kinase	A0A3Q1MLN6	RPS6KA1	84	0.21	0.3	0.39335	0.39335	1.30698	0.456445
Talin 1	A0A3Q1MLQ7	TLN1	271	0.1	2.3	4.63837	0.743725	1.98265	0.991651
Small nuclear ribonucleoprotein D3 polypeptide	A0A3Q1MM18	SNRPD3	37	0.94	1	1.46752	0.671974	1.5382	0.451961
Glucose-6-phosphate 1-dehydrogenase	A0A3Q1MM55	G6PD	63	0.11	2.2	17.3985	3.8149	7.8228	2.99522
Uncharacterized protein	A0A3Q1MMA1	SEC22B	32	0.029	0.7	10.4527	0.789624	15.4298	1.34128
1-phosphatidylinositol 4,5-bisphosphate phosphodiesterase gamma	A0A3Q1MMD9	PLCG2	147	0.88	1.1	4.26854	1.93134	3.86842	1.48651
Vacuolar-sorting protein SNF8	A0A3Q1MMK5	SNF8	31	0.19	3.4	0.84651	0.323025	0.248608	0.2153
Nephronectin	A0A3Q1MMM4	NPNT	68	0.37	0.6	1.39117	0.453102	2.3535	0.765935
Glutamate-cysteine ligase catalytic subunit	A0A3Q1MN33	GCLC	73	0.55	0.8	6.3377	2.06642	8.25865	1.94923
Cullin 4A	A0A3Q1MNL1	CUL4A	94	0.78	1.2	1.16134	0.226663	0.94868	0.585836
Uncharacterized protein	A0A3Q1MP10		12	0.99	1	0.878125	0.563744	0.884262	0.288708
Acyl-CoA dehydrogenase family member 9	A0A3Q1MP25	ACAD9	68	1	1	14.4095	1.81748	14.4052	2.74348
Histone H3	A0A3Q1MPB8	LOC781224	15	0.66	0.8	1.5018	0.0874129	1.80325	0.551954
Uncharacterized protein	A0A3Q1MPF8	KRT33A	47	0.34	0.05	1.0309	0.628417	20.6797	16.4427
1,4-alpha-glucan branching enzyme 1	A0A3Q1MPG8	GBE1	81	0.093	2.1	2.65985	0.540281	1.24895	0.393451
FAD synthase	A0A3Q1MPJ2	FLAD1	56	0.84	1.2	0.708167	0.247518	0.578525	0.501017
Uncharacterized protein	A0A3Q1MPV1	CHKB	51	0.56	0.7	1.04535	0.613472	1.5382	0.451961
Uncharacterized protein	A0A3Q1MQB1	LOC782688	27	0.49	0.7	2.29603	0.190686	3.0764	0.903921
TPD52 like 2	A0A3Q1MQD7	TPD52L2	26	0.42	0.8	3.56685	0.624472	4.72473	1.01495
LRR binding FLII interacting protein 1	A0A3Q1MQF7	LRRFIP1	120		Only detected in Treated	0.621015	0.383216	0	0
Abl interactor 1	A0A3Q1MQK6	ABI1	52	0.81	0.9	1.46863	0.505059	1.68118	0.588548
Terminal uridylyl transferase 7	A0A3Q1MQL4	TUT7	178	0.8	0.8	1.16203	0.671057	1.43952	0.720706
Protein arginine methyltransferase 1	A0A3Q1MR38	PRMT1	42	0.43	2.1	2.1217	1.23148	1.01773	0.35417
Trafficking protein particle complex subunit	A0A3Q1MRB3	TRAPPC3	20	0.35	0.7	2.79885	1.09474	4.08312	0.531959
Integrin beta	A0A3Q1MRM3	ITGB4	200	0.46	1.4	2.88166	0.823841	2.00068	0.660859
Plectin	A0A3Q1MRS3	PLEC	536	0.3	0.3	0.618845	0.382675	2.0414	1.02965
Dynamin-2	A0A3Q1MSP7	DNM2	98	0.55	0.7	1.74895	0.744348	2.48445	0.781169
TBC1 domain family member 15	A0A3Q1MTW0	TBC1D15	79	0.35	0.4	1.01436	0.742513	2.28403	0.888556
Microtubule associated protein 1B	A0A3Q1MTY6	MAP1B	270	0.1	2.3	3.5321	0.884278	1.5382	0.451961
Tricarboxylate transport protein, mitochondrial	A0A3Q1MTZ5	SLC25A1	34	0.27	0.6	2.76935	1.13978	4.95008	1.17772
ATP binding cassette subfamily B member 7	A0A3Q1MUB7	ABCB7	83	0.91	0.9	1.49852	0.636737	1.65338	0.948949
Ras related GTP binding D	A0A3Q1MVT8	RRAGD	45	0.51	1.3	3.05317	0.757823	2.26665	0.721364
Poly [ADP-ribose] polymerase	A0A3Q1MVZ1	PARP1	115	0.7	0.9	6.59115	1.31609	7.15995	0.384395
Thyroid hormone receptor interactor 13	A0A3Q1MWE7	TRIP13	49	0.98	1	1.58784	0.405864	1.567	0.533785
Malic enzyme	A0A3Q1MWG7	ME2	68	0.0071	0.6	3.16715	0.496058	5.652	0.324152
Uncharacterized protein	A0A3Q1MWP9	RPS14	18	0.6	1.2	2.88537	0.640102	2.50352	0.227047
Kinesin-like protein	A0A3Q1MXL6	KIF5B	113	0.16	1.4	6.4884	0.644202	4.65065	0.828684
Keratin 3	A0A3Q1MYR8	KRT3	64	0.1	0.7	6.2011	0.37016	9.47943	1.43651
S-adenosylmethionine synthase	A0A3Q1MZ37	MAT2A	46	0.66	1.3	1.72253	0.739117	1.30698	0.456445
Calpastatin	A0A3Q1MZC5	CAST	85		Only detected in Treated	0.39335	0.39335	0	0
Uncharacterized protein	A0A3Q1N140	AS3MT	42	0.9	0.9	2.37602	0.97071	2.5733	0.92555
RAB1A, member RAS oncogene family	A0A3Q1N147	RAB1A	25	0.87	1	7.53565	0.980617	7.3196	0.747756
GCN1, eIF2 alpha kinase activator homolog	A0A3Q1N191	GCN1	294	0.78	1.3	2.11586	1.1317	1.67075	0.84492
Nipsnap homolog 1	A0A3Q1N363	NIPSNAP1	42	0.99	1	2.4617	0.503244	2.43985	0.959701
Ubiquitin recognition factor in ER associated degradation 1	A0A3Q1N3E8	UFD1	34	0.48	0.6	1.46752	0.671974	2.26665	0.721364
Uncharacterized protein	A0A3Q1N424		19	0.72	0.8	1.88474	0.933919	2.3898	0.831654
Nucleoporin 205	A0A3Q1N4S4	NUP205	228	0.37	0.7	1.21967	0.512984	1.85627	0.347907
Membrane cofactor protein	A0A3Q1N570	CD46	47	0.6	1.1	1.78235	0.248876	1.60767	0.165232
Uncharacterized protein	A0A3Q1N5L8	TRAPPC8	161	0.59	0.6	0.422167	0.244872	0.711058	0.386348
Uncharacterized protein	A0A3Q1N5Z4		30	0.9	1.1	1.09865	0.856724	0.959675	0.480467
KH-type splicing regulatory protein	A0A3Q1N6L6	KHSRP	77	0.31	0.6	5.74482	1.58175	9.32	2.44632
Deoxythymidylate kinase	A0A3Q1N7A8	DTYMK	25	0.72	0.7	1.04535	0.613472	1.43952	0.720706
Lysosomal associated membrane protein 2	A0A3Q1N8P4	LAMP2	50	0.27	0.8	7.20215	0.946064	8.73278	0.728754
Sec61 translocon beta subunit	A0A3Q1N8S2	SEC61B	16	0.54	1.3	1.35801	0.202324	1.06978	0.343861
Propionyl-CoA carboxylase subunit alpha	A0A3Q1N969	PCCA	82	0.031	0.5	1.87384	0.402362	3.56263	0.387976
Uncharacterized protein	A0A3Q1N9H8	DNAJA3	52	0.84	1.1	5.13737	1.70486	4.56805	1.77709
Sperm associated antigen 9	A0A3Q1NAH5	SPAG9	146		Only detected in Treated	1.46752	0.671974	0	0
DnaJ heat shock protein family (Hsp40) member C9	A0A3Q1NAY5	DNAJC9	30	0.59	0.7	2.08635	0.976365	2.9951	1.08284
ATP binding cassette subfamily F member 1	A0A3Q1NB13	ABCF1	96	0.62	1.2	2.51932	0.382001	2.07607	0.667585
Alkylglycerone-phosphate synthase	A0A3Q1NBU3	AGPS	73	0.55	1.6	1.16567	0.574186	0.711058	0.386348
Nicalin	A0A3Q1NCG7	NCLN	63	0.83	0.9	7.73827	1.39497	8.40757	2.26719
Calcium-transporting ATPase	A0A3Q1ND98	ATP2B1	138	0.71	0.8	2.20167	0.50865	2.69002	0.981665
Hydroxyacyl-CoA dehydrogenase trifunctional multienzyme complex subunit alpha	A0A3Q1NDR1	HADHA	85	0.87	1	40.3743	3.29066	41.0613	1.78358
Uncharacterized protein	A0A3Q1NDV9	LOC538435	40	0.18	0.7	4.6459	0.866458	6.32867	0.615928
Capping protein regulator and myosin 1 linker 1	A0A3Q1NEH7	CARMIL1	157		Only detected in Treated	0.39335	0.39335	0	0
Dynein cytoplasmic 1 heavy chain 1	A0A3Q1NEU9	DYNC1H1	534	0.85	0.9	88.1873	10.9959	93.047	19.7733
Synaptogyrin	A0A3Q1NHB1	SYNGR1	26	0.16	4.8	1.10369	0.486106	0.23123	0.200251
Uncharacterized protein	A0A3Q1NKP5	ACTBL2	42	0.84	1.1	5.2684	0.963882	4.84795	1.52259
Glycogenin 1	A0A3Q1NLJ5	GYG1	38	0.64	0.8	2.76935	1.13978	3.6143	1.10758
Serpin family B member 5	A0A3Q1NLS8	SERPINB5	45	0.71	0.7	1.33135	0.508754	1.90878	1.18104
Phosphopantothenoylcysteine synthetase	A0A3S5ZP75	PPCS	34	0.15	0.6	3.23185	0.202593	5.45367	1.141
Ladinin 1	A0A3S5ZP82	LAD1	71	0.61	0.7	1.27303	0.738891	1.82747	0.615835
Leucine rich repeat containing 47	A0A3S5ZP87	LRRC47	64	0.93	1	4.04667	0.65994	3.94378	0.723041
Alpha-aminoadipic semialdehyde dehydrogenase	A0A3S5ZP98	ALDH7A1	59	0.74	0.9	7.38317	0.576593	7.90055	1.17461
Fructose-bisphosphate aldolase	A0A3S5ZPB0	ALDOC	56	0.98	1	14.391	2.53628	14.2724	3.38478
Mitochondrial carrier homolog 2	A0A3S5ZPB1	MTCH2	33	0.65	0.7	1.5295	0.774611	2.11673	0.824455
Synaptophysin like 1	A0A3S5ZPC1	SYPL1	28	0.39	0.9	9.58382	0.749177	10.9136	1.07351
Oviduct-specific glycoprotein	A0A3S5ZPD7	OVGP1	53	0.03	71	61.5087	21.4748	0.861975	0.503313
Phosphoserine aminotransferase	A0A3S5ZPF7	PSAT1	48		Only detected in Treated	0.651998	0.431626	0	0
6-phosphogluconate dehydrogenase, decarboxylating	A0A3S5ZPM3	PGD	61	0.07	1.4	23.169	1.9732	15.9786	2.25297
Scavenger receptor class B member 2	A0A3S5ZPN6	SCARB2	54	0.36	1.6	3.53803	0.888644	2.19125	0.881036
Leucyl-tRNA synthetase	A0A3S5ZPT9	LARS	135	0.83	0.9	1.94952	0.655346	2.20863	0.841749
DNA ligase	A0A3S5ZPU0	LIG1	118	0.97	1	34.6923	5.53548	35.118	7.23786
1-acylglycerol-3-phosphate O-acyltransferase 5	A0A3S5ZPU2	AGPAT5	45	0.89	1.1	4.2462	0.781072	3.98948	1.37123
Mitogen-activated protein kinase kinase 2	A0A3S5ZPX3	MAP2K2	49	0.42	0.6	1.57583	0.556426	2.47043	0.749151
Bucentaur-2	A0JBZ9	p97bcnt2	71	0.61	0.9	7.54322	0.447372	8.39658	1.31758
ADP-ribosylation factor-like 6 interacting protein 1	A0JN37	ARL6IP1	17	0.49	0.7	2.3472	1.11733	3.55625	1.02902
Extended synaptotagmin 1	A0JN43	ESYT1	123	0.46	0.8	42.5082	6.03128	50.735	7.45615
CTP synthase	A0JNE9	CTPS1	67	0.26	0.6	3.03	0.637114	4.70145	1.02946
Keratin associated protein 13-1	A1A4M9	KRTAP13-1	18	0.053	Only detected in Control	0	0	5.1715	1.86728
Heterogeneous nuclear ribonucleoprotein U	A2VDN7	HNRNPU	90	0.69	1.2	7.92833	0.788465	6.78948	2.27516
STK24 protein	A2VE07	STK24	48	0.96	1	1.23986	0.670585	1.19093	0.611455
CCR4 carbon catabolite repression 4-like (S. cerevisiae)	A2VE74	NOCT	48	0.68	0.7	0.651998	0.431626	0.959675	0.480467
Occludin	A2VE81	OCLN	59	0.62	0.6	0.455325	0.455325	0.827133	0.474826
KRT82 protein	A3KMY1	KRT82	57	0.17	0.05	0.32721	0.20682	7.0937	3.70498
Beta-glucuronidase	A3KMY8	GUSB	74	0.69	1	13.743	0.719011	14.268	0.912411
Dolichyl-diphosphooligosaccharide--protein glycosyltransferase subunit 1	A3KN04	RPN1	68	0.85	1	21.538	3.04559	20.6915	2.66771
TSG101 protein	A3KN51	TSG101	44	0.73	0.8	1.36017	0.207118	1.76355	0.951204
CARS protein	A4FUC8	CARS	94	0.84	0.9	1.30184	0.575455	1.4802	0.514183
MTHFD1 protein	A4FUD0	MTHFD1	101	0.22	0.8	62.6932	4.32467	75.3333	7.00402
RAB3 GTPase activating protein catalytic subunit 1	A4FUE5	RAB3GAP1	111	0.075	2.5	4.49685	1.07388	1.82153	0.547869
Lactoylglutathione lyase	A4FUZ1	GLO1	21	0.63	0.7	1.78817	1.24156	2.61393	0.912883
Spermatogenesis-associated protein 20	A4FV36		?	0.94	0.9	0.67935	0.401897	0.728455	0.409925
COP9 signalosome subunit 8	A4FV74	COPS8	23	0.64	0.9	2.85652	0.628039	3.21532	0.330476
Polyadenylate-binding protein	A4IFC3	PABPC4	71	0.38	0.6	2.26035	0.877806	3.67355	1.05635
Coiled-coil domain containing 93	A4IFE0	CCDC93	73	0.87	1.2	0.590025	0.590025	0.479837	0.240233
ABCE1 protein	A4IFE6	ABCE1	67	0.92	1.1	2.23404	0.634254	2.11673	0.824455
KRT4 protein	A4IFP2	KRT4	58	0.0043	0.4	4.87775	0.724888	11.5116	1.12372
ADP ribosylation factor 5	A4IFP7	ARF5	21	0.64	0.9	4.3102	0.609496	5.06275	1.20195
TMED7 protein	A4IFT6	TMED7	25	0.16	0.2	0.225495	0.225495	1.05836	0.412227
GARS protein	A5D7A2	GARS	83	0.33	1.9	5.34202	2.17338	2.8278	0.866829
DEAH-box helicase 15	A5D7D9	DHX15	91	0.99	1	1.95168	0.755915	1.96002	0.731435
RAB35 protein	A5D7E0	RAB35	23	0.14	1.6	3.0358	0.365703	1.91898	0.466665
Protein disulfide-isomerase	A5D7E8	PDIA3	57	0.38	0.9	80.2917	2.59307	88.6635	7.31213
STT3B protein	A5D7G6	STT3B	93	0.26	0.5	1.6642	0.842859	3.57362	1.10751
Biliverdin reductase A	A5D7K0		?	0.0097	9.9	4.73105	1.10481	0.479837	0.240233
Platelet-activating factor acetylhydrolase IB subunit alpha	A5D7P3	PAFAH1B1	47	0.4	1.6	3.60003	1.03104	2.28403	0.888556
ITIH2 protein	A5D7R6	ITIH2	106	0.48	0.2	0.196673	0.196673	0.8678	0.751537
Alpha isoform of regulatory subunit A, protein phosphatase 2	A5D973	PPP2R1A	65	0.063	2	8.07885	0.619861	3.97213	1.46423
RALB protein	A5D977	RALB	23	0.018	0.7	10.6499	1.22295	15.475	0.760489
Pyruvate kinase	A5D984	PKM	58	0.18	1.4	28.4365	3.38595	20.565	3.36289
Stomatin (EPB72)-like 2	A5PJA6	STOML2	39	0.31	0.9	17.4575	1.6561	19.7333	1.01793
ATL3 protein	A5PJD6	ATL3	60	0.84	0.9	3.02588	1.15566	3.42278	1.3478
SAFB protein	A5PJP2	SAFB	102	0.34	0.4	0.84651	0.323025	2.24337	1.12445
MAP2K4 protein	A5PJP8	MAP2K4	46	0.74	0.7	0.67935	0.401897	0.942307	0.566603
G protein nucleolar 1 (putative)	A5PJR9	GNL1	69	0.35	0.6	1.6642	0.842859	3.01837	0.894983
CPNE3 protein	A5PJY9	CPNE3	60	0.92	0.9	1.65052	1.13967	1.80273	0.749466
RAC3 protein	A5PK69	RAC3	21	0.78	1.1	1.61237	0.239249	1.46886	0.373828
MGC159500 protein	A5PK88	PITHD1	24	0.76	1.3	1.49419	0.631888	1.19093	0.611455
LYPLAL1 protein	A5PK90	LYPLAL1	26	0.51	0.5	0.45316	0.261638	0.942307	0.566603
HAPLN3 protein	A5PK97	HAPLN3	41	0.63	0.7	5.39027	2.53452	7.25145	2.26308
NFS1 protein	A5PKG4	NFS1	50	0.47	1.5	1.52517	0.56351	1.00033	0.330423
PGM2L1 protein	A5PKH8	PGM2L1	70	0.65	1.2	5.01783	1.082	4.20977	1.10905
Cytoplasmic protein	A6H720	NCK2	42	0.42	2.7	0.618845	0.382675	0.23123	0.200251
MLEC protein	A6H797	MLEC	32	0.95	1	14.371	1.07157	14.5268	2.02508
PDZ and LIM domain 1	A6H7E3	PDLIM1	36	0.76	1.1	1.13251	0.157289	1.00033	0.330423
LOC789567 protein	A6H7H3	HSD17B12	35	0.71	0.8	6.66185	2.2934	8.11887	2.51483
TACC3 protein	A6QL93	TACC3	86	0.74	1.2	5.11003	1.83393	4.23808	1.47389
Adenylyl cyclase-associated protein	A6QLB7	CAP1	51	0.33	1.2	15.3818	2.12763	13.0702	0.477209
EXOC4 protein	A6QLD1	EXOC4	110	0.015	8.2	2.03736	0.467046	0.248608	0.2153
MYO1B protein	A6QLD6	MYO1B	132	0.47	0.7	6.58422	1.43891	9.36608	2.83744
PDK3 protein	A6QLG3	PDK3	48	0.14	0.8	11.3153	1.82242	15.0595	1.04193
PI4K2A protein	A6QLN5	PI4K2A	54	0.23	0.5	0.935832	0.0749204	1.7868	0.553753
RAB10 protein	A6QLS9	RAB10	23	0.56	1.1	5.35023	0.72687	4.67568	0.719465
LOC508963 protein	A6QLU9	OTULIN	40	0.91	0.9	0.877493	0.373007	0.959675	0.480467
Galectin	A6QLZ0	LGALS3	28	0.00033	5.3	26.7903	1.72343	5.06072	2.08948
SUPV3L1 protein	A6QP28	SUPV3L1	59	0.57	1.5	1.07417	0.407321	0.711058	0.386348
KRT85 protein	A6QP32	KRT89	54	0.29	0.07	0.334693	0.224492	4.51396	3.12593
LMAN2 protein	A6QP36	LMAN2	40	0.72	1.1	3.45732	0.113309	3.23272	0.513021
KRT32 protein	A6QP90	KRT32	47	0.25	0.03	0.310785	0.239219	9.74808	6.34624
Kinesin-like protein	A6QPE8	KIF2C	81	0.47	0.7	2.88532	0.591338	4.03608	1.19001
LANCL2 protein	A6QPG6	LANCL2	49	0.58	1.3	3.30967	0.748045	2.5267	0.966069
MMAA protein	A6QQI8	MMAA	47	0.92	1.1	1.55617	0.690317	1.43952	0.720706
FACT complex subunit SSRP1	A6QQT5	SSRP1	81	0.82	0.8	1.43653	0.8593	1.76355	0.951204
U6 snRNA-associated Sm-like protein LSm2	A6QQV3	LSM2	11	0.83	1.2	2.15052	1.03881	1.84485	0.71549
PBK protein	A6QQX0	PBK	36	0.3	0.2	0.196673	0.196673	1.2837	0.812767
SPG7 protein	A7E2Z6	SPG7	86	0.89	1.1	1.32919	0.348179	1.23158	0.4975
DDX17 protein	A7E307	DDX17	72	0.3	0.8	3.17903	0.513118	4.0316	0.472395
Heat shock 70kDa protein 1A	A7E3Q2	HSPA2	70	0.77	1	41.0682	1.15908	42.3535	3.41945
STX12 protein	A7MAZ2	STX12	31	0.018	0.3	0.848675	0.492589	2.79352	0.294925
FERMT2 protein	A7MB21	FERMT2	78	0.5	0.4	0.39335	0.39335	0.942307	0.566603
Kinesin-like protein	A7MBA1	KIFC1	74	0.42	0.6	1.49419	0.631888	2.49832	0.836938
26S proteasome non-ATPase regulatory subunit 1	A7MBA2	PSMD1	106	0.14	1.9	5.1453	1.40556	2.7355	0.127123
IARS protein	A7MBC5	IARS	145	0.59	0.8	5.87585	1.62353	7.2861	1.60523
FARSA protein	A7MBD4	FARSA	57	0.11	0.8	3.42635	0.253692	4.09455	0.21321
TBC1 domain family member 9B	A7MBG5	TBC1D9B	141	0.93	0.9	0.651998	0.431626	0.711058	0.386348
RuvB-like helicase	A7MBG8	RUVBL1	50	0.14	2	11.8865	3.14325	5.933	1.31082
G protein subunit alpha i2	A7MBH9	GNAI2	40	0.79	1.2	0.628563	0.196448	0.545145	0.201541
DPYSL3 protein	A7MBI5	DPYSL3	74	0.081	16	2.55839	1.13061	0.164875	0.142786
GLOD4 protein	A7MBI6	GLOD4	33	0.18	1.7	2.58202	0.341507	1.49755	0.541416
COMM domain containing 2	A7YWP6	COMMD2	23	0.57	1.5	1.55617	0.690317	1.05836	0.412227
MTCH1 protein	A7YY65	MTCH1	42	0.87	1	4.275	0.478753	4.47015	0.914356
TKT protein	A7Z014	TKT	68	0.099	0.7	12.651	1.53443	18.5735	2.27048
PLAA protein	A7Z055	PLAA	87	0.55	0.9	28.983	4.83791	33.8005	5.11861
Calnexin	A7Z066	CANX	68	0.56	0.7	3.20452	0.758663	4.34358	1.47608
FARSB protein	A8E4P2	FARSB	66	0.64	1.2	8.90822	2.90599	7.16455	1.69461
STOM protein	A8E4P3	STOM	31		Only detected in Treated	0.7867	0.7867	0	0
RNA-binding motif protein, X chromosome	D3JUI8	RBMX	42	0.53	0.7	2.57052	0.895963	3.55625	1.02902
Mitofusin 2	D7GLD0	MFN2	86	0.72	1.2	1.26869	0.517646	1.01773	0.35417
Armadillo repeat containing 10	E1B717	ARMC10	37	0.96	1	5.41333	1.31764	5.29092	1.7046
Formin like 3	E1B718	FMNL3	111	0.57	1.3	1.22662	0.202984	0.94836	0.356817
RAB24, member RAS oncogene family	E1B771	RAB24	29	0.8	1.3	0.618845	0.382675	0.46245	0.400493
SEC63 homolog, protein translocation regulator	E1B7B1	SEC63	88	0.35	1.6	1.9812	0.561838	1.24895	0.393451
Uncharacterized protein	E1B7G3	STUB1	65	0.85	0.9	8.0962	0.840353	8.72702	2.61268
Cytoskeleton associated protein 5	E1B7K5	CKAP5	225	0.58	1.2	28.395	5.84318	23.5239	5.13658
Eukaryotic translation initiation factor 3 subunit A	E1B7R4	EIF3A	166	0.49	0.6	2.25637	1.49184	3.92	1.46286
PIWIL3	E1B838	PIWIL3	102	0.83	0.9	7.80323	2.43733	8.4721	1.56102
Mitochondrial import inner membrane translocase subunit TIM44	E1B844	TIMM44	52	0.76	0.9	10.4718	2.11011	11.5312	2.19642
Tetratricopeptide repeat domain 37	E1B885	TTC37	174	0.27	1.9	1.35801	0.202324	0.728455	0.409925
Uncharacterized protein	E1B898	KRT86	53	0.35	0.07	3.69545	2.48593	50.3146	39.6173
Uncharacterized protein	E1B8K6	NCL	78	0.38	0.7	4.80885	0.872544	7.36585	2.20003
Mitogen-activated protein kinase	E1B8P9	MAPK3	53	0.6	1.6	0.36549	0.0839804	0.230205	0.199363
Golgin A3	E1B970	GOLGA3	167	0.19	3.8	1.75065	0.738837	0.46245	0.400493
Desmoglein 4	E1B9D7	DSG4	114	0.089	Only detected in Control	0	0	4.99758	2.13626
Cell cycle and apoptosis regulator 2	E1B9H3	CCAR2	102	0.39	1.6	1.55685	0.330964	0.959675	0.480467
UDP-glucose glycoprotein glucosyltransferase 1	E1B9R3	UGGT1	162	0.72	1.3	2.9682	1.46495	2.24295	1.06225
Adenosine monophosphate deaminase 3	E1BA23	AMPD3	52	0.42	1.7	1.33067	0.595424	0.769112	0.225986
Glomulin, FKBP associated protein	E1BA27	GLMN	68	0.024	2.9	4.39385	0.730898	1.49755	0.541416
RAB32, member RAS oncogene family	E1BA60	RAB32	25	0.87	0.9	2.4012	0.602611	2.59658	0.831077
Exo/endonuclease G	E1BAZ9	EXOG	41	0.16	0.6	2.34287	0.831787	4.0365	0.577236
Signal recognition particle subunit SRP72	E1BB38	SRP72	75	0.34	1.7	1.89831	0.663683	1.08718	0.365915
Uncharacterized protein	E1BB92	TCL1A	13	0.23	1.2	4.16768	0.238681	3.54525	0.350772
OPA1, mitochondrial dynamin like GTPase	E1BBC4	OPA1	118	0.45	0.9	52.8222	6.72731	61.9845	8.01526
Dynactin subunit 4	E1BBI8	DCTN4	53		Only detected in Treated	1.23986	0.670585	0	0
Heat shock protein family A (Hsp70) member 4	E1BBY7	HSPA4	95	0.56	1.3	20.5147	4.12302	16.4066	4.56291
RAB2B, member RAS oncogene family	E1BC58	RAB2B	24	0.52	0.7	3.91233	1.33402	5.54068	1.69747
Cyclin I family member 2	E1BC90	CCNI2	40	0.86	0.9	14.446	1.92636	15.3312	3.75819
Uncharacterized protein	E1BCF5	RPL26L1	13	0.69	0.7	1.21805	0.622568	1.63835	0.67931
Valosin containing protein interacting protein 1	E1BCH9	VCPIP1	134	0.79	0.9	3.0842	0.752051	3.49823	1.07873
ATP-dependent 6-phosphofructokinase	E1BCW3	PFKP	103	0.59	1.7	1.48792	0.56422	0.889475	0.770308
DNA polymerase gamma, catalytic subunit	E1BDI3	POLG	136	0.99	1	1.69303	0.64605	1.67075	0.84492
DEAD-box helicase 6	E1BDM8	DDX6	54	0.82	1.1	11.4462	2.49731	10.4202	3.00808
Exocyst complex component 2	E1BDW9	EXOC2	103		Only detected in Treated	0.39335	0.39335	0	0
NLR family pyrin domain containing 14	E1BDZ4	NLRP14	125	0.34	0.9	44.9943	2.864	51.6127	4.95539
Nucleotide binding protein like	E1BE32	NUBPL	36	0.91	0.9	2.5402	1.26614	2.7291	0.893453
Uncharacterized protein	E1BE76	TPD52	27	0.65	1.3	1.69303	0.64605	1.26633	0.540837
Exportin 1	E1BE98	XPO1	123	0.2	0.3	0.590025	0.590025	2.20863	0.841749
Heterogeneous nuclear ribonucleoprotein A3	E1BEG2	HNRNPA3	40	0.84	1.1	2.55103	0.430272	2.28489	1.0152
Apoptosis inhibitor 5	E1BEI0	API5	57	0.36	1.7	1.81117	0.329453	1.0351	0.609981
Elongation factor G, mitochondrial	E1BEJ3	GFM1	84	0.51	0.7	1.29967	0.436894	1.9774	0.759113
UPF1, RNA helicase and ATPase	E1BEK9	UPF1	124	0.78	0.7	0.39335	0.39335	0.537883	0.270474
Uncharacterized protein	E1BEY9	LSM14B	46	0.74	0.8	1.23986	0.670585	1.5382	0.451961
Insulin like growth factor 2 mRNA binding protein 2	E1BFI4	IGF2BP2	66	0.56	1.3	2.80028	0.320725	2.18447	0.815669
Karyopherin subunit beta 1	E1BFV0	KPNB1	97	0.48	1.2	12.6047	2.1669	10.5827	1.36541
Coiled-coil domain containing 134	E1BFW1	CCDC134	26	0.36	0.5	1.29967	0.436894	2.36532	0.842727
DNA helicase	E1BFZ9	MCM4	94	0.98	1	3.53952	1.10401	3.57362	1.10751
Sec1 family domain containing 1	E1BG76	SCFD1	79	0.31	0.5	2.96238	1.38163	6.04817	2.11339
Kinesin family member 13B	E1BGB0	KIF13B	208	0.16	2.4	3.409	1.06712	1.44158	0.49761
Translocase of outer mitochondrial membrane 34	E1BGD1	TOMM34	35	0.35	1.6	3.20452	0.758663	1.94265	0.850954
Importin 7	E1BGE5	IPO7	120	0.033	4.3	2.29817	0.55982	0.537883	0.270474
Glycerol-3-phosphate acyltransferase 3	E1BGF8	GPAT3	49	0.56	1.6	1.15917	0.568282	0.711058	0.386348
Small nuclear ribonucleoprotein U5 subunit 200	E1BH78	SNRNP200	244	0.51	0.7	1.26652	0.734629	1.85627	0.347907
Ubiquitin protein ligase E3 component n-recognin 4	E1BHT5	UBR4	572	0.76	1.2	9.55523	2.68265	8.29157	2.50984
Putative lipoyltransferase 2, mitochondrial	E1BI46	LIPT2	24	0.39	0.6	5.90095	2.58433	9.77782	2.84559
Heterogeneous nuclear ribonucleoprotein L	E1BIB4	HNRNPL	64	0.34	1.8	1.41782	0.570628	0.769112	0.225986
Transferrin receptor	E1BIG6	TFRC	85	0.16	0.4	3.082	0.650111	7.04307	2.06004
Cullin 3	E1BIN5	CUL3	89	0.54	1.2	12.279	1.81207	10.0445	2.57597
Serpin family B member 13	E1BIP8	SERPINB13	41	0.43	0.7	1.81335	0.335362	2.78211	0.946168
Polyribonucleotide nucleotidyltransferase 1	E1BIQ0	PNPT1	86	0.19	0.3	0.7867	0.7867	2.55592	0.768108
SEC24 homolog C, COPII coat complex component	E1BIU0	SEC24C	121	0.18	1.7	4.44067	0.881048	2.64275	0.6902
Calpain 7	E1BIX3	CAPN7	93	0.59	1.7	1.65987	0.990544	0.977055	0.60915
Apoptosis inducing factor mitochondria associated 1	E1BJA2	AIFM1	67	0.38	0.9	19.392	2.37676	22.618	2.09064
Tubulin beta chain	E1BJB1	TUBB2A	50	0.62	1.1	43.611	5.9632	39.2683	4.98165
Uncharacterized protein	E1BJE3	LOC516378	57	0.31	0.5	4.03335	1.7999	7.90955	2.60898
Gem nuclear organelle associated protein 5	E1BJG3	GEMIN5	168	0.38	2.3	1.23986	0.670585	0.537883	0.270474
Tripartite motif containing 28	E1BJG5	TRIM28	87	0.42	0.7	2.49417	0.76134	3.78748	1.10567
Rac GTPase activating protein 1	E1BJP2	RACGAP1	74	0.35	1.3	3.033	0.293415	2.39412	0.482864
N-glycanase 1	E1BKB2	NGLY1	75	0.7	0.9	5.63232	0.812192	6.39548	1.48921
Kinesin-like protein	E1BKE3	KIF3A	80		Only detected in Treated	0.768672	0.53932	0	0
Insulin like growth factor 2 mRNA binding protein 1	E1BKJ7	IGF2BP1	63	0.53	0.8	3.47745	1.19985	4.58512	1.00117
Programmed cell death 6 interacting protein	E1BKM4	PDCD6IP	97	0.98	1	12.6992	3.15966	12.826	2.96446
Desmoplakin	E1BKT9	DSP	332	0.077	0.5	10.5427	1.16191	22.6885	4.82064
Filamin B	E1BKX7	FLNB	282	0.99	1	15.22	2.6487	15.116	4.46651
Coproporphyrinogen oxidase	E1BKY9	CPOX	50	0.86	0.8	0.81769	0.557143	0.977055	0.60915
Glutathione reductase	E1BKZ1	GSR	56	0.74	1.1	22.0328	2.78024	20.648	2.40062
Prolactin regulatory element binding	E1BL12	PREB	46	0.89	1.1	0.81769	0.557143	0.711058	0.386348
Bleomycin hydrolase	E1BL29	BLMH	53	0.97	1	2.72252	0.765667	2.67108	1.10169
NLR family pyrin domain containing 8	E1BL33	NLRP8	117	0.68	0.9	153.732	28.1759	175.69	35.6811
SH3 domain binding protein 1	E1BL56	SH3BP1	75	0.54	0.5	0.590025	0.590025	1.19093	0.611455
SEC31 homolog B, COPII coat complex component	E1BLS3	SEC31B	129	0.74	1.3	0.937998	0.379187	0.728455	0.409925
Valyl-tRNA synthetase	E1BLV6	VARS	140	0.86	0.9	15.9215	3.03372	16.9489	4.16649
Eukaryotic translation initiation factor 3 subunit F	E1BLZ8	EIF3F	41	0.89	1.1	2.40338	0.605155	2.22602	0.933422
Spermidine synthase	E1BM12	SRM	34	0.37	3.7	1.75935	1.28937	0.479837	0.240233
Retinol dehydrogenase 11	E1BM93	RDH11	38	0.74	0.9	6.19353	1.06947	6.79485	1.2031
Hexokinase 2	E1BME6	HK2	102	0.089	0.5	1.42	0.574556	3.11158	0.524509
Transmembrane 9 superfamily member	E1BMF1	TM9SF3	68	0.76	0.9	1.13251	0.157289	1.30698	0.456445
Patatin like phospholipase domain containing 6	E1BMJ5	PNPLA6	147	0.86	1.1	1.69735	0.985178	1.4802	0.514183
Nuclear cap binding protein subunit 1	E1BMM0	NCBP1	92	0.44	0.5	0.649833	0.218446	1.32435	0.672659
SEC31 homolog A, COPII coat complex component	E1BMP2	SEC31A	138	0.51	1.5	5.95498	2.19556	4.01283	1.42116
Calcium-transporting ATPase	E1BMQ6	ATP2A3	109		Only detected in Treated	0.65305	0.65305	0	0
A-kinase anchoring protein 1	E1BMU6	AKAP1	90	0.39	1.8	1.49419	0.631888	0.838562	0.261074
Purine rich element binding protein A	E1BMW9	PURA	35		Only detected in Treated	0.62104	0.383236	0	0
Uncharacterized protein	E1BMX8		22	0.56	1.3	1.97687	0.557587	1.4802	0.514183
Structural maintenance of chromosomes protein	E1BMZ9	SMC4	147	0.26	0.5	1.22183	0.35651	2.30138	0.687166
Cytoplasmic FMR1-interacting protein	E1BN47	CYFIP1	145	0.58	0.8	3.27445	1.16222	4.21542	0.984032
Poly(A) binding protein cytoplasmic 1 like	E1BNB4	PABPC1L	34	0.67	1.3	4.3914	1.48313	3.48793	1.16951
Tyrosine-protein kinase	E1BNE0	FER	95	0.038	1.8	3.3702	0.526731	1.89692	0.157754
Uncharacterized protein	E1BNE2	CAND2	135	0.56	1.8	1.56915	1.01585	0.868355	0.424801
Uncharacterized protein	E1BNL3	ZAN	269	0.75	0.8	6.02062	2.22714	7.09475	1.96521
TSC complex subunit 2	E1BNT2	TSC2	201	0.19	2.7	1.84285	0.335585	0.6937	0.600762
HECT, UBA and WWE domain containing 1, E3 ubiquitin protein ligase	E1BNY9	HUWE1	482	0.012	3.4	5.23602	0.909958	1.5382	0.451961
WD repeat domain 47	E1BP79	WDR47	102	0.84	1.2	0.848675	0.492589	0.711058	0.386348
Aminopeptidase	E1BP91	NPEPPS	104	0.37	1.9	4.80965	1.8701	2.59068	1.16347
Malonyl-CoA-acyl carrier protein transacylase	E1BPG0	MCAT	42	0.81	1.1	4.01783	0.578385	3.61385	1.27079
MON2 homolog, regulator of endosome-to-Golgi trafficking	E1BPI7	MON2	191	0.4	2.7	1.304	0.863252	0.479837	0.240233
Myosin VI	E1BPK6		?	0.54	0.8	10.1307	2.50503	13.127	3.40835
Vacuolar protein sorting 13 homolog C	E1BPX1	VPS13C	421	0.99	1	1.97903	0.419968	1.98378	0.473594
Leucine rich pentatricopeptide repeat containing	E1BPX9	LRPPRC	158	0.37	0.6	1.72402	0.605479	2.97772	0.999918
Catenin delta 1	E1BQ11	CTNND1	107	0.36	0.6	3.50782	1.34343	6.269	2.10318
Splicing factor proline and glutamine rich	E1BQ37	SFPQ	76	0.19	0.5	3.34285	1.09812	6.85895	1.81958
NADH dehydrogenase [ubiquinone] 1 alpha subcomplex subunit 2	F1MB80		11	0.8	0.8	1.07201	0.404397	1.26633	0.540837
Uncharacterized protein	F1MB84		?	0.64	1.1	8.92972	1.22816	7.8122	1.65303
Transglutaminase 1	F1MBB7	TGM1	93	0.55	0.7	1.29967	0.436894	1.76945	0.529533
Uncharacterized protein	F1MBE7	ACCSL	68	0.25	0.9	34.5883	2.95437	38.506	0.652514
COP9 signalosome subunit 5	F1MBP8	COPS5	38	0.3	1.8	2.61152	0.80066	1.46917	0.522164
DEAD-box helicase 5	F1MBQ8	DDX5	82	0.23	0.4	2.1348	0.839273	5.37725	1.95445
Uncharacterized protein	F1MBS4	SLC25A10	32	0.85	0.9	5.40035	1.81953	5.92718	1.68563
Anillin actin binding protein	F1MBT6	ANLN	120	0.065	2.1	1.64402	0.286227	0.769112	0.225986
Acyl-CoA synthetase long chain family member 4	F1MBW3	ACSL4	82	0.99	1	3.27937	1.02242	3.30175	1.23991
Keratin, type I cytoskeletal 14	F1MC11	KRT14	56	0.22	0.6	25.2177	1.90994	45.23	12.4908
Splicing factor 3b subunit 2	F1MC31	SF3B2	100	0.77	1.6	0.39335	0.39335	0.248608	0.2153
IQ motif containing GTPase activating protein 1	F1MC48	IQGAP1	183	0.094	1.9	16.0918	2.36225	8.47365	2.60968
Thymopoietin	F1MCA8	TMPO	51	0.42	0.6	1.27085	0.519662	2.05872	0.649571
Uncharacterized protein	F1MCK4	RAB4B	24	0.36	0.5	0.39831	0.207953	0.84371	0.343317
Alpha-methylacyl-CoA racemase	F1MCN8	AMACR	42	0.87	0.9	2.52219	0.703318	2.76388	1.06357
Synaptotagmin binding cytoplasmic RNA interacting protein	F1MCT8	SYNCRIP	71	0.35	0.7	2.27245	0.93056	3.33565	0.399615
Palmitoyltransferase	F1MCX6	ZDHHC13	72	0.76	0.8	0.621015	0.383216	0.769112	0.225986
GMP reductase	F1MCZ0	GMPR2	38		Only detected in Treated	2.54887	0.566117	0	0
Ribosome binding protein 1	F1MDC1	RRBP1	167	0.57	1.4	3.68783	1.70917	2.61437	0.495174
Dimethylglycine dehydrogenase	F1MDJ6	DMGDH	98	0.62	0.4	0.196673	0.196673	0.46245	0.400493
60S acidic ribosomal protein P0	F1MDN4	RPLP0	34	0.36	1.5	2.44168	0.639359	1.65445	0.403996
DnaJ heat shock protein family (Hsp40) member C13	F1MDR7	DNAJC13	254	0.78	1.1	10.3792	1.8948	9.5008	2.05648
DNA topoisomerase 2	F1MDU7	TOP2A	174	0.44	0.7	3.92353	0.948252	5.97992	1.99288
Solute carrier family 30 member 9	F1MDV2	SLC30A9	63	0.76	1.2	2.99485	1.09764	2.41657	1.27301
Uncharacterized protein	F1MDX5		18	0.24	3.1	0.979735	0.497778	0.311677	0.121397
Ubiquitin like modifier activating enzyme 6	F1ME38	UBA6	119	0.14	2.6	4.64032	1.28523	1.76355	0.951204
Uncharacterized protein	F1ME46		?	0.53	1.5	2.14835	0.814641	1.4802	0.514183
Cytoskeleton associated protein 4	F1ME65	CKAP4	65	0.63	0.7	1.96169	0.997757	2.79948	1.1181
Tetratricopeptide repeat domain 19	F1MEM9	TTC19	30	0.94	1	2.03665	0.542112	1.94265	0.850954
Protein disulfide-isomerase A4	F1MEN8	PDIA4	72	0.48	0.9	26.6955	3.47006	29.4883	1.22019
Acyl-CoA synthetase long chain family member 3	F1MEX9	ACSL3	80	0.68	0.8	3.98835	1.01231	5.01982	1.8862
Metalloendopeptidase	F1MF35	TLL2	114	0.032	0.7	23.402	1.52345	31.6097	2.18812
Uncharacterized protein	F1MF76	LOC515570	134	0.97	1	9.67682	1.59883	9.57595	2.04452
Ran GTPase activating protein 1	F1MFD5	RANGAP1	63	0.31	0.5	1.26869	0.517646	2.30733	0.677949
Oxysterol-binding protein	F1MFD9	OSBPL10	84	0.81	1.2	0.84651	0.323025	0.711058	0.386348
Ubiquitin like with PHD and ring finger domains 2	F1MFX7	UHRF2	90	0.027	0.8	44.5423	1.53728	53.071	2.1592
Elongation factor 1-gamma	F1MG05	EEF1G	50	0.55	0.9	30.384	4.04692	33.6957	2.89314
Serine/threonine-protein phosphatase 2A 55 kDa regulatory subunit B	F1MG56	PPP2R2A	53	0.17	4.5	1.30184	0.575455	0.289275	0.250519
SEL1L, ERAD E3 ligase adaptor subunit	F1MGJ5	SEL1L	89	0.045	2.4	1.84069	0.333688	0.769112	0.225986
Endoplasmic reticulum lectin 1	F1MGK3	ERLEC1	49	0.57	0.7	1.46752	0.671974	2.19125	0.881036
Uncharacterized protein	F1MGT4	SNAP91	90	0.56	1.6	1.55397	0.779617	0.959675	0.480467
Fibrinogen gamma-B chain	F1MGU7	FGG	50	0.13	1.8	8.35275	1.9046	4.7311	0.647235
Nucleoporin 214	F1MH31	NUP214	213		Only detected in Treated	1.61302	0.551667	0	0
Uncharacterized protein	F1MH37	GDF3	41	0.58	0.7	2.73835	1.1851	3.9616	1.4842
Uncharacterized protein	F1MH40		26	0.53	0.5	1.04535	0.613472	2.19802	1.42065
Syntaxin binding protein 2	F1MHC2	STXBP2	66	0.43	0.6	1.29967	0.436894	2.20863	0.841749
Prolyl-tRNA synthetase 2, mitochondrial	F1MHD4	PARS2	73		Only detected in Treated	0.621015	0.383216	0	0
Tyrosine--tRNA ligase	F1MHM5	YARS	59		Only detected in Treated	2.54168	1.0393	0	0
Adenylosuccinate lyase	F1MHP6	ADSL	55	0.99	1	4.35572	1.4243	4.38338	1.33057
Myosin VA	F1MHT3	MYO5A	219	0.4	2.1	1.25331	0.488838	0.591557	0.469388
CCR4-NOT transcription complex subunit 1	F1MHU9	CNOT1	267	0.92	0.9	0.651998	0.431626	0.745825	0.645903
Keratin 36	F1MI98	KRT36	51	0.38	0.1	0.4131	0.276551	3.30135	2.60185
Immunoglobulin superfamily member 3	F1MJ00	IGSF3	135	0.64	1.3	4.43717	1.43352	3.45755	1.22305
Omega-amidase NIT2	F1MJ59	NIT2	31	0.97	1	3.02588	1.15566	2.96033	1.02835
Rho guanine nucleotide exchange factor 37	F1MJ96	ARHGEF37	76	0.54	0.7	3.93432	1.67696	5.59757	1.68009
Lamin B2	F1MJI7	LMNB2	71	0.0066	0.4	1.65455	0.571613	4.18358	0.212399
Uncharacterized protein	F1MKE7	KRT6C	61	0.3	0.7	2.98725	0.496869	4.32505	0.922985
Uncharacterized protein	F1MKF8	SQOR	50	0.49	0.8	7.8836	0.792733	9.65745	1.98048
WASH complex subunit 5	F1MKJ5	WASHC5	134	0.69	0.8	2.76935	1.13978	3.53297	1.23148
NACHT, LRR and PYD domains-containing protein 9	F1MKL3	NLRP9	114	0.4	0.9	19.7093	1.93776	22.9215	2.5937
Ribosomal protein L34	F1ML72	RPL34	13	0.91	0.9	0.649833	0.218446	0.711058	0.386348
Carbamoyl-phosphate synthase 1	F1ML89	CPS1	165	0.36	Only detected in Control	0	0	1.15705	1.00203
ATP synthase subunit alpha	F1MLB8	ATP5F1A	60	0.45	0.9	28.9855	1.67018	31.515	2.31204
SRP receptor subunit beta	F1MLG1	SRPRB	32	0.42	0.8	2.20452	0.448231	2.8566	0.517399
Histone H2A	F1MLQ1	LOC524236	14	0.34	0.7	2.3197	0.520145	3.1026	0.468518
26S proteasome regulatory subunit 10B	F1MLV1	PSMC6	44	0.45	0.6	4.26788	1.77173	6.57463	1.90961
Myosin heavy chain 14	F1MM57	MYH14	231	0.06	3.8	1.27802	0.386348	0.337193	0.107488
6-phosphogluconolactonase	F1MM83	PGLS	28	0.9	1.1	7.36295	1.75219	7.00873	1.67499
NIMA related kinase 9	F1MM88	NEK9	107	0.71	0.7	1.04319	0.488194	1.45687	0.819829
TSC complex subunit 1	F1MM99	TSC1	129	0.79	0.8	1.04319	0.488194	1.26633	0.540837
Leucine rich repeat containing 15	F1MMI6	LRRC15	65	0.056	Only detected in Control	0	0	3.37795	1.23685
Lysine--tRNA ligase	F1MMK8	KARS	88	0.84	1.1	4.069	1.50093	3.63167	1.22508
Myosin VB	F1MMQ6	MYO5B	211	0.71	0.9	21.9023	4.79267	23.8965	1.42771
Cathepsin D	F1MMR6	CTSD	45	0.33	0.5	1.10369	0.486106	2.07607	0.667585
Nudix hydrolase 5	F1MMR8	NUDT5	19	0.87	0.9	1.04535	0.613472	1.20827	0.6365
Uncharacterized protein	F1MN04	PAICS	93	0.75	0.9	8.68047	2.76348	10.1542	2.97663
DNA topoisomerase I	F1MN93	TOP1	90	0.36	Only detected in Control	0	0	0.4841	0.419243
Tubulin alpha chain	F1MNF8	LOC100141266	50	0.06	1.3	26.758	2.48708	20.1885	1.19019
RAB5B, member RAS oncogene family	F1MNI4	RAB5B	24	0.84	1	11.934	1.22899	11.5563	1.12551
BCL2 like 13	F1MNK0	BCL2L13	30	0.56	0.7	1.07417	0.407321	1.55558	0.582629
Major vault protein	F1MNN6	MVP	99	0.85	1.1	510.285	262.474	586.073	247.148
Ectonucleotide pyrophosphatase/phosphodiesterase 1	F1MNS5	ENPP1	104	0.31	0.4	0.651998	0.431626	1.49755	0.541416
Phospholipase A2	F1MNU5	PLA2G4F	94	0.11	0.4	0.708167	0.247518	1.59031	0.350884
Peptidylprolyl isomerase	F1MNV8	FKBP15	131	0.83	1.1	3.7095	0.896116	3.5046	0.204018
Metalloendopeptidase	F1MP41	ASTL	42	0.69	1.1	24.9088	2.77646	23.4178	1.96452
Insulin like growth factor 2 mRNA binding protein 3	F1MPB2	IGF2BP3	64	0.67	0.9	30.8837	3.92681	33.4783	3.6065
Uncharacterized protein	F1MPH8	LOC528262	57	0.82	0.8	1.6941	0.645486	2.00076	0.991593
Myosin heavy chain 9	F1MQ37	MYH9	227	0.51	0.8	17.0494	3.30652	21.8394	5.24791
Talin 2	F1MQI1	TLN2	271	0.4	1.8	6.06083	1.49127	3.41183	2.14774
Uncharacterized protein	F1MQJ7	PDPK1	63	0.54	1.5	0.907015	0.332029	0.589955	0.308446
Reticulon	F1MQZ0	RTN1	102	0.55	2.5	1.13388	0.943934	0.46245	0.400493
GH3 domain containing	F1MRP0	GHDC	58	0.91	1.1	4.7995	1.52602	4.55657	1.32142
Protein phosphatase 4 regulatory subunit 1	F1MRS1	PPP4R1	100	0.24	1.7	2.4617	0.503244	1.42851	0.529379
Required for meiotic nuclear division 1 homolog	F1MS81	RMND1	52	0.44	0.5	0.879672	0.644684	1.74615	0.72399
RuvB-like helicase	F1MSD2	RUVBL2	54	0.97	1	10.7577	1.84669	10.8839	2.13136
Ribonucleoside-diphosphate reductase	F1MSF1	RRM1	90	0.98	1	5.47238	1.27116	5.41843	1.29504
UDP-glucose glycoprotein glucosyltransferase 2	F1MSL9	UGGT2	167	0.87	1.1	6.2569	1.54577	5.85205	1.60204
Mitochondrial poly(A) polymerase	F1MSM5	MTPAP	65	0.85	1.2	0.84435	0.489753	0.711058	0.386348
DDHD domain containing 2	F1MSS2	DDHD2	81	0.57	0.7	0.651998	0.431626	1.00033	0.330423
Prostaglandin F2 receptor inhibitor	F1MT41	PTGFRN	99	0.99	1	25.1068	2.73006	25.1625	4.7253
NACHT, LRR and PYD domains-containing protein 5	F1MT67	NLRP5	121	0.92	1	82.7795	11.4801	80.8227	11.6841
Uncharacterized protein	F1MTG3	FAM21A	146		Only detected in Treated	1.55685	0.330964	0	0
IQ motif containing GTPase activating protein 2	F1MTR1	IQGAP2	182	0.82	1.1	10.2189	2.68063	9.31898	2.28158
3,2-trans-enoyl-CoA isomerase, mitochondrial	F1MTT7	ECI1	33	0.21	0.4	0.621015	0.383216	1.5382	0.451961
Nucleophosmin	F1MTV9	NPM1	31	0.86	0.9	5.44238	1.45273	5.8044	1.20496
Heme oxygenase (Decycling) 2	F1MTY9	HMOX2	38		Only detected in Treated	1.18003	1.18003	0	0
Peptidylprolyl isomerase	F1MU79	FKBP4	52	0.022	1.9	9.75708	1.39349	5.0619	0.560403
BRO1 domain and CAAX motif containing	F1MU85	BROX	46	0.93	1.1	1.07201	0.404397	1.01773	0.35417
Tudor and KH domain containing	F1MUI1	TDRKH	62	0.6	0.7	2.20885	0.693854	2.96033	1.02835
SEC62 homolog, preprotein translocation factor	F1MUP3	SEC62	46	0.36	1.2	1.35801	0.202324	1.12784	0.0981443
Vesicle amine transport 1	F1MUP9	VAT1	43	0.91	0.9	7.06822	2.9488	7.48865	1.80928
Apoptotic protease-activating factor 1	F1MUW4		?	0.0036	10	2.5525	0.432095	0.248608	0.2153
60 kDa heat shock protein, mitochondrial	F1MUZ9	HSPD1	61	0.17	0.8	82.8962	7.24393	105.025	10.6538
Amidophosphoribosyltransferase	F1MV22	PPAT	60		Only detected in Treated	0.39335	0.39335	0	0
Uncharacterized protein	F1MV39		22	0.72	1.1	8.349	1.6166	7.68045	0.61702
Polysaccharide biosynthesis domain containing 1	F1MV85	PBDC1	25	0.13	4.3	1.07417	0.407321	0.248608	0.2153
Uncharacterized protein	F1MVC0	CAD	243	0.29	0.6	9.92045	3.22401	17.0235	4.56914
2-hydroxyacyl-CoA lyase 1	F1MVP8	HACL1	64		Only detected in Treated	0.84651	0.323025	0	0
LanC like 1	F1MVX2	LANCL1	45	0.57	1.4	3.31115	1.37507	2.32468	0.777682
Thiosulfate sulfurtransferase like domain containing 1	F1MW03	TSTD1	13	0.81	1.1	2.041	0.551101	1.89692	0.157754
Chaperonin containing TCP1 subunit 5	F1MWD3	CCT5	60	0.94	1	16.6505	1.94847	16.9536	2.79174
Proteasome 26S subunit, ATPase 3	F1MWE0	PSMC3	49	0.16	3.6	1.8897	0.804161	0.520505	0.263469
Huntingtin interacting protein 1	F1MWF0	HIP1	116	0.52	0.6	2.9905	1.09202	4.86822	2.20297
Oxoglutarate dehydrogenase like	F1MWG1	OGDHL	114	0.61	1.1	11.5289	1.64836	10.3456	1.27036
Electron transfer flavoprotein subunit alpha, mitochondrial	F1MWR3	ETFA	35	0.0088	0.6	9.99185	1.25803	15.4313	0.58123
Mannosidase alpha class 2C member 1	F1MWT0	MAN2C1	116	0.29	2.3	1.19301	0.487057	0.520505	0.263469
Heat shock protein family A (Hsp70) member 6	F1MWU9	HSPA6	71	0.95	1	4.15615	0.635856	4.23388	0.971297
Eukaryotic translation initiation factor 4 gamma 1	F1MX04	EIF4G1	177	0.78	1.2	4.4292	1.76742	3.7815	1.13981
Signal transducer and activator of transcription	F1MX38	STAT3	88	0.31	0.6	5.61212	1.65996	9.06747	2.25127
Phosphoglycerate mutase	F1MX69	BPGM	30	0.67	0.9	16.2465	0.927838	17.4645	2.22876
Anoctamin	F1MX70	ANO10	76	0.98	1	1.07417	0.407321	1.05836	0.412227
Complement C8 alpha chain	F1MX87	C8A	66	0.79	1.2	5.31115	2.88611	4.3423	1.65286
26S proteasome non-ATPase regulatory subunit 6	F1MXE4	PSMD6	46	0.76	0.8	2.14835	0.814641	2.63133	1.09838
Uncharacterized protein	F1MXI4	MATR3	94	0.28	0.5	1.06953	0.659258	2.27895	0.671288
Transmembrane protein 63B	F1MY22	TMEM63B	95	0.23	0.4	1.04319	0.488194	2.52117	0.864819
BCL2 associated athanogene 6	F1MY28	BAG6	119	0.31	2.4	2.31185	0.980659	0.977055	0.60915
Protein kinase C eta type	F1MY82	PRKCH	78	0.86	0.8	0.39335	0.39335	0.479837	0.240233
Complement C5a anaphylatoxin	F1MY85	C5	189	0.79	1.2	12.2907	6.26876	9.91028	4.77487
Spectrin beta chain	F1MYC9	SPTBN1	274	0.31	4	1.943	1.28315	0.479837	0.240233
Cullin 1	F1MYD0	CUL1	90	0.46	1.4	2.75022	0.473837	2.02336	0.689626
Lamin A/C	F1MYG5	LMNA	74	0.045	0.5	8.30823	1.08752	16.382	2.61104
Eukaryotic translation initiation factor 4B	F1MYS7	EIF4B	69	0.25	1.9	2.48983	0.752243	1.30698	0.456445
Uncharacterized protein	F1MZC0	AKR7A2	41	0.046	1.8	13.0968	1.17427	7.10653	1.79465
Wee1-like protein kinase	F1MZD1	WEE2	62	0.91	0.9	7.88173	3.03322	8.344	2.42615
Dehydrogenase/reductase SDR family member 4	F1MZD5	DHRS4	29	0.96	1	3.3702	0.526731	3.30762	0.963967
Basic leucine zipper and W2 domains 1	F1MZK4	BZW1	48	0.94	0.9	1.20887	0.932761	1.28958	0.441136
Glutamine--fructose-6-phosphate transaminase 1	F1MZY2	GFPT1	77	0.69	1.1	10.108	1.57916	8.80935	2.34901
Eukaryotic translation initiation factor 4E family member 1B	F1N030	EIF4E1B	26	0.28	0.5	0.649833	0.218446	1.24895	0.393451
Ceruloplasmin	F1N076	CP	122	0.015	0.7	3.45518	0.379809	5.15292	0.286063
Coiled-coil domain containing 6	F1N091	CCDC6	53	0.64	0.8	1.29751	0.569586	1.70636	0.518763
T-complex protein 1 subunit delta	F1N0E5	CCT4	58	0.77	1	27.3972	2.76617	26.1773	2.41172
von Willebrand factor A domain containing 5A	F1N0E6	VWA5A	86		Only detected in Treated	0.39335	0.39335	0	0
Eukaryotic translation initiation factor 5	F1N0F7	EIF5	49	0.76	0.7	0.848675	0.492589	1.17353	0.756966
OTU domain containing 6B	F1N0N7	OTUD6B	33	0.35	0.2	0.225495	0.225495	0.977055	0.60915
Family with sequence similarity 98 member A	F1N0S9	FAM98A	55		Only detected in Treated	0.84435	0.489753	0	0
Complement C8 beta chain	F1N102	C8B	67	0.45	2.5	2.44017	1.64689	0.977055	0.60915
Cochlin	F1N103	COCH	60	0.8	0.9	6.05815	1.56897	6.6796	1.54421
Uncharacterized protein	F1N160		34	0.61	0.9	7.80633	1.29949	8.83158	1.22064
Filamin A	F1N169	FLNA	281	0.7	1.5	3.46737	1.58176	2.3141	2.00407
Microtubule-associated protein 1S	F1N1H2	MAP1S	112	0.57	1.7	1.24202	0.76643	0.711058	0.386348
Gelsolin	F1N1I6	GSN	92	0.68	0.6	1.5295	0.774611	2.56271	1.94294
Echinoderm microtubule associated protein like 4	F1N1R8	EML4	112		Only detected in Treated	1.389	0.255263	0	0
Serine/threonine-protein phosphatase 2A 56 kDa regulatory subunit	F1N1S8	PPP2R5D	70	0.71	1.3	1.27085	0.519662	0.942307	0.566603
Dihydrolipoyl dehydrogenase	F1N206	DLD	54	0.77	0.9	26.241	2.59116	27.7245	3.6539
Tight junction protein 1	F1N2D3	TJP1	159	0.42	0.6	0.875337	0.369429	1.4802	0.514183
Heterogeneous nuclear ribonucleoprotein D like	F1N2T0	HNRNPDL	46	0.36	0.5	0.444252	0.256649	0.815932	0.237405
Hydroxyacyl-CoA dehydrogenase	F1N338	HADH	34	0.48	0.8	15.1962	3.75759	18.7248	2.40923
Keratin 84	F1N362	KRT84	64	0.31	0.4	0.344765	0.118392	0.927447	0.448474
Phospholipid-transporting ATPase	F1N3G6	ATP11C	128	0.73	0.8	4.22032	1.46419	5.0364	1.48353
Ubiquitin conjugating enzyme E2 O	F1N3I3	UBE2O	140	0.2	7.1	1.6447	0.951351	0.23123	0.200251
Anterior gradient 2, protein disulphide isomerase family member	F1N3J3	AGR2	20		Only detected in Treated	4.06822	1.87605	0	0
Ubiquitin carboxyl-terminal hydrolase	F1N3P2	USP5	96	0.17	1.7	7.96577	1.61853	4.60278	1.21071
Keratin 39	F1N3T1	KRT39	55	0.36	Only detected in Control	0	0	1.4349	1.24266
Corticosteroid 11-beta-dehydrogenase isozyme 2	F1N3U0	HSD11B2	40	0.39	2.6	0.412675	0.254906	0.158968	0.0795879
Malic enzyme	F1N3V0	ME1	64	0.34	1.4	8.3411	1.52323	6.09525	1.32521
Peptidyl arginine deiminase 6	F1N404	PADI6	76	0.62	1.2	249.065	63.2343	207.428	43.0014
Reticulon	F1N405	RTN4	134	0.4	0.3	0.618845	0.382675	1.90878	1.18104
Phosphoribosylformylglycinamidine synthase	F1N4K1	PFAS	148		Only detected in Treated	2.041	0.551101	0	0
N(alpha)-acetyltransferase 15, NatA auxiliary subunit	F1N4V5	NAA15	101		Only detected in Treated	1.72037	0.826479	0	0
EMG1, N1-specific pseudouridine methyltransferase	F1N532	EMG1	38	0.88	0.9	0.621015	0.383216	0.711058	0.386348
Ubiquitin specific peptidase 7	F1N556	USP7	129	0.18	2	4.98752	0.86623	2.47455	1.21034
Uncharacterized protein	F1N5J8		?	0.065	0.6	3.0842	0.752051	5.09488	0.415354
Fatty acid synthase	F1N647	FASN	274	0.017	9.6	9.38922	2.48764	0.982975	0.56863
Acetyltransferase component of pyruvate dehydrogenase complex	F1N690	DLAT	69	0.97	1	25.4385	2.2297	25.2775	3.1908
Transmembrane p24 trafficking protein 4	F1N6C2	TMED4	25	0.46	0.6	0.649833	0.218446	1.01773	0.35417
DnaJ heat shock protein family (Hsp40) member A4	F1N6Q0	DNAJA4	61	1	1	3.62233	0.658884	3.62065	0.729421
Glucosidase II alpha subunit	F1N6Y1	GANAB	109	0.49	0.9	19.9093	2.16574	22.1732	1.89248
Eukaryotic translation initiation factor 5B	F1N6Y7	EIF5B	138	0.98	1	2.6872	0.453023	2.6601	0.642882
Serine/threonine-protein phosphatase	F1N719	PPP5C	57	0.55	0.8	5.9709	1.60423	7.88253	2.24052
Uncharacterized protein	F1N746	RABGAP1	122	0.65	1.3	2.01217	0.630185	1.53226	0.677512
Vinculin	F1N789	VCL	124	0.64	1.5	1.92284	0.875363	1.2837	0.812767
DnaJ heat shock protein family (Hsp40) member C7	F1N7H0	DNAJC7	56	0.035	0.5	2.03952	0.468102	4.46427	0.659699
NPL4 homolog, ubiquitin recognition factor	F1N7U2	NPLOC4	68	0.64	0.8	2.14835	0.814641	2.80455	0.901718
Uncharacterized protein	F1N7W0	MGC152281	36	0.54	3.1	1.12748	1.12748	0.358725	0.310665
Interleukin enhancer binding factor 2	F2Z4E7	ILF2	43	0.41	0.3	0.848675	0.492589	3.08309	2.12505
ARP1 actin related protein 1 homolog A	F2Z4F0	ACTR1A	43	0.73	0.9	4.63368	0.473689	5.16025	1.19172
Dipeptidyl peptidase 3	F2Z4F5	DPP3	84	0.48	2.3	1.07635	0.664912	0.46245	0.400493
Histone H2A	F2Z4I6	HIST2H2AB	14	0.54	1.7	2.61162	1.44224	1.55	0.668125
F-box and leucine rich repeat protein 18	F6PQR5	FBXL18	78		Only detected in Treated	0.39335	0.39335	0	0
Unc-45 myosin chaperone A	F6PRQ6	UNC45A	103	0.66	0.8	2.14684	0.879536	2.62538	0.458614
Aminoacyl tRNA synthetase complex interacting multifunctional protein 1	F6PWM7	AIMP1	34	0.65	1.3	1.98335	0.853664	1.4802	0.514183
CD58 molecule	F6PZJ9	CD58	27	0.49	0.7	1.95168	0.755915	2.97772	0.999918
G1 to S phase transition 1	F6Q087	GSPT1	69	0.51	2.3	0.651998	0.431626	0.289275	0.250519
VPS26 endosomal protein sorting factor C	F6Q850	VPS26C	33	0.71	1.2	2.14835	0.814641	1.7288	0.611529
Aladin WD repeat nucleoporin	F6QCG0	AAAS	60	0.8	0.9	5.7628	2.15774	6.59785	1.99249
Uncharacterized protein	F6QDZ3	USE1	34	0.73	1.3	1.07201	0.404397	0.827133	0.474826
COP9 signalosome subunit 7A	F6QE33	COPS7A	30		Only detected in Treated	0.848675	0.492589	0	0
Syndecan binding protein	F6QH17	SDCBP	39	0.65	0.8	1.35801	0.202324	1.75206	0.696101
Protein disulfide isomerase family A member 6	F6QH94	PDIA6	48	0.27	1.1	37.0902	1.39592	34.7118	1.16865
Uncharacterized protein	F6QHI8	DDX21	87	0.21	0.2	0.451	0.451	2.67285	1.30209
Prolyl endopeptidase	F6QHN4	PREP	81	0.095	13	2.93502	1.34392	0.23123	0.200251
Progesterone receptor membrane component 2	F6QJJ8	PGRMC2	26	0.51	0.8	2.85435	0.62401	3.6431	0.802634
NAD-dependent protein deacetylase	F6QK60	SIRT2	47	0.22	4.4	1.10517	0.578121	0.248608	0.2153
Sorcin	F6QQY9	SRI	22	0.04	3.5	2.4617	0.503244	0.711058	0.386348
Epoxide hydrolase 2	F6QS88	EPHX2	63		Only detected in Treated	18.695	2.62718	0	0
Nucleoporin NUP53	F6QU27	NUP35	38	0.63	1.3	1.41635	0.495039	1.08718	0.365915
Annexin	F6QVC9	ANXA5	36	0.25	1.6	12.073	2.73077	7.34368	2.12665
Angiotensin II receptor associated protein	F6R2U7	AGTRAP	24	0.16	0.3	1.13251	0.157289	3.29117	1.16744
Kinesin-like protein	F6RAG5	KIF5C	109	0.17	1.5	1.96825	0.176016	1.27521	0.353626
GLI pathogenesis related 2	F6RBS0	GLIPR2	17	0.57	0.9	1.61667	0.427331	1.89692	0.157754
Basigin	F6RFP6	BSG	35	0.97	1	3.4177	1.33036	3.49823	1.07873
Beta-1,4-galactosyltransferase 4	F6RH18	B4GALT4	40	0.85	1.1	1.58567	0.157695	1.48656	0.401523
Echinoderm microtubule associated protein like 3	F6RJ80	EML3	95		Only detected in Treated	1.04103	0.611661	0	0
Phosphoribosyl pyrophosphate synthetase 2	F6RJ91	PRPS2	37	0.1	2	5.35965	1.3503	2.63525	0.392703
Tubulin alpha chain	F6RP72	LOC100295712	51	0.1	1.5	9.67142	1.50536	6.40543	0.650427
Kinesin family member 23	F6RPS1	KIF23	116	0.91	1	8.79	2.24679	8.39033	2.18503
Heterogeneous nuclear ribonucleoprotein A0	F6RSR1	HNRNPA0	32	0.36	Only detected in Control	0	0	0.578525	0.501017
Rho GTPase activating protein 1	F6RWK1	ARHGAP1	50		Only detected in Treated	0.621015	0.383216	0	0
Keratin 18	F6S1Q0	KRT18	48	0.84	1.1	2.58202	0.341507	2.28163	1.20038
Isoleucyl-tRNA synthetase 2, mitochondrial	G3MWG4	IARS2	114	0.14	0.7	9.46073	1.4436	13.5671	1.64979
Sodium/potassium-transporting ATPase subunit beta	G3MWR4	ATP1B1	35	0.64	1.4	1.04319	0.488194	0.769112	0.225986
Uncharacterized protein	G3MWV5	HIST1H1E	22	0.18	0.7	5.73623	0.809155	8.69918	1.51903
TAR DNA binding protein	G3MX91	TARDBP	45	0.39	0.7	1.27085	0.519662	1.87956	0.351021
Ferritin	G3MXK7		23	0.41	0.9	21.7497	3.35919	25.0832	1.53392
PDZ and LIM domain 5	G3MY19	PDLIM5	67	0.74	1.1	2.23619	0.634809	1.94903	0.437902
Uncharacterized protein	G3MYB8	ASPSCR1	65	0.94	0.9	0.424337	0.246295	0.46245	0.400493
Uncharacterized protein	G3MYQ6	LOC515551	110		Only detected in Treated	0.877493	0.373007	0	0
Uncharacterized protein	G3MYS0		33	0.62	1.4	1.69303	0.64605	1.19093	0.611455
Uncharacterized protein	G3MYV6	NLRP13	114	0.89	1	35.017	4.09929	35.7512	2.47829
Keratin 2	G3MZ71	KRT2	64	0.51	0.7	23.0658	5.12722	33.2365	11.7154
Uncharacterized protein	G3MZF7		?	0.91	1.1	4.23757	2.02626	3.89675	1.69204
Uncharacterized protein	G3MZG7		18	0.82	1.2	1.18724	0.775737	0.97792	0.337342
Keratin associated protein 24-1	G3N073	KRTAP24-1	29	0.14	Only detected in Control	0	0	1.04097	0.526919
Uncharacterized protein	G3N0Q3		89	0.62	0.8	21.3805	3.87994	25.6431	6.11136
ER lipid raft associated 1	G3N0U8	ERLIN1	39	0.29	0.8	4.06008	0.591211	5.1822	0.652295
Uncharacterized protein	G3N0V0		36	0.17	0.6	11.8022	5.16885	21.3502	2.84261
Keratin 1	G3N0V2	KRT1	63	0.28	0.5	22.04	4.31267	47.822	18.4117
Jupiter microtubule associated homolog 2	G3N151	JPT2	23	0.51	0.5	1.80104	1.51279	3.70027	1.92269
Exportin 7	G3N1J2	XPO7	124	0.16	2.2	2.62887	0.571801	1.19093	0.611455
Uncharacterized protein	G3N1U1	CENPV	28	0.31	0.5	1.6952	0.74638	3.28437	1.06621
Serpin A3-3	G3N1U4	SERPINA3-3	46	0.91	1.1	1.13468	0.403269	1.05836	0.412227
Uncharacterized protein	G3N2C1	LOC100301263	105	0.13	0.8	54.0175	3.9522	64.7885	4.10727
Nucleophosmin/nucleoplasmin 2	G3N327	NPM2	23	0.76	0.9	4.22103	1.3109	4.9619	1.66182
Chromosome 3 C1orf68 homolog	G3N3D3	C3H1orf68	28	0.36	Only detected in Control	0	0	0.745825	0.645903
ADP ribosylation factor 6	G3N3N1	ARF6	20	0.36	0.5	1.56455	0.68124	2.8907	1.01272
STE20 like kinase	G3X696	SLK	143	0.17	3.1	2.52297	0.922656	0.827133	0.474826
Serotransferrin	G3X6N3	TF	78	0.16	3.6	6.5178	2.75834	1.79272	0.897272
Aldehyde dehydrogenase 1 family member A2	G3X6U1	ALDH1A2	57		Only detected in Treated	3.15405	1.07684	0	0
RAD50 double strand break repair protein	G3X6W2	RAD50	154	0.5	2	1.46537	0.670627	0.745825	0.645903
COP9 signalosome subunit 2	G3X736	COPS2	52	0.29	2.1	2.5727	1.0402	1.24895	0.393451
Uncharacterized protein	G3X743	RNPEP	72	0.0094	4.6	8.35205	1.5444	1.81011	0.690637
Transitional endoplasmic reticulum ATPase	G3X757	VCP	89	0.45	1.1	39.922	3.73113	35.3787	3.59523
Keratin 16	G3X7W8	KRT16	51	0.48	0.3	0.083195	0.083195	0.289551	0.223526
Uncharacterized protein	G3X8E2	VPS4A	53	0.58	0.7	0.80195	0.549966	1.22043	0.386494
Uncharacterized protein	G5E513		48	0.18	3	4.54702	1.60771	1.49787	1.05092
T-complex protein 1 subunit alpha	G5E531	TCP1	60	0.23	1.3	29.711	3.30413	22.403	3.75985
Proteasome subunit beta	G5E589	PSMB1	26	0.29	2.1	3.19005	1.33699	1.5382	0.451961
Transaldolase	G5E5C8	TALDO1	38	0.47	0.8	3.278	1.18822	4.33175	0.562348
Kinesin family member 14	G5E5S3	KIF14	179	0.94	0.9	1.26869	0.517646	1.34508	0.761384
WASH complex subunit 4	G5E600	WASHC4	136	0.95	0.9	0.741325	0.449779	0.7865	0.419842
RAB3 GTPase activating non-catalytic protein subunit 2	G5E601	RAB3GAP2	156	0.87	1.1	5.66617	0.679495	5.3604	1.38887
USP9X	G5E630	USP9X	290	0.39	1.1	15.947	0.773288	14.0701	1.61123
DEAD-box helicase 3 X-linked	G5E631	DDX3X	73	0.32	0.6	3.79453	0.769109	6.75873	2.26598
G protein subunit alpha 13	G5E6P3	GNA13	44	0.44	0.6	0.878563	0.352409	1.4031	0.450441
60S ribosomal protein L14	G8JKV5	RPL14	23	0.59	1.3	1.37893	0.438007	1.03805	0.35881
Lysophospholipid acyltransferase 5	G8JL05	LPCAT3	56	0.89	0.9	2.28086	1.21337	2.51527	0.882855
Uncharacterized protein	M0QVY0	KRT6A	61	0.12	0.6	15.8622	2.44993	24.9887	3.80204
SLC3A2 protein	Q08DL0	SLC3A2	63	0.27	0.7	3.17353	0.492208	4.6667	0.970081
Carnitine acetyltransferase	Q08DN5		?	0.95	1	7.43698	1.84846	7.63283	2.20496
Glucosamine 6-phosphate N-acetyltransferase	Q08DV2	GNPNAT1	21		Only detected in Treated	0.651998	0.431626	0	0
RAB9A, member RAS oncogene family	Q08DW1	RAB9A	23	0.91	1	4.19452	0.681146	4.40875	1.47197
Transmembrane 7 superfamily member 3	Q08DX3	TM7SF3	64	0.89	0.9	0.649833	0.218446	0.728455	0.409925
CHMP4B protein	Q08E32	CHMP4B	25	0.32	0.7	2.00079	0.438655	2.83418	0.553584
Translocase of outer mitochondrial membrane 70	Q08E34	TOMM70	68	0.069	1.5	3.45732	0.113309	2.3594	0.417614
Tubulin tyrosine ligase like 12	Q08E58	TTLL12	76	0.88	1.1	3.05752	1.18544	2.80455	0.901718
Hydroxysteroid (17-beta) dehydrogenase 4	Q0IIL6		?	0.64	0.9	7.73452	0.677205	8.78955	1.77617
Histone acetyltransferase type B catalytic subunit	Q0P580	HAT1	49	0.41	2.3	1.72617	0.802783	0.745825	0.645903
Fructosamine 3 kinase related protein	Q0P592	FN3KRP	34	0.71	0.7	0.73916	0.252682	1.0351	0.609981
Retinoic acid receptor responder (Tazarotene induced) 1	Q0P5D6	RARRES1	33	0.55	1.7	1.75717	0.986201	1.05836	0.412227
Centromere/kinetochore protein zw10	Q0P5L6	ZW10	88	0.8	1.2	1.70451	0.596913	1.4802	0.514183
Oxysterol-binding protein	Q0P5N3	OSBPL9	84	0.47	0.7	1.72185	0.602119	2.59658	0.831077
3'-phosphoadenosine 5'-phosphosulfate synthase 2	Q0VC88	PAPSS2	70	0.39	0.4	0.621015	0.383216	1.63689	0.885544
Carbonyl reductase 3	Q0VC97	CBR3	31	0.71	0.8	0.651998	0.431626	0.853958	0.251154
Replication protein A subunit	Q0VCV0	RPA1	68	0.061	2.1	4.788	0.675491	2.28995	0.738125
Keratin 85	Q0VD04	KRT85	56	0.35	0.08	4.48235	3.17942	54.9193	43.4691
MAP2K1 protein	Q0VD16	MAP2K1	43	0.4	0.6	1.991	0.56836	3.46853	1.31859
Fumarate hydratase	Q148D3	FH	55	0.8	1	44.4675	3.99984	46.732	6.58487
Keratin 31	Q148I8	KRT31	47	0.33	0.03	1.65308	0.955966	50.0825	39.8231
Isocitrate dehydrogenase [NAD] subunit, mitochondrial	Q148J8	IDH3A	40	0.58	0.9	15.4512	1.8221	17.7706	3.07111
LRRC57 protein	Q17QC1	LRRC57	27	0.54	0.5	0.651998	0.431626	1.19093	0.611455
Acetyl-CoA acetyltransferase 2	Q17QI3	ACAT2	41	0.39	1.4	4.83767	1.133	3.49317	0.800045
Proteasome (Prosome, macropain) 26S subunit, non-ATPase, 14	Q17QP9	PSMD14	35	0.23	1.6	2.77652	0.351684	1.7288	0.611529
Hydroxysteroid (17-beta) dehydrogenase 1	Q1JQD0	HSD17B1	34	0.77	0.9	5.45795	1.85864	6.3325	1.94755
Acyl-CoA synthetase long-chain family member 5	Q1LZF6	ACSL5	76	0.63	0.8	9.3055	2.70914	11.6701	3.2298
Cortactin	Q1RMR3	CTTN	60	0.29	1.9	3.31402	1.1811	1.7288	0.611529
Protein kinase C and casein kinase substrate in neurons 2	Q1RMR9	PACSIN2	56	0.22	2	2.10149	0.58648	1.05836	0.412227
N-acetylneuraminate synthase	Q1RMX7	NANS	40		Only detected in Treated	3.42782	0.637496	0	0
Solute carrier family 25 (Mitochondrial carrier; ornithine transporter) member 15	Q2KHW4	SLC25A15	33	0.076	0.8	16.0915	1.05805	20.3855	1.47966
Dynein cytoplasmic 1 light intermediate chain 1	Q2KII9	DYNC1LI1	56	0.44	1.3	10.3596	1.2671	7.8584	2.38935
Non-POU domain containing octamer binding	Q2KJ42	NONO	54	0.99	1	1.2377	0.765352	1.24895	0.393451
HSPA (Heat shock 70kDa) binding protein, cytoplasmic cochaperone 1	Q2KJ77	HSPBP1	39	0.73	0.8	2.072	0.853516	2.69525	1.28733
Delta-1-pyrroline-5-carboxylate synthase	Q2KJH7	ALDH18A1	87	0.39	0.6	2.3472	1.11733	4.1115	1.32276
Diablo IAP-binding mitochondrial protein	Q2NL36	DIABLO	27	0.48	0.7	1.44734	0.36037	2.0939	0.668149
Synaptosomal-associated protein	Q2T9M8	SNAP23	23		Only detected in Treated	1.52586	0.543213	0	0
Cytokine induced protein 29 kDa	Q2TBX1	CIP29	24	0.35	1.5	2.26287	0.483632	1.5382	0.451961
Eukaryotic translation initiation factor 1A X-linked	Q32LC3	EIF1AX	16	0.21	1.3	2.55103	0.430272	1.89692	0.157754
CD59 molecule	Q32PA1	CD59	14	0.59	0.6	0.424337	0.246295	0.711058	0.386348
Histone H2B	Q32S29	H2B	14	0.41	0.7	1.63599	0.3351	2.4927	0.783531
Fascin	Q3MHK9	FSCN1	55	0.52	0.3	0.45316	0.261638	1.44633	1.25255
Sulfite oxidase	Q3MHX0	SUOX	61	0.39	0.6	0.81769	0.557143	1.35906	0.16208
Aminopeptidase-like 1	Q3SWX3	NPEPL1	56	0.67	1.1	6.33402	1.58997	5.52262	0.793776
Glioblastoma amplified sequence	Q3SWX4	NIPSNAP2	33	0.08	0.8	12.4917	0.93583	15.6615	1.02427
HIV-1 Tat interactive protein 2	Q3SX02	HTATIP2	27	0.84	0.9	5.623	1.89074	6.269	2.10318
Perilipin	Q3SX32	PLIN3	48	0.54	1.5	1.75352	0.503526	1.19093	0.611455
TFG protein	Q3SX36	TFG	43	0.77	1.3	2.48402	1.53284	1.90197	0.994264
Heterogeneous nuclear ribonucleoprotein C (C1/C2)	Q3SX47	HNRPC	32	0.27	0.5	2.64125	0.935631	5.35835	1.74599
Importin subunit alpha	Q3SYV6	KPNA2	58	0.45	0.8	5.7887	1.95775	7.6334	1.0564
Elongin B	Q3SZ32	TCEB2	13	0.23	2.4	1.72402	0.605479	0.711058	0.386348
Nucleoporin 88	Q3SZ56	NUP88	84	0.75	0.7	0.7867	0.7867	1.08718	0.365915
Solute carrier family 25 (Carnitine/acylcarnitine translocase), member 20	Q3SZA4	SLC25A20	33	0.13	0.7	2.57985	0.337363	3.48723	0.347224
Growth hormone inducible transmembrane protein	Q3SZK3	GHITM	37	0.76	1.4	0.797495	0.54041	0.589955	0.308446
Ribonuclease/angiogenin inhibitor 1	Q3SZN8	RNH1	49	0.0043	7.5	9.44427	1.72468	1.26633	0.540837
AHA1, activator of heat shock 90kDa protein ATPase homolog 1 (Yeast)	Q3T0G3	AHSA1	38	0.89	1.1	1.64835	0.599036	1.5382	0.451961
Charged multivesicular body protein 2A	Q3T0U5	CHMP2A	25	0.57	0.7	2.99337	1.14724	4.24397	1.51531
Ubiquitin thioesterase	Q3T0Y1	OTUB1	31	0.37	1.4	3.20233	0.542752	2.24423	0.713447
CDP-diacylglycerol--inositol 3-phosphatidyltransferase	Q3T103	CDIPT	24	0.72	1.2	2.40186	1.08501	1.9664	0.304672
Solute carrier family 35 member B2	Q3ZBB0	SLC35B2	48	0.71	1.4	1.29819	0.663539	0.959675	0.480467
RAB14 protein	Q3ZBG1	RAB14	24	0.34	0.5	0.91516	0.445388	1.79723	0.627549
Proliferation-associated 2G4, 38kDa	Q3ZBH5	PA2G4	44	0.64	1.1	8.58035	1.07593	7.82453	0.950715
Vitronectin	Q3ZBS7	VTN	54	0.23	0.9	17.7802	1.55075	20.8845	1.50186
GDP-mannose 4,6-dehydratase	Q3ZBY8	GMDS	42		Only detected in Treated	0.84435	0.489753	0	0
Acetyl-CoA acyltransferase 1	Q3ZC41	ACAA1	44	0.13	1.5	9.0162	0.695297	5.99105	1.35315
G protein subunit alpha i3	Q3ZCA7	GNAI3	41	0.9	1	2.1777	0.33749	2.10905	0.375686
ELAV-like protein	Q3ZCE2	ELAVL1	36	1	1	1.36017	0.207118	1.35906	0.16208
RAS like proto-oncogene A	Q3ZCK2	RALA	24	0.17	0.6	2.38545	0.415743	3.9574	0.805665
DEAD (Asp-Glu-Ala-Asp) box polypeptide 39 isoform 1	Q5E970	DDX39A	49	0.48	0.6	0.9591	0.571855	1.5988	0.553258
B-cell receptor-associated protein 31	Q5E9F1	BCAP31	28	0.86	1	4.7815	1.11687	5.00852	0.454838
Similar to ribosomal protein L21 (Fragment)	Q861S4	RPL21	19	0.43	0.5	1.21104	0.932526	2.53262	1.08168
Serine protease inhibitor clade E member 2	Q8HZY1	SERPINE2	44	0.83	1.1	3.96385	1.32721	3.55625	1.02902
Heat shock protein 75 kDa, mitochondrial	Q2TBI4	TRAP1	79	0.15	0.7	19.0068	1.52311	25.3545	3.10987
E3 ubiquitin-protein ligase TRIP12	E1B7Q7	TRIP12	220	0.81	0.9	2.35219	0.529878	2.70585	1.15489
Thioredoxin reductase 2, mitochondrial	Q9N2I8	TXNRD2	55	0.63	0.7	1.72402	0.605479	2.38271	0.98071
Cationic trypsin	P00760		26	0.64	0.8	257.595	71.0007	329.25	109.468
Translin	Q08DM8	TSN	26	0.33	3.4	1.66637	0.99285	0.497225	0.430609
Tetraspanin-13	Q3ZBV0	TSPAN13	22	0.32	3.4	0.84435	0.489753	0.248608	0.2153
Thrombospondin-4	Q3SWW8	THBS4	106	0.45	0.5	0.651998	0.431626	1.34764	0.643675
Tetratricopeptide repeat protein 1	Q3ZBR5	TTC1	34	0.75	0.8	1.07417	0.407321	1.28958	0.441136
Transthyretin	O46375	TTR	16	0.93	1.1	1.07417	0.407321	1.01773	0.35417
Twinfilin-1	Q56JV6	TWF1	40	0.9	1	6.11785	0.699338	5.89235	1.40312
116 kDa U5 small nuclear ribonucleoprotein component	A4FUD3	EFTUD2	109	0.86	1.1	0.88295	0.33725	0.769875	0.428892
Ubiquitin-conjugating enzyme E2 D3	Q3ZCF7	UBE2D3	17	0.91	1	5.72165	0.643865	5.63275	0.403641
Ubiquitin-conjugating enzyme E2 L3	Q3MHP1	UBE2L3	18	0.9	0.8	0.422167	0.244872	0.497225	0.430609
Ubiquitin-conjugating enzyme E2 variant 1	Q3SZ52	UBE2V1	16	0.76	0.7	0.804442	0.310614	1.08862	0.713165
Ubiquitin-conjugating enzyme E2 variant 2	Q3SZ43	UBE2V2	16	0.93	0.9	1.53909	0.762517	1.65196	0.839601
Ubiquitin-like modifier-activating enzyme 1	A3KMV5	UBA1	118	0.14	1.3	33.5917	1.51827	25.068	4.14268
Ubiquitin-like modifier-activating enzyme 5	A7MAZ3	UBA5	45	0.32	0.7	2.09718	0.251252	2.92103	0.622774
NEDD8-conjugating enzyme Ubc12	A3KN22	UBE2M	21	0.76	0.8	3.47605	1.21623	4.1686	1.56228
Ubiquitin-conjugating enzyme E2 N	Q0P5K3	UBE2N	17	0.74	0.9	5.40465	1.31088	5.99545	0.936581
Ubiquitin carboxyl-terminal hydrolase 14	Q0IIF7	USP14	56		Only detected in Treated	1.94804	0.688321	0	0
UBX domain-containing protein 6	Q2KIJ6	UBXN6	50	0.92	1	1.64617	0.288925	1.60767	0.165232
Ubiquitin carboxyl-terminal hydrolase isozyme L1	P23356	UCHL1	28	0.6	1.2	9.47082	1.58082	8.22335	1.38887
Ubiquitin carboxyl-terminal hydrolase isozyme L3	Q2TBG8	UCHL3	26	0.49	1.3	6.54742	1.82754	4.9615	0.997058
Cytochrome b-c1 complex subunit Rieske, mitochondrial	P13272	UQCRFS1	30	0.98	1	1.29751	0.569586	1.32435	0.672659
UDP-glucose 6-dehydrogenase	P12378	UGDH	55		Only detected in Treated	1.22183	0.35651	0	0
UTP--glucose-1-phosphate uridylyltransferase	Q07130	UGP2	57	0.72	1.1	19.6737	2.64962	17.7004	3.84488
E3 ubiquitin-protein ligase UHRF1	A7E320	UHRF1	88	0.77	0.9	23.4758	3.76566	25.1135	3.28147
Uridine 5'-monophosphate synthase	P31754	UMPS	52	0.51	2.1	1.04535	0.613472	0.497225	0.430609
General vesicular transport factor p115	P41541	USO1	108	0.16	1.9	6.64818	1.51112	3.49823	1.07873
V-type proton ATPase subunit d 1	P61420	ATP6V0D1	40	0.78	0.9	3.08637	0.991128	3.53885	1.05905
Vesicle-associated membrane protein 3	Q2KJD2	VAMP3	12	0.33	0.7	4.59417	0.750073	6.63395	1.53342
Vesicle-associated membrane protein 7	Q17QI5	VAMP7	25	0.47	0.7	1.55469	0.328416	2.10487	0.554509
Vesicle-associated membrane protein-associated protein A	Q0VCY1	VAPA	28	0.6	0.7	2.8239	1.32933	3.95768	1.33651
Vesicle-associated membrane protein-associated protein B	A2VDZ9	VAPB	27	0.52	0.8	12.4682	2.33412	15.5412	3.38295
Vasodilator-stimulated phosphoprotein	Q2TA49	VASP	40		Only detected in Treated	0.590025	0.590025	0	0
V-type proton ATPase catalytic subunit A	P31404	ATP6V1A	68	0.5	0.8	11.4665	1.31732	13.7059	2.44027
V-type proton ATPase subunit B, brain isoform	P31408	ATP6V1B2	57	1	1	11.953	0.531139	11.9505	1.16199
V-type proton ATPase subunit C 1	P21282	ATP6V1C1	44	0.84	1.1	3.97253	1.49976	3.5761	1.06749
V-type proton ATPase subunit E 1	P11019	ATP6V1E1	26	0.98	1	4.24648	1.61179	4.31225	1.2469
V-type proton ATPase subunit G 1	P79251	ATP6V1G1	14	0.55	1.5	1.64402	0.286227	1.09903	0.710336
Voltage-dependent anion-selective channel protein 1	P45879	VDAC1	31	0.031	0.7	22.4582	1.38924	30.3912	2.13286
Voltage-dependent anion-selective channel protein 2	P68002	VDAC2	32	0.69	1	22.1382	1.02551	21.1555	1.81911
Voltage-dependent anion-selective channel protein 3	Q9MZ13	VDAC3	31	0.51	0.9	29.367	2.93468	31.51	0.742389
Vimentin	P48616	VIM	54	0.28	0.07	0.63284	0.428833	8.94477	6.1121
Vitamin K epoxide reductase complex subunit 1	Q6B4J2	VKORC1	18	0.39	1.7	2.72967	0.998375	1.57886	0.636824
Vacuolar protein sorting-associated protein 26A	Q0VD53	VPS26A	38	0.57	1.3	2.2672	0.487681	1.7868	0.553753
V-type proton ATPase 116 kDa subunit a isoform 1	Q29466	ATP6V0A1	96	0.043	0.5	2.60003	0.778128	4.9043	0.388149
Vacuolar protein sorting-associated protein 28 homolog	Q3T178	VPS28	25	0.35	2.4	2.26352	1.09459	0.94868	0.585836
Vacuolar protein sorting-associated protein 29	Q3T0M0	VPS29	21	0.51	1.4	2.21817	0.809576	1.5382	0.451961
Vacuolar protein sorting-associated protein 35	Q2HJG5	VPS35	92	0.36	1.5	6.93703	1.1385	4.72387	1.67347
Vacuolar protein sorting-associated protein 51 homolog	A6QQ47	VPS51	86	0.96	1	1.389	0.255263	1.34764	0.643675
Vacuolar protein sorting-associated protein VTA1 homolog	Q32L63	VTA1	34	0.59	1.3	1.9812	0.561838	1.49755	0.541416
WASH complex subunit 1	A7Z063	WASHC1	51	0.9	1	1.16134	0.226663	1.12784	0.0981443
WD repeat-containing protein 1	Q2KJH4	WDR1	66	0.094	2.1	9.5342	1.71221	4.46467	1.64234
WD repeat-containing protein 91	Q2HJE1	WDR91	83	0.036	7.2	1.67284	0.484082	0.23123	0.200251
Exportin-2	A5D785	CSE1L	110	0.13	2	8.73385	1.68567	4.47527	1.52366
Nuclease-sensitive element-binding protein 1	P67808	YBX1	36	0.18	2	4.16555	0.859333	2.12646	0.880472
Synaptobrevin homolog YKT6	Q3T000	YKT6	22	0.52	1.4	2.49485	0.600166	1.81011	0.690637
Zinc finger C2HC domain-containing protein 1A	A4FUE7	ZC2HC1A	35		Only detected in Treated	0.590025	0.590025	0	0
Zona pellucida sperm-binding protein 2	Q9BH10	ZP2	80	0.75	1.1	260.97	75.3434	232.88	34.5528
Zona pellucida sperm-binding protein 3	P48830	ZP3	47	0.84	1.1	304.925	84.4961	276.305	94.8359
Zona pellucida sperm-binding protein 4	Q9BH11	ZP4	59	0.86	0.9	258.337	103.335	291.87	124.338
